# Supplementary material for: An expanded reference map of the human gut microbiome reveals hundreds of previously unknown species
Source: Nat Commun. 2022 Jul 5;13:3863. doi: 10.1038/s41467-022-31502-1 (PMC9256738; doi:10.1038/s41467-022-31502-1)
Supplement: Supplementary file 4 — Supplementary Data 1 [file 41467_2022_31502_MOESM4_ESM.xlsx]

## Sheet: metadata_assemblies
	species	genus	family	Completeness	Contamination	#contigs	N50	Length	#assemblies	Clade Separation Score	Reference Representation Score	representative	source	type	d	p	c	o	f	g	s	avg_UNITN_sgb	avg_UNITN_dist	min_UNITN_sgb	min_UNITN_dist	min_UHGG_sgb	min_UHGG_dist	ParicipantID	SampleID	AssemblyID
0	2559	1754	454	81.9103	0	16	175931	2113354				FALSE	Segal	Nanopore MAG														ID_0	Sample_0_0	ASM_0_0_Nano_0.fa
1	227	156	45	97.0378	4.25113	17	422799	3914891				FALSE	Segal	Nanopore MAG														ID_0	Sample_0_0	ASM_0_0_Nano_1.fa
2	2160	1454	366	95.9732	2.01342	26	308984	2802853				FALSE	Segal	Nanopore MAG														ID_0	Sample_0_0	ASM_0_0_Nano_2.fa
3	2712	1874	503	87.4287	1.34228	5	472151	1967163				FALSE	Segal	Nanopore MAG														ID_0	Sample_0_0	ASM_0_0_Nano_3.fa
4	2369	1586	384	99.3289	0	2	2471270	2927646	2087	0.02	0.81	TRUE	Segal	Nanopore MAG	d__Bacteria	p__Firmicutes_A	c__Clostridia	o__Lachnospirales	f__Lachnospiraceae	g__Lachnospira	s__Lachnospira rogosae_A	SGB_5075	0.0173062	SGB_5075	0.0186566	MGYG000000078	0.0113485	ID_0	Sample_0_0	ASM_0_0_Nano_4.fa
5	1770	1193	283	88.8889	0.854701	1	1856468	1856468				FALSE	Segal	Nanopore MAG														ID_0	Sample_0_0	ASM_0_0_Nano_5.fa
6	3200	2082	541	86.689	0	13	201549	2169625				FALSE	Segal	Nanopore MAG														ID_0	Sample_0_0	ASM_0_0_Nano_6.fa
7	200	138	45	97.0782	1.85185	39	184361	3560542				FALSE	Segal	Nanopore MAG														ID_0	Sample_0_0	ASM_0_0_Nano_7.fa
8	2217	1495	369	98.0676	1.69082	3	2594666	3693850				FALSE	Segal	Nanopore MAG														ID_0	Sample_0_0	ASM_0_0_Nano_8.fa
9	2386	1600	387	99.2659	0	4	1176857	3003251				FALSE	Segal	Nanopore MAG														ID_0	Sample_0_0	ASM_0_0_Nano_9.fa
10	1654	1095	263	92.1348	1.84591	18	362437	1590199				FALSE	Segal	Nanopore MAG														ID_0	Sample_0_0	ASM_0_0_Nano_10.fa
11	1772	1193	283	88.0342	0.854701	1	1935731	1935731	4	0	0.75	TRUE	Segal	Nanopore MAG	d__Bacteria	p__Cyanobacteria	c__Vampirovibrionia	o__Gastranaerophilales	f__Gastranaerophilaceae	g__Zag1	s__Zag1 sp900769355	SGB_8643	0.0208049	SGB_8643	0.0162916	MGYG000000544	0.0177657	ID_0	Sample_0_0	ASM_0_0_Nano_11.fa
12	457	329	73	96.3042	0.185874	12	1253640	6662966				FALSE	Segal	Nanopore MAG														ID_0	Sample_0_0	ASM_0_0_Nano_12.fa
13	2738	1893	508	90.6969	0.624589	4	1860385	2810596	15	0.09	0.8	TRUE	Segal	Nanopore MAG	d__Bacteria	p__Desulfobacterota	c__Desulfovibrionia	o__Desulfovibrionales	f__Desulfovibrionaceae	g__Desulfovibrio	s__Desulfovibrio piger_A	SGB_15465	0.0182075	SGB_15465	0.0131458	MGYG000004253	0.0116841	ID_0	Sample_0_0	ASM_0_0_Nano_13.fa
14	477	337	73	98.1289	3.27138	37	308018	5069677				FALSE	Segal	Nanopore MAG														ID_0	Sample_0_0	ASM_0_0_Nano_14.fa
15	3102	2032	537	88.7025	0	6	1235171	2094527				FALSE	Segal	Nanopore MAG														ID_0	Sample_0_0	ASM_0_0_Nano_15.fa
16	126	87	36	77.0797	0.950021	43	98396	2790959				FALSE	Segal	Nanopore MAG														ID_0	Sample_0_0	ASM_0_0_Nano_16.fa
17	209	144	45	96.8519	2.71605	15	472347	3713485				FALSE	Segal	Nanopore MAG														ID_0	Sample_0_0	ASM_0_0_Nano_17.fa
18	3551	2336	614	86.663	0.488103	14	373198	2415843				FALSE	Segal	Nanopore MAG														ID_0	Sample_0_0	ASM_0_0_Nano_18.fa
19	3229	2098	541	91.9463	4.19463	14	570708	2703540				FALSE	Segal	Nanopore MAG														ID_0	Sample_0_0	ASM_0_0_Nano_19.fa
20	2632	1807	469	86.4043	0.671141	24	196896	2289998				FALSE	Segal	Nanopore MAG														ID_0	Sample_0_0	ASM_0_0_Nano_20.fa
21	214	147	45	86.7181	3.47737	6	553895	2969520				FALSE	Segal	Nanopore MAG														ID_0	Sample_0_0	ASM_0_0_Nano_21.fa
22	738	500	104	92.876	3.71622	16	497696	4547258				FALSE	Segal	Nanopore MAG														ID_0	Sample_0_0	ASM_0_0_Nano_22.fa
23	215	148	45	95.6825	0.740741	18	306889	3208159				FALSE	Segal	Nanopore MAG														ID_0	Sample_0_0	ASM_0_0_Nano_23.fa
24	3473	2274	600	97.9866	0	3	1733004	3053286	18	0.01	0.53	TRUE	Segal	Nanopore MAG	d__Bacteria	p__Firmicutes_A	c__Clostridia	o__Oscillospirales	f__Ruminococcaceae	g__UMGS363	s__UMGS363 sp900543105	SGB_4243	0.0282863	SGB_4243	0.0240906	MGYG000001987	0.0230117	ID_0	Sample_0_0	ASM_0_0_Nano_24.fa
25	1555	1023	262	93.8283	2.66667	6	328885	1255065				FALSE	Segal	Nanopore MAG														ID_0	Sample_0_0	ASM_0_0_Nano_25.fa
26	2200	1484	369	89.6739	1.54589	22	232737	2783399				FALSE	Segal	Nanopore MAG														ID_0	Sample_0_0	ASM_0_0_Nano_26.fa
27	2188	1473	367	76.0095	1.0467	34	141536	2743029				FALSE	Segal	Nanopore MAG														ID_0	Sample_0_0	ASM_0_0_Nano_27.fa
28	3167	2066	541	70.495	0.671141	52	72473	1504941				FALSE	Segal	Nanopore MAG														ID_0	Sample_0_0	ASM_0_0_Nano_28.fa
29	3523	2315	605	98.6577	1.00671	1	2217736	2217736				FALSE	Segal	Nanopore MAG														ID_0	Sample_0_0	ASM_0_0_Nano_29.fa
30	234	157	45	89.0329	3.58483	40	231951	3407603				FALSE	Segal	Nanopore MAG														ID_0	Sample_0_0	ASM_0_0_Nano_30.fa
31	3541	2329	611	78.0449	1.11857	64	49617	1691208				FALSE	Segal	Nanopore MAG														ID_0	Sample_0_0	ASM_0_0_Nano_31.fa
32	2393	1605	388	74.2119	0	48	116659	3008221				FALSE	Segal	Nanopore MAG														ID_0	Sample_0_0	ASM_0_0_Nano_32.fa
33	226	155	45	94.8353	0.957207	28	153261	3162355				FALSE	Segal	Nanopore MAG														ID_0	Sample_0_0	ASM_0_0_Nano_33.fa
34	3098	2029	536	95.5782	0	9	1122494	3677689	263	0.04	0.86	TRUE	Segal	Nanopore MAG	d__Bacteria	p__Firmicutes_A	c__Clostridia	o__Oscillospirales	f__Ruminococcaceae	g__Ruthenibacterium	s__Ruthenibacterium lactatiformans	SGB_15271	0.0191543	SGB_15271	0.0165835	MGYG000003682	0.0158718	ID_0	Sample_0_0	ASM_0_0_Nano_34.fa
35	51	39	17	82.2222	4.20635	16	250205	3243715				FALSE	Segal	Nanopore MAG														ID_0	Sample_0_0	ASM_0_0_Nano_35.fa
36	130	91	37	98.0483	0	8	501240	2999425				FALSE	Segal	Nanopore MAG														ID_0	Sample_0_0	ASM_0_0_Nano_36.fa
37	221	152	45	97.8041	1.18243	27	317023	3034543				FALSE	Segal	Nanopore MAG														ID_0	Sample_0_0	ASM_0_0_Nano_37.fa
38	3498	2295	602	76.4083	0.671141	160	20859	2119672				FALSE	Segal	Nanopore MAG														ID_0	Sample_0_0	ASM_0_0_Nano_38.fa
39	546	377	76	98.7821	1.15385	10	494374	3377690	58	0.05	0.68	TRUE	Segal	Nanopore MAG	d__Bacteria	p__Bacteroidota	c__Bacteroidia	o__Bacteroidales	f__Tannerellaceae	g__Parabacteroides	s__Parabacteroides sp900549585	SGB_1928	0.0182106	SGB_1928	0.0147353	MGYG000000696	0.0147353	ID_0	Sample_0_0	ASM_0_0_Nano_39.fa
40	48	39	17	82.9841	1.5873	53	81699	2299038				FALSE	Segal	Nanopore MAG														ID_0	Sample_0_0	ASM_0_0_Nano_40.fa
41	3452	2263	597	97.3154	0.671141	1	3239678	3239678	82	0	0.73	TRUE	Segal	Nanopore MAG	d__Bacteria	p__Firmicutes_A	c__Clostridia	o__Oscillospirales	f__Ruminococcaceae	g__CAG-115	s__CAG-115 sp003507295	SGB_4194	0.0286863	SGB_4194	0.0269477	MGYG000000561	0.0269477	ID_0	Sample_0_0	ASM_0_0_Nano_41.fa
42	2368	1585	384	95.302	0	1	2366107	2366107				FALSE	Segal	Nanopore MAG														ID_0	Sample_0_0	ASM_0_0_Nano_42.fa
43	706	481	100	93.9786	0	19	325203	3051250				FALSE	Segal	Nanopore MAG														ID_0	Sample_0_0	ASM_0_0_Nano_43.fa
44	449	324	73	75.1528	2.78195	177	40026	4192685				FALSE	Segal	Nanopore MAG														ID_0	Sample_0_0	ASM_0_0_Nano_44.fa
45	3546	2333	613	95.7075	0	1	2329087	2329087	276	0	0.92	TRUE	Segal	Nanopore MAG	d__Bacteria	p__Firmicutes_A	c__Clostridia	o__Oscillospirales	f__Acutalibacteraceae	g__CAG-177	s__CAG-177 sp000431775	SGB_4364	0.0166975	SGB_4364	0.0136002	MGYG000002001	0.0144203	ID_0	Sample_0_0	ASM_0_0_Nano_45.fa
46	678	462	97	100	0.738397	16	1091716	3134544				FALSE	Segal	Nanopore MAG														ID_1	Sample_1_0	ASM_1_0_Nano_0.fa
47	3491	2289	601	97.9452	0	6	2282213	3123006				FALSE	Segal	Nanopore MAG														ID_1	Sample_1_0	ASM_1_0_Nano_1.fa
48	2148	1449	366	77.5552	0.713087	19	182571	2827483				FALSE	Segal	Nanopore MAG														ID_1	Sample_1_0	ASM_1_0_Nano_2.fa
49	1482	973	257	80.0238	1.34228	1	1746378	1746378				FALSE	Segal	Nanopore MAG														ID_1	Sample_1_0	ASM_1_0_Nano_3.fa
50	3165	2065	541	86.8009	0.671141	6	509410	2459948				FALSE	Segal	Nanopore MAG														ID_1	Sample_1_0	ASM_1_0_Nano_4.fa
51	2075	1400	357	96.6574	3.31092	33	850966	3629244				FALSE	Segal	Nanopore MAG														ID_1	Sample_1_0	ASM_1_0_Nano_5.fa
52	2172	1462	367	99.215	2.6455	1	3591100	3591100				FALSE	Segal	Nanopore MAG														ID_1	Sample_1_0	ASM_1_0_Nano_6.fa
53	566	386	76	98.3654	0	6	1432380	4786413	70	0.05	0.87	TRUE	Segal	Nanopore MAG	d__Bacteria	p__Bacteroidota	c__Bacteroidia	o__Bacteroidales	f__Tannerellaceae	g__Parabacteroides	s__Parabacteroides johnsonii	SGB_1948	0.0184072	SGB_1948	0.0168505	MGYG000000138	0.0318042	ID_1	Sample_1_0	ASM_1_0_Nano_7.fa
54	2369	1586	384	99.3289	0	4	779683	2882468				FALSE	Segal	Nanopore MAG														ID_1	Sample_1_0	ASM_1_0_Nano_8.fa
55	3245	2105	541	83.4452	2.23714	18	161557	1860835				FALSE	Segal	Nanopore MAG														ID_1	Sample_1_0	ASM_1_0_Nano_9.fa
56	2732	1888	508	80.356	1.57791	11	420786	2741514	1	0.07	0.65	TRUE	Segal	Nanopore MAG	d__Bacteria	p__Desulfobacterota	c__Desulfovibrionia	o__Desulfovibrionales	f__Desulfovibrionaceae	g__Mailhella	s__	SGB_15454	0.138904	SGB_15454	0.138904	MGYG000000551	0.138904	ID_1	Sample_1_0	ASM_1_0_Nano_10.fa
57	2160	1454	366	98.3221	0	6	804083	2799089				FALSE	Segal	Nanopore MAG														ID_1	Sample_1_0	ASM_1_0_Nano_11.fa
58	609	419	86	98.3173	1.46902	12	422453	2350686				FALSE	Segal	Nanopore MAG														ID_1	Sample_1_0	ASM_1_0_Nano_12.fa
59	604	415	86	77.2329	1.25534	3	1075668	2799529				FALSE	Segal	Nanopore MAG														ID_1	Sample_1_0	ASM_1_0_Nano_13.fa
60	552	381	76	96.9551	0.128205	9	779302	5190926				FALSE	Segal	Nanopore MAG														ID_1	Sample_1_0	ASM_1_0_Nano_14.fa
61	3102	2032	537	87.6957	0	9	603417	2260806				FALSE	Segal	Nanopore MAG														ID_1	Sample_1_0	ASM_1_0_Nano_15.fa
62	1600	1053	262	74.9511	0.561798	10	171681	1087870				FALSE	Segal	Nanopore MAG														ID_1	Sample_1_0	ASM_1_0_Nano_16.fa
63	2077	1401	357	87.5316	1.39241	17	755591	3258519				FALSE	Segal	Nanopore MAG														ID_1	Sample_1_0	ASM_1_0_Nano_17.fa
64	2368	1585	384	76.3657	1.64735	30	123818	2584656				FALSE	Segal	Nanopore MAG														ID_1	Sample_1_0	ASM_1_0_Nano_18.fa
65	405	289	59	83.808	0.399556	1	3723470	3723470	1	0	0.59	TRUE	Segal	Nanopore MAG	d__Bacteria	p__Bacteroidota	c__Bacteroidia	o__Bacteroidales	f__Muribaculaceae	g__CAG-873	s__	SGB_2101	0.205675	SGB_2101	0.205675	MGYG000001666	0.205675	ID_1	Sample_1_0	ASM_1_0_Nano_19.fa
66	3441	2256	595	99.3289	0.671141	1	2374733	2374735	2572	0	0.84	TRUE	Segal	Nanopore MAG	d__Bacteria	p__Firmicutes_A	c__Clostridia	o__Oscillospirales	f__Acutalibacteraceae	g__Ruminococcus_E	s__Ruminococcus_E bromii_B	SGB_4285	0.0303795	SGB_4285	0.0363702	MGYG000000258	0.026555	ID_1	Sample_1_0	ASM_1_0_Nano_20.fa
67	2170	1461	367	98.4903	2.41546	23	340613	3411766				FALSE	Segal	Nanopore MAG														ID_1	Sample_1_0	ASM_1_0_Nano_21.fa
68	3178	2069	541	95.9732	0.671141	9	380484	2591470				FALSE	Segal	Nanopore MAG														ID_1	Sample_1_0	ASM_1_0_Nano_22.fa
69	3056	2016	534	93.0697	2.17687	20	270958	3543536				FALSE	Segal	Nanopore MAG														ID_1	Sample_1_0	ASM_1_0_Nano_23.fa
70	2391	1603	388	93.7838	2.09459	5	1003349	3111851				FALSE	Segal	Nanopore MAG														ID_1	Sample_1_0	ASM_1_0_Nano_24.fa
71	231	157	45	98.9865	1.46396	1	3391961	3391961				FALSE	Segal	Nanopore MAG														ID_1	Sample_1_0	ASM_1_0_Nano_25.fa
72	133	94	37	96.014	4.33395	40	243345	3058856	3	0.92	0.64	TRUE	Segal	Nanopore MAG	d__Bacteria	p__Bacteroidota	c__Bacteroidia	o__Bacteroidales	f__Bacteroidaceae	g__CAG-617	s__	SGB_1426	0.0147197	SGB_1426	0.0147197	MGYG000004596	0.0147197	ID_1	Sample_1_0	ASM_1_0_Nano_26.fa
73	687	469	99	95.9375	0	1	1952059	1952059				FALSE	Segal	Nanopore MAG														ID_1	Sample_1_0	ASM_1_0_Nano_27.fa
74	3012	1986	530	99.2308	1.8648	5	1034947	3427953				FALSE	Segal	Nanopore MAG														ID_1	Sample_1_0	ASM_1_0_Nano_28.fa
75	3229	2098	541	87.472	0.671141	12	526354	2105202				FALSE	Segal	Nanopore MAG														ID_1	Sample_1_0	ASM_1_0_Nano_29.fa
76	2249	1516	373	77.4117	2.944	34	136536	2851609				FALSE	Segal	Nanopore MAG														ID_1	Sample_1_0	ASM_1_0_Nano_30.fa
77	1723	1156	283	72.3362	0	7	376639	2282094				FALSE	Segal	Nanopore MAG														ID_1	Sample_1_0	ASM_1_0_Nano_31.fa
78	2219	1495	369	77.2987	4.6256	33	298896	3785195				FALSE	Segal	Nanopore MAG														ID_1	Sample_1_0	ASM_1_0_Nano_32.fa
79	2399	1608	388	97.3154	2.0344	33	318105	3418399				FALSE	Segal	Nanopore MAG														ID_1	Sample_1_0	ASM_1_0_Nano_33.fa
80	3170	2067	541	87.8971	2.34899	39	154484	2711786				FALSE	Segal	Nanopore MAG														ID_1	Sample_1_0	ASM_1_0_Nano_34.fa
81	3128	2049	541	79.2086	2.51678	13	269308	2523885				FALSE	Segal	Nanopore MAG														ID_1	Sample_1_0	ASM_1_0_Nano_35.fa
82	3547	2334	613	95.4279	3.3557	4	834690	2619465				FALSE	Segal	Nanopore MAG														ID_1	Sample_1_0	ASM_1_0_Nano_36.fa
83	450	325	73	99.2565	0.185874	4	2062527	3857283				FALSE	Segal	Nanopore MAG														ID_1	Sample_1_0	ASM_1_0_Nano_37.fa
84	2157	1453	366	99.3289	0	9	550282	3272325				FALSE	Segal	Nanopore MAG														ID_1	Sample_1_0	ASM_1_0_Nano_38.fa
85	81	64	27	95.6989	0.537634	8	727466	4560707				FALSE	Segal	Nanopore MAG														ID_1	Sample_1_0	ASM_1_0_Nano_39.fa
86	2386	1600	387	82.63	0	5	799326	2748833				FALSE	Segal	Nanopore MAG														ID_1	Sample_1_0	ASM_1_0_Nano_40.fa
87	449	324	73	99.2481	0.125313	7	1490908	5070553				FALSE	Segal	Nanopore MAG														ID_1	Sample_1_0	ASM_1_0_Nano_41.fa
88	1926	1289	320	95.9039	1.05849	1	2692100	2692100				FALSE	Segal	Nanopore MAG														ID_1	Sample_1_0	ASM_1_0_Nano_42.fa
89	3510	2305	605	96.6443	0	3	1345077	2043566	91	0.01	0.81	TRUE	Segal	Nanopore MAG	d__Bacteria	p__Firmicutes_A	c__Clostridia	o__Oscillospirales	f__Acutalibacteraceae	g__Eubacterium_R	s__Eubacterium_R sp900539775	SGB_4316	0.0185863	SGB_4316	0.0167194	MGYG000000453	0.0167194	ID_1	Sample_1_0	ASM_1_0_Nano_43.fa
90	2393	1605	388	84.038	0	8	788286	3066541				FALSE	Segal	Nanopore MAG														ID_1	Sample_1_0	ASM_1_0_Nano_44.fa
91	3167	2066	541	88.7584	1.34228	22	191746	2063322				FALSE	Segal	Nanopore MAG														ID_1	Sample_1_0	ASM_1_0_Nano_45.fa
92	2185	1470	367	96.3768	0.483092	7	622543	3096489				FALSE	Segal	Nanopore MAG														ID_2	Sample_2_0	ASM_2_0_Nano_0.fa
93	3523	2315	605	81.644	0	7	719402	1969750				FALSE	Segal	Nanopore MAG														ID_2	Sample_2_0	ASM_2_0_Nano_1.fa
94	3450	2262	597	78.6582	0	17	350012	3348971				FALSE	Segal	Nanopore MAG														ID_2	Sample_2_0	ASM_2_0_Nano_2.fa
95	95	72	28	90.457	0.107527	5	894144	4869873				FALSE	Segal	Nanopore MAG														ID_2	Sample_2_0	ASM_2_0_Nano_3.fa
96	565	386	76	98.5897	0.92006	9	2509325	4417220				FALSE	Segal	Nanopore MAG														ID_2	Sample_2_0	ASM_2_0_Nano_4.fa
97	457	329	73	90.8922	4.83271	23	586122	6410734				FALSE	Segal	Nanopore MAG														ID_2	Sample_2_0	ASM_2_0_Nano_5.fa
98	678	462	97	83.474	0	1	2673841	2673841				FALSE	Segal	Nanopore MAG														ID_2	Sample_2_0	ASM_2_0_Nano_6.fa
99	436	314	71	99.2453	0	2	1857358	3282543				FALSE	Segal	Nanopore MAG														ID_2	Sample_2_0	ASM_2_0_Nano_7.fa
100	3064	2021	534	99.3197	0	1	3044280	3044284	89	0	0.87	TRUE	Segal	Nanopore MAG	d__Bacteria	p__Firmicutes_A	c__Clostridia	o__Oscillospirales	f__Ruminococcaceae	g__Faecalibacterium	s__Faecalibacterium sp900758465	SGB_15315	0.0307196	SGB_15315	0.0225361	MGYG000002040	0.0225361	ID_2	Sample_2_0	ASM_2_0_Nano_8.fa
101	552	381	76	89.1732	0.897436	1	5139618	5139618				FALSE	Segal	Nanopore MAG														ID_2	Sample_2_0	ASM_2_0_Nano_9.fa
102	610	420	86	72.1955	2.40385	9	619165	2759738				FALSE	Segal	Nanopore MAG														ID_2	Sample_2_0	ASM_2_0_Nano_10.fa
103	618	423	86	93.9904	0	6	999062	3251432				FALSE	Segal	Nanopore MAG														ID_2	Sample_2_0	ASM_2_0_Nano_11.fa
104	426	308	69	84.6468	0.754717	6	581968	2662481				FALSE	Segal	Nanopore MAG														ID_2	Sample_2_0	ASM_2_0_Nano_12.fa
105	609	419	86	99.5192	1.92308	4	878975	2662732				FALSE	Segal	Nanopore MAG														ID_2	Sample_2_0	ASM_2_0_Nano_13.fa
106	2180	1467	367	99.0338	1.3285	13	450892	4376943				FALSE	Segal	Nanopore MAG														ID_2	Sample_2_0	ASM_2_0_Nano_14.fa
107	468	334	73	93.4944	3.90335	9	715283	3469948				FALSE	Segal	Nanopore MAG														ID_2	Sample_2_0	ASM_2_0_Nano_15.fa
108	2075	1400	357	72.7888	0	13	418741	2585754				FALSE	Segal	Nanopore MAG														ID_2	Sample_2_0	ASM_2_0_Nano_16.fa
109	1912	1282	320	97.0253	0.632911	1	1794863	1794863	238	0	0.89	TRUE	Segal	Nanopore MAG	d__Bacteria	p__Firmicutes_C	c__Negativicutes	o__Veillonellales	f__Dialisteraceae	g__Dialister	s__Dialister invisus	SGB_5825	0.0328925	SGB_5825	0.0370023	MGYG000004158	0.0200232	ID_2	Sample_2_0	ASM_2_0_Nano_17.fa
110	3170	2067	541	98.6577	0	22	244097	2821289				FALSE	Segal	Nanopore MAG														ID_2	Sample_2_0	ASM_2_0_Nano_18.fa
111	3441	2256	595	98.6577	1.00671	1	2549532	2549532				FALSE	Segal	Nanopore MAG														ID_2	Sample_2_0	ASM_2_0_Nano_19.fa
112	2367	1585	384	82.5578	0	14	413725	2832038				FALSE	Segal	Nanopore MAG														ID_2	Sample_2_0	ASM_2_0_Nano_20.fa
113	1457	956	257	73.1795	0.671141	4	794504	1452330	9	0	0.7	TRUE	Segal	Nanopore MAG	d__Bacteria	p__Firmicutes_A	c__Clostridia	o__TANB77	f__CAG-508	g__CAG-245	s__CAG-245 sp900552135	SGB_6273	0.0226644	SGB_6273	0.0212923	MGYG000000945	0.0190239	ID_3	Sample_3_0	ASM_3_0_Nano_0.fa
114	552	381	76	99.0385	0.192308	4	2843306	5095345				FALSE	Segal	Nanopore MAG														ID_3	Sample_3_0	ASM_3_0_Nano_1.fa
115	565	386	76	90.9797	1.15385	7	780591	4176650				FALSE	Segal	Nanopore MAG														ID_3	Sample_3_0	ASM_3_0_Nano_2.fa
116	2368	1585	384	72.3043	2.59304	106	51615	2785555				FALSE	Segal	Nanopore MAG														ID_3	Sample_3_0	ASM_3_0_Nano_3.fa
117	721	490	102	92.567	0.040016	1	3018497	3018497				FALSE	Segal	Nanopore MAG														ID_3	Sample_3_0	ASM_3_0_Nano_4.fa
118	2180	1467	367	79.4535	2.99517	14	356852	4016583				FALSE	Segal	Nanopore MAG														ID_3	Sample_3_0	ASM_3_0_Nano_5.fa
119	3119	2043	541	79.0618	0	9	319810	2582599				FALSE	Segal	Nanopore MAG														ID_3	Sample_3_0	ASM_3_0_Nano_6.fa
120	231	157	45	95.936	1.46396	6	2516703	3624836				FALSE	Segal	Nanopore MAG														ID_3	Sample_3_0	ASM_3_0_Nano_7.fa
121	2075	1400	357	72.5527	1.89873	21	284228	3338340				FALSE	Segal	Nanopore MAG														ID_3	Sample_3_0	ASM_3_0_Nano_8.fa
122	2400	1609	388	89.7041	1.34228	6	1051033	3206842				FALSE	Segal	Nanopore MAG														ID_3	Sample_3_0	ASM_3_0_Nano_9.fa
123	1622	1072	263	81.1871	1.1236	3	386393	1249285				FALSE	Segal	Nanopore MAG														ID_3	Sample_3_0	ASM_3_0_Nano_10.fa
124	3191	2075	541	99.7763	0	3	2037774	3207518	97	0.01	0.56	TRUE	Segal	Nanopore MAG	d__Bacteria	p__Firmicutes_A	c__Clostridia	o__Oscillospirales	f__Oscillospiraceae	g__CAG-110	s__CAG-110 sp900540635	SGB_15019	0.0314884	SGB_15019	0.0266654	MGYG000002589	0.0266654	ID_3	Sample_3_0	ASM_3_0_Nano_11.fa
125	1692	1130	274	98.5019	0	1	1814138	1814138	259	0	0.94	TRUE	Segal	Nanopore MAG	d__Bacteria	p__Firmicutes	c__Bacilli	o__RFN20	f__CAG-288	g__CAG-288	s__CAG-288 sp000437395	SGB_6602	0.0154151	SGB_6602	0.010171	MGYG000000431	0.0100207	ID_3	Sample_3_0	ASM_3_0_Nano_12.fa
126	2557	1753	454	77.8199	0	2	1948539	1987262				FALSE	Segal	Nanopore MAG														ID_3	Sample_3_0	ASM_3_0_Nano_13.fa
127	1873	1257	311	71.9207	1.42106	19	252970	2315386				FALSE	Segal	Nanopore MAG														ID_3	Sample_3_0	ASM_3_0_Nano_14.fa
128	3524	2316	605	80.4027	0	5	380971	1926085				FALSE	Segal	Nanopore MAG														ID_3	Sample_3_0	ASM_3_0_Nano_15.fa
129	930	624	145	97.1896	0.454545	1	1959904	1959904	94	0	0.83	TRUE	Segal	Nanopore MAG	d__Bacteria	p__Proteobacteria	c__Gammaproteobacteria	o__Enterobacterales	f__Pasteurellaceae	g__Haemophilus_D	s__Haemophilus_D parainfluenzae_K	SGB_9701	0.0463228	SGB_9704	0.041017	MGYG000002634	0.0390353	ID_3	Sample_3_0	ASM_3_0_Nano_16.fa
130	3443	2257	595	73.6353	1.1745	20	271083	2413674				FALSE	Segal	Nanopore MAG														ID_3	Sample_3_0	ASM_3_0_Nano_17.fa
131	2172	1462	367	97.9106	1.19623	8	1195749	3918784				FALSE	Segal	Nanopore MAG														ID_3	Sample_3_0	ASM_3_0_Nano_18.fa
132	609	419	86	89.8771	0.961538	8	458287	2392888				FALSE	Segal	Nanopore MAG														ID_3	Sample_3_0	ASM_3_0_Nano_19.fa
133	3450	2262	597	97.9866	0	2	3333876	3498850				FALSE	Segal	Nanopore MAG														ID_3	Sample_3_0	ASM_3_0_Nano_20.fa
134	614	422	86	87.1368	0.827991	8	1465458	2793020				FALSE	Segal	Nanopore MAG														ID_3	Sample_3_0	ASM_3_0_Nano_21.fa
135	2374	1589	384	93.9597	1.34228	3	1404840	2567369				FALSE	Segal	Nanopore MAG														ID_3	Sample_3_0	ASM_3_0_Nano_22.fa
136	449	324	73	99.2481	0.75188	1	5093653	5093653				FALSE	Segal	Nanopore MAG														ID_3	Sample_3_0	ASM_3_0_Nano_23.fa
137	1523	998	257	76.1088	3.02013	1	1668955	1668955	422	0	0.83	TRUE	Segal	Nanopore MAG	d__Bacteria	p__Firmicutes_A	c__Clostridia	o__TANB77	f__CAG-508	g__CAG-269	s__CAG-269 sp000431335	SGB_6362	0.0231275	SGB_6362	0.0200887	MGYG000001110	0.0218781	ID_3	Sample_3_0	ASM_3_0_Nano_24.fa
138	705	481	100	93.5645	0	77	328604	2749240	36	0.2	0.57	TRUE	Segal	Nanopore MAG	d__Bacteria	p__Proteobacteria	c__Gammaproteobacteria	o__Burkholderiales	f__Burkholderiaceae	g__Sutterella	s__Sutterella seckii_A	SGB_9297	0.0195958	SGB_9297	0.0134036	MGYG000002101	0.0120023	ID_3	Sample_3_0	ASM_3_0_Nano_25.fa
139	1600	1053	262	92.4157	3.37079	1	1122629	1122629				FALSE	Segal	Nanopore MAG														ID_3	Sample_3_0	ASM_3_0_Nano_26.fa
140	2170	1461	367	95.8937	2.17391	3	1747578	2965091				FALSE	Segal	Nanopore MAG														ID_4	Sample_4_0	ASM_4_0_Nano_0.fa
141	3275	2125	541	84.5973	0.838926	11	487406	3681716				FALSE	Segal	Nanopore MAG														ID_4	Sample_4_0	ASM_4_0_Nano_1.fa
142	2289	1539	376	90.9357	1.63743	13	758568	3443831				FALSE	Segal	Nanopore MAG														ID_4	Sample_4_0	ASM_4_0_Nano_2.fa
143	2180	1467	367	98.2931	0.845411	15	744599	4242445	591	0.05	0.82	TRUE	Segal	Nanopore MAG	d__Bacteria	p__Firmicutes_A	c__Clostridia	o__Lachnospirales	f__Lachnospiraceae	g__Roseburia	s__Roseburia intestinalis	SGB_4951	0.022427	SGB_4951	0.0181011	MGYG000000076	0.0162248	ID_4	Sample_4_0	ASM_4_0_Nano_3.fa
144	2241	1510	373	79.9256	2.77778	18	444087	2842940				FALSE	Segal	Nanopore MAG														ID_4	Sample_4_0	ASM_4_0_Nano_4.fa
145	3151	2057	541	77.8132	2.50153	12	511481	3549875				FALSE	Segal	Nanopore MAG														ID_4	Sample_4_0	ASM_4_0_Nano_5.fa
146	3050	2015	534	97.5978	0.680272	6	651489	3155536				FALSE	Segal	Nanopore MAG														ID_4	Sample_4_0	ASM_4_0_Nano_6.fa
147	610	420	86	100	0.480769	2	2023218	3191558				FALSE	Segal	Nanopore MAG														ID_4	Sample_4_0	ASM_4_0_Nano_7.fa
148	3450	2262	597	97.9866	0	3	2734482	3814879				FALSE	Segal	Nanopore MAG														ID_4	Sample_4_0	ASM_4_0_Nano_8.fa
149	25	21	10	70.9062	0	10	136933	1017622	4	0.01	0.35	TRUE	Segal	Nanopore MAG	d__Bacteria	p__Verrucomicrobiota	c__Verrucomicrobiae	o__Opitutales	f__UBA9783	g__	s__	SGB_19125	0.00560122	SGB_19125	0.0032043	MGYG000004418	0.0032043	ID_4	Sample_4_0	ASM_4_0_Nano_9.fa
150	2247	1514	373	89.9591	0	11	378731	3260648				FALSE	Segal	Nanopore MAG														ID_4	Sample_4_0	ASM_4_0_Nano_10.fa
151	620	423	86	79.6795	3.04487	16	512192	3726394				FALSE	Segal	Nanopore MAG														ID_4	Sample_4_0	ASM_4_0_Nano_11.fa
152	3219	2097	541	86.9128	2.01342	9	593063	2752517				FALSE	Segal	Nanopore MAG														ID_4	Sample_4_0	ASM_4_0_Nano_12.fa
153	3441	2256	595	94.519	0.33557	5	1589563	2269707				FALSE	Segal	Nanopore MAG														ID_4	Sample_4_0	ASM_4_0_Nano_13.fa
154	2733	1889	508	71.193	0.197239	9	1708829	3148154				FALSE	Segal	Nanopore MAG														ID_4	Sample_4_0	ASM_4_0_Nano_14.fa
155	2196	1480	369	95.2874	1.73285	8	1084958	4065002	289	0.04	0.77	TRUE	Segal	Nanopore MAG	d__Bacteria	p__Firmicutes_A	c__Clostridia	o__Lachnospirales	f__Lachnospiraceae	g__COE1	s__COE1 sp001916965	SGB_4882	0.0235901	SGB_4882	0.0215974	MGYG000004431	0.0199905	ID_4	Sample_4_0	ASM_4_0_Nano_15.fa
156	2133	1441	364	91.2553	1.26582	6	2537710	3411074	179	0	0.89	TRUE	Segal	Nanopore MAG	d__Bacteria	p__Firmicutes_A	c__Clostridia	o__Lachnospirales	f__Lachnospiraceae	g__KLE1615	s__KLE1615 sp900066985	SGB_5090	0.030862	SGB_5090	0.0174527	MGYG000000193	0.0340804	ID_4	Sample_4_0	ASM_4_0_Nano_16.fa
157	450	325	73	99.2565	0.557621	3	2601198	4227024				FALSE	Segal	Nanopore MAG														ID_4	Sample_4_0	ASM_4_0_Nano_17.fa
158	449	324	73	99.2481	0.93985	7	3142687	5647646				FALSE	Segal	Nanopore MAG														ID_4	Sample_4_0	ASM_4_0_Nano_18.fa
159	2280	1535	376	97.5146	0.974659	17	435852	2967746				FALSE	Segal	Nanopore MAG														ID_4	Sample_4_0	ASM_4_0_Nano_19.fa
160	596	408	86	70.8814	1.44231	8	531046	2606601				FALSE	Segal	Nanopore MAG														ID_4	Sample_4_0	ASM_4_0_Nano_20.fa
161	1873	1257	311	100	1.69661	1	2518269	2518269				FALSE	Segal	Nanopore MAG														ID_4	Sample_4_0	ASM_4_0_Nano_21.fa
162	1716	1150	281	89.7436	0.854701	1	2139221	2139221				FALSE	Segal	Nanopore MAG														ID_4	Sample_4_0	ASM_4_0_Nano_22.fa
163	2185	1470	367	98.0676	0.966184	6	830419	2824369				FALSE	Segal	Nanopore MAG														ID_4	Sample_4_0	ASM_4_0_Nano_23.fa
164	678	462	97	96.8354	0	1	2783438	2783438				FALSE	Segal	Nanopore MAG														ID_4	Sample_4_0	ASM_4_0_Nano_24.fa
165	2746	1896	508	93.1953	1.18343	5	3467695	4658846				FALSE	Segal	Nanopore MAG														ID_4	Sample_4_0	ASM_4_0_Nano_25.fa
166	81	64	27	99.4624	0	3	3946874	4308989				FALSE	Segal	Nanopore MAG														ID_4	Sample_4_0	ASM_4_0_Nano_26.fa
167	3533	2321	606	97.3154	0	1	1967543	1967543				FALSE	Segal	Nanopore MAG														ID_4	Sample_4_0	ASM_4_0_Nano_27.fa
168	3216	2095	541	90.9396	0.671141	5	778103	2440567	271	0.05	0.74	TRUE	Segal	Nanopore MAG	d__Bacteria	p__Firmicutes_A	c__Clostridia	o__Oscillospirales	f__Oscillospiraceae	g__CAG-83	s__CAG-83 sp000431575	SGB_15089	0.0292102	SGB_15089	0.0282337	MGYG000002926	0.0133303	ID_4	Sample_4_0	ASM_4_0_Nano_28.fa
169	95	72	28	72.3615	1.1828	18	341530	4447517				FALSE	Segal	Nanopore MAG														ID_4	Sample_4_0	ASM_4_0_Nano_29.fa
170	2157	1453	366	96.2109	1.00671	7	865079	3257258				FALSE	Segal	Nanopore MAG														ID_4	Sample_4_0	ASM_4_0_Nano_30.fa
171	1240	819	217	91.0377	0	21	241154	2647672				FALSE	Segal	Nanopore MAG														ID_4	Sample_4_0	ASM_4_0_Nano_31.fa
172	2319	1555	376	75.0084	0.316456	19	398640	3105228				FALSE	Segal	Nanopore MAG														ID_4	Sample_4_0	ASM_4_0_Nano_32.fa
173	2386	1600	387	98.6577	3.02013	34	187053	3364889				FALSE	Segal	Nanopore MAG														ID_4	Sample_4_0	ASM_4_0_Nano_33.fa
174	2369	1586	384	98.6577	0.223714	3	2077863	2923041				FALSE	Segal	Nanopore MAG														ID_4	Sample_4_0	ASM_4_0_Nano_34.fa
175	2249	1516	373	96.8354	1.58228	17	345008	3161693				FALSE	Segal	Nanopore MAG														ID_4	Sample_4_0	ASM_4_0_Nano_35.fa
176	486	342	73	98.5667	0.371747	23	298184	5445662				FALSE	Segal	Nanopore MAG														ID_4	Sample_4_0	ASM_4_0_Nano_36.fa
177	552	381	76	99.4231	0.384615	2	2691767	5034725				FALSE	Segal	Nanopore MAG														ID_4	Sample_4_0	ASM_4_0_Nano_37.fa
178	3079	2021	534	72.1088	0	6	571611	2388672				FALSE	Segal	Nanopore MAG														ID_4	Sample_4_0	ASM_4_0_Nano_38.fa
179	2000	1339	339	94.9105	0	3	1568490	2307596				FALSE	Segal	Nanopore MAG														ID_4	Sample_4_0	ASM_4_0_Nano_39.fa
180	566	386	76	97.5513	0.769231	7	843779	4313240				FALSE	Segal	Nanopore MAG														ID_4	Sample_4_0	ASM_4_0_Nano_40.fa
181	3053	2016	534	97.9592	1.81406	12	651072	3461815	72	0.11	0.66	TRUE	Segal	Nanopore MAG	d__Bacteria	p__Firmicutes_A	c__Clostridia	o__Oscillospirales	f__Ruminococcaceae	g__Gemmiger	s__Gemmiger sp900540595	SGB_15295	0.0394567	SGB_15295	0.044047	MGYG000003921	0.0343037	ID_4	Sample_4_0	ASM_4_0_Nano_41.fa
182	1116	748	187	79.7745	2.29985	33	63981	1507108				FALSE	Segal	Nanopore MAG														ID_4	Sample_4_0	ASM_4_0_Nano_42.fa
183	436	314	71	99.6226	0	5	1300982	3384309				FALSE	Segal	Nanopore MAG														ID_4	Sample_4_0	ASM_4_0_Nano_43.fa
184	637	434	88	96.0577	0	2	1605246	2485357				FALSE	Segal	Nanopore MAG														ID_4	Sample_4_0	ASM_4_0_Nano_44.fa
185	477	337	73	99.2565	0	5	1954952	4394214				FALSE	Segal	Nanopore MAG														ID_4	Sample_4_0	ASM_4_0_Nano_45.fa
186	3039	2006	533	81.6681	2.68456	16	347499	2715207				FALSE	Segal	Nanopore MAG														ID_4	Sample_4_0	ASM_4_0_Nano_46.fa
187	1770	1193	283	88.8889	1.7094	1	1904767	1904767				FALSE	Segal	Nanopore MAG														ID_5	Sample_5_0	ASM_5_0_Nano_0.fa
188	119	81	35	76.8267	0.913879	10	358248	2557914				FALSE	Segal	Nanopore MAG														ID_5	Sample_5_0	ASM_5_0_Nano_1.fa
189	194	133	43	98.8889	0.37037	7	1103618	3957557	135	0.03	0.61	TRUE	Segal	Nanopore MAG	d__Bacteria	p__Bacteroidota	c__Bacteroidia	o__Bacteroidales	f__Bacteroidaceae	g__Prevotella	s__Prevotella sp900540415	SGB_1600	0.0218027	SGB_1600	0.0248254	MGYG000002558	0.0151289	ID_5	Sample_5_0	ASM_5_0_Nano_2.fa
190	1229	813	217	70.134	1.07817	40	79654	2107672				FALSE	Segal	Nanopore MAG														ID_5	Sample_5_0	ASM_5_0_Nano_3.fa
191	274	184	51	96.4151	0.251572	1	3144948	3144948	199	0	0.53	TRUE	Segal	Nanopore MAG	d__Bacteria	p__Bacteroidota	c__Bacteroidia	o__Bacteroidales	f__Muribaculaceae	g__Sodaliphilus	s__Sodaliphilus sp004557565	SGB_2021	0.0324832	SGB_2021	0.0321348	MGYG000004474	0.0310844	ID_5	Sample_5_0	ASM_5_0_Nano_4.fa
192	2170	1461	367	94.223	3.12859	20	200528	3218111				FALSE	Segal	Nanopore MAG														ID_5	Sample_5_0	ASM_5_0_Nano_5.fa
193	477	337	73	99.2565	0.371747	10	1110631	4470144				FALSE	Segal	Nanopore MAG														ID_5	Sample_5_0	ASM_5_0_Nano_6.fa
194	237	157	45	98.6486	2.03696	9	1479374	4060781				FALSE	Segal	Nanopore MAG														ID_5	Sample_5_0	ASM_5_0_Nano_7.fa
195	2393	1605	388	75.0405	0	16	464998	2978867				FALSE	Segal	Nanopore MAG														ID_5	Sample_5_0	ASM_5_0_Nano_8.fa
196	207	144	45	98.5185	0.0925926	1	3442286	3442286	18	0	0.69	TRUE	Segal	Nanopore MAG	d__Bacteria	p__Bacteroidota	c__Bacteroidia	o__Bacteroidales	f__Bacteroidaceae	g__Prevotella	s__Prevotella sp900544495	SGB_1671	0.0191654	SGB_1671	0.0165383	MGYG000001933	0.0165383	ID_5	Sample_5_0	ASM_5_0_Nano_9.fa
197	2369	1586	384	97.3154	0	21	205637	2645813				FALSE	Segal	Nanopore MAG														ID_5	Sample_5_0	ASM_5_0_Nano_10.fa
198	522	363	73	98.3831	1.05721	14	394958	3867536	130	0.13	0.76	TRUE	Segal	Nanopore MAG	d__Bacteria	p__Bacteroidota	c__Bacteroidia	o__Bacteroidales	f__Bacteroidaceae	g__Phocaeicola	s__Phocaeicola sp000432735	SGB_1895	0.025937	SGB_1895	0.0265465	MGYG000001835	0.0230782	ID_5	Sample_5_0	ASM_5_0_Nano_11.fa
199	2148	1449	366	98.6577	0	1	2899752	2899752				FALSE	Segal	Nanopore MAG														ID_5	Sample_5_0	ASM_5_0_Nano_12.fa
200	695	474	100	96.875	0.625	1	2295248	2295248				FALSE	Segal	Nanopore MAG														ID_5	Sample_5_0	ASM_5_0_Nano_13.fa
201	527	366	73	96.7226	2.16625	30	247512	3994685				FALSE	Segal	Nanopore MAG														ID_5	Sample_5_0	ASM_5_0_Nano_14.fa
202	3180	2069	541	91.5497	2.01342	3	788185	2411782				FALSE	Segal	Nanopore MAG														ID_5	Sample_5_0	ASM_5_0_Nano_15.fa
203	436	314	71	86.478	0.880503	2	3292711	3315060				FALSE	Segal	Nanopore MAG														ID_5	Sample_5_0	ASM_5_0_Nano_16.fa
204	739	501	104	93.8895	2.02703	19	801637	5191953	5	0.02	0.36	TRUE	Segal	Nanopore MAG	d__Bacteria	p__Verrucomicrobiota	c__Lentisphaeria	o__Victivallales	f__UBA1829	g__	s__	SGB_9214	0.0110751	SGB_9214	0.0110751	MGYG000004461	0.0110751	ID_5	Sample_5_0	ASM_5_0_Nano_17.fa
205	1899	1272	315	97.9529	1.52044	1	2282835	2282835				FALSE	Segal	Nanopore MAG														ID_5	Sample_5_0	ASM_5_0_Nano_18.fa
206	130	91	37	98.0483	0.185874	2	2073364	3124971				FALSE	Segal	Nanopore MAG														ID_5	Sample_5_0	ASM_5_0_Nano_19.fa
207	177	123	43	99.1856	0.493827	6	2088094	3425313				FALSE	Segal	Nanopore MAG														ID_5	Sample_5_0	ASM_5_0_Nano_20.fa
208	2374	1589	384	90.3803	0.33557	8	1597884	2693700				FALSE	Segal	Nanopore MAG														ID_5	Sample_5_0	ASM_5_0_Nano_21.fa
209	1928	1290	320	91.4158	0.632911	5	2433367	2793595	22	0.05	0.63	TRUE	Segal	Nanopore MAG	d__Bacteria	p__Firmicutes_C	c__Negativicutes	o__Veillonellales	f__Dialisteraceae	g__Dialister	s__Dialister sp900541605	SGB_5822	0.0143195	SGB_5822	0.0293575	MGYG000000742	0.00675112	ID_5	Sample_5_0	ASM_5_0_Nano_22.fa
210	552	381	76	97.2319	0.658508	10	1044359	4579921				FALSE	Segal	Nanopore MAG														ID_5	Sample_5_0	ASM_5_0_Nano_23.fa
211	2185	1470	367	95.8937	3.22061	31	277501	3031984				FALSE	Segal	Nanopore MAG														ID_5	Sample_5_0	ASM_5_0_Nano_24.fa
212	3170	2067	541	93.2466	0	8	464549	2347670				FALSE	Segal	Nanopore MAG														ID_5	Sample_5_0	ASM_5_0_Nano_25.fa
213	709	483	100	98.1366	0.621118	1	2582594	2582594				FALSE	Segal	Nanopore MAG														ID_5	Sample_5_0	ASM_5_0_Nano_26.fa
214	2377	1592	384	97.9866	0	1	2698594	2698594	243	0	0.91	TRUE	Segal	Nanopore MAG	d__Bacteria	p__Firmicutes_A	c__Clostridia	o__Lachnospirales	f__Lachnospiraceae	g__Butyrivibrio_A	s__Butyrivibrio_A sp000431815	SGB_5066	0.0191415	SGB_5066	0.0172541	MGYG000000484	0.0172541	ID_5	Sample_5_0	ASM_5_0_Nano_27.fa
215	259	169	45	93.8201	0.533808	6	594665	3260380				FALSE	Segal	Nanopore MAG														ID_5	Sample_5_0	ASM_5_0_Nano_28.fa
216	622	424	86	87.5214	0.721154	10	730399	2622107				FALSE	Segal	Nanopore MAG														ID_5	Sample_5_0	ASM_5_0_Nano_29.fa
217	185	128	43	98.7535	0	3	3337305	3344617				FALSE	Segal	Nanopore MAG														ID_5	Sample_5_0	ASM_5_0_Nano_30.fa
218	3441	2256	595	98.6577	1.00671	1	2327188	2327188				FALSE	Segal	Nanopore MAG														ID_5	Sample_5_0	ASM_5_0_Nano_31.fa
219	609	419	86	94.4444	0.961538	7	1209126	2328872				FALSE	Segal	Nanopore MAG														ID_5	Sample_5_0	ASM_5_0_Nano_32.fa
220	1482	973	257	77.6748	0.671141	1	1700149	1700149				FALSE	Segal	Nanopore MAG														ID_5	Sample_5_0	ASM_5_0_Nano_33.fa
221	3491	2289	601	98.6301	0	8	1664521	3084080				FALSE	Segal	Nanopore MAG														ID_5	Sample_5_0	ASM_5_0_Nano_34.fa
222	590	403	84	94.3349	0.961538	6	677892	2570809				FALSE	Segal	Nanopore MAG														ID_5	Sample_5_0	ASM_5_0_Nano_35.fa
223	443	319	72	91.8773	0.309789	9	748220	3669827				FALSE	Segal	Nanopore MAG														ID_5	Sample_5_0	ASM_5_0_Nano_36.fa
224	2217	1495	369	99.5018	2.43056	22	618103	3681136				FALSE	Segal	Nanopore MAG														ID_5	Sample_5_0	ASM_5_0_Nano_37.fa
225	2751	1900	508	92.288	0.591716	1	2675334	2675334	90	0	0.53	TRUE	Segal	Nanopore MAG	d__Bacteria	p__Desulfobacterota	c__Desulfovibrionia	o__Desulfovibrionales	f__Desulfovibrionaceae	g__Desulfovibrio	s__Desulfovibrio sp900319575	SGB_15447	0.0240973	SGB_15447	0.011251	MGYG000002955	0.0134967	ID_5	Sample_5_0	ASM_5_0_Nano_38.fa
226	81	64	27	96.2366	0.107527	31	214290	4204405				FALSE	Segal	Nanopore MAG														ID_6	Sample_6_0	ASM_6_0_Nano_0.fa
227	614	422	86	99.4658	0.480769	6	1067801	3229634				FALSE	Segal	Nanopore MAG														ID_6	Sample_6_0	ASM_6_0_Nano_1.fa
228	1693	1131	274	95.8801	0	13	375228	1685228				FALSE	Segal	Nanopore MAG														ID_6	Sample_6_0	ASM_6_0_Nano_2.fa
229	2374	1589	384	97.3154	0.671141	17	216644	2847289				FALSE	Segal	Nanopore MAG														ID_6	Sample_6_0	ASM_6_0_Nano_3.fa
230	1516	993	257	74.1862	3.13199	1	1484016	1484016				FALSE	Segal	Nanopore MAG														ID_6	Sample_6_0	ASM_6_0_Nano_4.fa
231	678	462	97	72.7004	0.126582	54	93011	2854741				FALSE	Segal	Nanopore MAG														ID_6	Sample_6_0	ASM_6_0_Nano_5.fa
232	3245	2105	541	93.2886	0	8	504245	1967320				FALSE	Segal	Nanopore MAG														ID_6	Sample_6_0	ASM_6_0_Nano_6.fa
233	3548	2334	613	96.2007	0	2	1460255	2241039				FALSE	Segal	Nanopore MAG														ID_6	Sample_6_0	ASM_6_0_Nano_7.fa
234	3424	2244	594	76.8247	0.167785	124	30553	2312824				FALSE	Segal	Nanopore MAG														ID_6	Sample_6_0	ASM_6_0_Nano_8.fa
235	630	428	86	94.9519	0.961538	4	957958	2642074				FALSE	Segal	Nanopore MAG														ID_6	Sample_6_0	ASM_6_0_Nano_9.fa
236	2217	1495	369	92.8341	3.78422	43	112152	3471020				FALSE	Segal	Nanopore MAG														ID_6	Sample_6_0	ASM_6_0_Nano_10.fa
237	3178	2069	541	95.9732	2.68456	16	254782	2147397				FALSE	Segal	Nanopore MAG														ID_6	Sample_6_0	ASM_6_0_Nano_11.fa
238	2895	1924	517	73.6808	0	28	136394	1957105	1	0.07	0.81	TRUE	Segal	Nanopore MAG	d__Bacteria	p__Actinobacteriota	c__Coriobacteriia	o__Coriobacteriales	f__Coriobacteriaceae	g__Collinsella	s__	SGB_14631	0.0517197	SGB_14631	0.0486522	MGYG000004806	0.0482632	ID_6	Sample_6_0	ASM_6_0_Nano_12.fa
239	2399	1608	388	91.6317	0.356544	107	50328	2944823				FALSE	Segal	Nanopore MAG														ID_6	Sample_6_0	ASM_6_0_Nano_13.fa
240	436	314	71	94.7684	0.0221976	3	926652	3192474				FALSE	Segal	Nanopore MAG														ID_6	Sample_6_0	ASM_6_0_Nano_14.fa
241	552	381	76	98.9615	2.30769	39	245856	4876318				FALSE	Segal	Nanopore MAG														ID_6	Sample_6_0	ASM_6_0_Nano_15.fa
242	2391	1603	388	91.1633	0.223714	26	225140	2883640				FALSE	Segal	Nanopore MAG														ID_6	Sample_6_0	ASM_6_0_Nano_16.fa
243	449	324	73	86.8915	4.04135	39	239340	4570599				FALSE	Segal	Nanopore MAG														ID_6	Sample_6_0	ASM_6_0_Nano_17.fa
244	3491	2289	601	83.9398	0	29	144497	2623523				FALSE	Segal	Nanopore MAG														ID_6	Sample_6_0	ASM_6_0_Nano_18.fa
245	1873	1257	311	99.6813	2.44511	1	2509288	2509288				FALSE	Segal	Nanopore MAG														ID_6	Sample_6_0	ASM_6_0_Nano_19.fa
246	2000	1339	339	91.1423	0.671141	46	75597	1978730				FALSE	Segal	Nanopore MAG														ID_6	Sample_6_0	ASM_6_0_Nano_20.fa
247	2381	1596	384	97.3154	0	7	760710	2708839	126	0.01	0.59	TRUE	Segal	Nanopore MAG	d__Bacteria	p__Firmicutes_A	c__Clostridia	o__Lachnospirales	f__Lachnospiraceae	g__CAG-603	s__CAG-603 sp900066105	SGB_5058	0.0169173	SGB_5058	0.0168162	MGYG000000030	0.0134231	ID_6	Sample_6_0	ASM_6_0_Nano_21.fa
248	117	79	34	91.3228	0.103263	6	562264	2462408				FALSE	Segal	Nanopore MAG														ID_6	Sample_6_0	ASM_6_0_Nano_22.fa
249	3343	2177	565	90.8837	0	11	448732	2697919				FALSE	Segal	Nanopore MAG														ID_6	Sample_6_0	ASM_6_0_Nano_23.fa
250	3012	1986	530	99.3007	1.1655	2	1801491	3542527				FALSE	Segal	Nanopore MAG														ID_6	Sample_6_0	ASM_6_0_Nano_24.fa
251	721	490	102	95.9184	0	1	2763397	2763397				FALSE	Segal	Nanopore MAG														ID_6	Sample_6_0	ASM_6_0_Nano_25.fa
252	3065	2021	534	78.869	2.62214	29	163731	2309468				FALSE	Segal	Nanopore MAG														ID_6	Sample_6_0	ASM_6_0_Nano_26.fa
253	2740	1893	508	75.3186	1.21631	38	118891	2784335				FALSE	Segal	Nanopore MAG														ID_6	Sample_6_0	ASM_6_0_Nano_27.fa
254	3151	2057	541	88.0089	3.3557	35	146535	3183495				FALSE	Segal	Nanopore MAG														ID_6	Sample_6_0	ASM_6_0_Nano_28.fa
255	698	477	100	100	0	2	2945359	2946415				FALSE	Segal	Nanopore MAG														ID_6	Sample_6_0	ASM_6_0_Nano_29.fa
256	3219	2097	541	86.0738	2.01342	20	157852	1902648				FALSE	Segal	Nanopore MAG														ID_6	Sample_6_0	ASM_6_0_Nano_30.fa
257	497	346	73	78.8104	4.84178	49	183323	5646728				FALSE	Segal	Nanopore MAG														ID_6	Sample_6_0	ASM_6_0_Nano_31.fa
258	3170	2067	541	96.6443	0	21	630894	2279718				FALSE	Segal	Nanopore MAG														ID_6	Sample_6_0	ASM_6_0_Nano_32.fa
259	610	420	86	96.5545	0.240385	5	696361	2657537				FALSE	Segal	Nanopore MAG														ID_6	Sample_6_0	ASM_6_0_Nano_33.fa
260	2170	1461	367	93.5588	1.69082	6	564772	2373465				FALSE	Segal	Nanopore MAG														ID_6	Sample_6_0	ASM_6_0_Nano_34.fa
261	2249	1516	373	94.0401	3.16456	26	266721	3445201				FALSE	Segal	Nanopore MAG														ID_6	Sample_6_0	ASM_6_0_Nano_35.fa
262	3477	2276	600	97.7629	0	5	2148341	3263207				FALSE	Segal	Nanopore MAG														ID_6	Sample_6_0	ASM_6_0_Nano_36.fa
263	2363	1581	384	80.0234	0.671141	53	78469	2664914				FALSE	Segal	Nanopore MAG														ID_6	Sample_6_0	ASM_6_0_Nano_37.fa
264	2158	1453	366	99.3289	0	2	3096128	3166989	203	0	0.92	TRUE	Segal	Nanopore MAG	d__Bacteria	p__Firmicutes_A	c__Clostridia	o__Lachnospirales	f__Lachnospiraceae	g__Coprococcus	s__Coprococcus eutactus	SGB_5118	0.0168447	SGB_5118	0.012872	MGYG000000018	0.0148762	ID_6	Sample_6_0	ASM_6_0_Nano_38.fa
265	3047	2013	534	73.7443	2.83447	40	126130	3017521				FALSE	Segal	Nanopore MAG														ID_6	Sample_6_0	ASM_6_0_Nano_39.fa
266	2368	1585	384	94.9054	3.02013	10	339021	2509219				FALSE	Segal	Nanopore MAG														ID_6	Sample_6_0	ASM_6_0_Nano_40.fa
267	767	515	108	95.6044	0	3	1249911	1880975				FALSE	Segal	Nanopore MAG														ID_6	Sample_6_0	ASM_6_0_Nano_41.fa
268	3524	2316	605	97.9866	0	1	1987306	1987306	1030	0	0.67	TRUE	Segal	Nanopore MAG	d__Bacteria	p__Firmicutes_A	c__Clostridia	o__Oscillospirales	f__Acutalibacteraceae	g__Eubacterium_R	s__Eubacterium_R sp003526845	SGB_4335	0.019869	SGB_4335	0.0141199	MGYG000004643	0.015018	ID_6	Sample_6_0	ASM_6_0_Nano_42.fa
269	322	220	55	97.7987	0.566038	1	3317001	3317001	21	0	0.61	TRUE	Segal	Nanopore MAG	d__Bacteria	p__Bacteroidota	c__Bacteroidia	o__Bacteroidales	f__Muribaculaceae	g__CAG-485	s__CAG-485 sp001701295	SGB_2141	0.0233368	SGB_2141	0.0219488	MGYG000000354	0.0193523	ID_6	Sample_6_0	ASM_6_0_Nano_43.fa
270	3245	2105	541	97.9866	0.671141	19	312875	3320298				FALSE	Segal	Nanopore MAG														ID_7	Sample_7_0	ASM_7_0_Nano_0.fa
271	3128	2049	541	90.9396	0.671141	12	304157	2757021				FALSE	Segal	Nanopore MAG														ID_7	Sample_7_0	ASM_7_0_Nano_1.fa
272	3593	2364	627	78.4676	1.34228	6	239658	1277464				FALSE	Segal	Nanopore MAG														ID_7	Sample_7_0	ASM_7_0_Nano_2.fa
273	721	490	102	91.8367	2.04082	1	2893929	2893930				FALSE	Segal	Nanopore MAG														ID_7	Sample_7_0	ASM_7_0_Nano_3.fa
274	3182	2069	541	92.6174	2.68456	25	263702	2600640				FALSE	Segal	Nanopore MAG														ID_7	Sample_7_0	ASM_7_0_Nano_4.fa
275	3441	2256	595	94.5749	1.00671	24	1387415	2536357				FALSE	Segal	Nanopore MAG														ID_7	Sample_7_0	ASM_7_0_Nano_5.fa
276	774	522	108	87.0886	0	4	1141743	1883645	1	0	0.51	TRUE	Segal	Nanopore MAG	d__Bacteria	p__Proteobacteria	c__Alphaproteobacteria	o__RF32	f__CAG-239	g__CAG-495	s__	SGB_9350	0.0922751	SGB_9350	0.0922751	MGYG000004444	0.0922751	ID_7	Sample_7_0	ASM_7_0_Nano_6.fa
277	1445	951	257	74.0343	0.223714	2	938002	1243294				FALSE	Segal	Nanopore MAG														ID_7	Sample_7_0	ASM_7_0_Nano_7.fa
278	477	337	73	79.3463	1.25981	13	354756	3630069				FALSE	Segal	Nanopore MAG														ID_7	Sample_7_0	ASM_7_0_Nano_8.fa
279	610	420	86	98.7981	0.507479	9	1612537	3220702				FALSE	Segal	Nanopore MAG														ID_7	Sample_7_0	ASM_7_0_Nano_9.fa
280	2000	1339	339	90.604	0.732154	20	352298	2287700				FALSE	Segal	Nanopore MAG														ID_7	Sample_7_0	ASM_7_0_Nano_10.fa
281	3148	2056	541	78.6144	4.02685	28	136574	2617986				FALSE	Segal	Nanopore MAG														ID_7	Sample_7_0	ASM_7_0_Nano_11.fa
282	449	324	73	87.1069	3.93082	84	125078	5209302				FALSE	Segal	Nanopore MAG														ID_7	Sample_7_0	ASM_7_0_Nano_12.fa
283	1692	1130	274	95.412	0.561798	18	161774	1900941				FALSE	Segal	Nanopore MAG														ID_7	Sample_7_0	ASM_7_0_Nano_13.fa
284	1597	1052	262	93.8202	2.80899	2	1463127	1464770				FALSE	Segal	Nanopore MAG														ID_7	Sample_7_0	ASM_7_0_Nano_14.fa
285	1689	1127	273	98	1.33333	1	2209698	2209698				FALSE	Segal	Nanopore MAG														ID_7	Sample_7_0	ASM_7_0_Nano_15.fa
286	552	381	76	85.9423	4.67949	89	108649	4088440				FALSE	Segal	Nanopore MAG														ID_7	Sample_7_0	ASM_7_0_Nano_16.fa
287	3041	2007	533	92.17	0.671141	5	1454802	2384126				FALSE	Segal	Nanopore MAG														ID_7	Sample_7_0	ASM_7_0_Nano_17.fa
288	1551	1022	262	84.5506	2.24719	4	764701	1239002				FALSE	Segal	Nanopore MAG														ID_7	Sample_7_0	ASM_7_0_Nano_18.fa
289	1723	1156	283	88.8889	0.2849	1	2289157	2289157				FALSE	Segal	Nanopore MAG														ID_7	Sample_7_0	ASM_7_0_Nano_19.fa
290	2192	1477	369	90.1176	3.1401	57	100864	2885393				FALSE	Segal	Nanopore MAG														ID_7	Sample_7_0	ASM_7_0_Nano_20.fa
291	3541	2329	611	97.9866	0.33557	3	844902	2050846				FALSE	Segal	Nanopore MAG														ID_7	Sample_7_0	ASM_7_0_Nano_21.fa
292	2280	1535	376	98.8304	2.69006	13	489830	3054637				FALSE	Segal	Nanopore MAG														ID_7	Sample_7_0	ASM_7_0_Nano_22.fa
293	1576	1037	262	94.6629	4.49438	1	1319956	1319956	29	0	0.72	TRUE	Segal	Nanopore MAG	d__Bacteria	p__Firmicutes	c__Bacilli	o__RF39	f__UBA660	g__CAG-877	s__CAG-877 sp900753325	SGB_6549	0.119261	SGB_6549	0.119261	MGYG000001043	0.0144203	ID_7	Sample_7_0	ASM_7_0_Nano_23.fa
294	1920	1288	320	99.3671	0.632911	1	2371391	2371391	371	0	0.86	TRUE	Segal	Nanopore MAG	d__Bacteria	p__Firmicutes_C	c__Negativicutes	o__Veillonellales	f__Dialisteraceae	g__Dialister	s__Dialister sp000434475	SGB_5809	0.0355098	SGB_5809	0.0325746	MGYG000000725	0.0301493	ID_7	Sample_7_0	ASM_7_0_Nano_24.fa
295	440	317	72	88.6565	0.681537	8	658852	3124495	1	0.02	0.61	TRUE	Segal	Nanopore MAG	d__Bacteria	p__Bacteroidota	c__Bacteroidia	o__Bacteroidales	f__Bacteroidaceae	g__Paraprevotella	s__	SGB_1886	0.205675	SGB_1796	0.22559	MGYG000000042	0.205675	ID_7	Sample_7_0	ASM_7_0_Nano_25.fa
296	2378	1593	384	99.3289	0.671141	1	2378792	2378792				FALSE	Segal	Nanopore MAG														ID_7	Sample_7_0	ASM_7_0_Nano_26.fa
297	2185	1470	367	98.9372	0	11	434159	3062390				FALSE	Segal	Nanopore MAG														ID_7	Sample_7_0	ASM_7_0_Nano_27.fa
298	3522	2315	605	85.941	0.33557	3	960435	1866706				FALSE	Segal	Nanopore MAG														ID_7	Sample_7_0	ASM_7_0_Nano_28.fa
299	1250	826	219	96.2264	2.45957	9	617160	2463382				FALSE	Segal	Nanopore MAG														ID_7	Sample_7_0	ASM_7_0_Nano_29.fa
300	709	483	100	97.5155	0.621118	2	2466987	2594833				FALSE	Segal	Nanopore MAG														ID_7	Sample_7_0	ASM_7_0_Nano_30.fa
301	3419	2239	590	90.0224	1.34228	24	168343	2053656	1	0.06	0.52	TRUE	Segal	Nanopore MAG	d__Bacteria	p__Firmicutes_A	c__Clostridia	o__Oscillospirales	f__Butyricicoccaceae	g__	s__	SGB_15140	0.271531	SGB_15251	0.258493	MGYG000003305	0.0294895	ID_7	Sample_7_0	ASM_7_0_Nano_31.fa
302	1639	1084	263	91.573	2.80899	1	1251554	1251554	64	0	0.93	TRUE	Segal	Nanopore MAG	d__Bacteria	p__Firmicutes	c__Bacilli	o__RF39	f__UBA660	g__CAG-460	s__CAG-460 sp000438075	SGB_6498	0.0205382	SGB_6498	0.0177657	MGYG000004447	0.0165778	ID_7	Sample_7_0	ASM_7_0_Nano_32.fa
303	778	525	108	94.086	0	1	1912650	1912650				FALSE	Segal	Nanopore MAG														ID_7	Sample_7_0	ASM_7_0_Nano_33.fa
304	1464	961	257	75.4376	0.33557	1	1409631	1409631	562	0	0.82	TRUE	Segal	Nanopore MAG	d__Bacteria	p__Firmicutes_A	c__Clostridia	o__TANB77	f__CAG-508	g__CAG-273	s__CAG-273 sp000435755	SGB_6310	0.0175948	SGB_6310	0.014364	MGYG000004794	0.019679	ID_7	Sample_7_0	ASM_7_0_Nano_34.fa
305	1675	1115	270	94.5455	0.111111	8	1352428	1910779				FALSE	Segal	Nanopore MAG														ID_7	Sample_7_0	ASM_7_0_Nano_35.fa
306	396	281	59	93.9086	2.45283	22	353783	3228108	1	0.05	0.59	TRUE	Segal	Nanopore MAG	d__Bacteria	p__Bacteroidota	c__Bacteroidia	o__Bacteroidales	f__Muribaculaceae	g__UBA7173	s__	SGB_2174	0.0657999	SGB_2174	0.0654229	MGYG000004043	0.0654229	ID_7	Sample_7_0	ASM_7_0_Nano_36.fa
307	3078	2021	534	89.7959	2.49433	46	154173	2717343				FALSE	Segal	Nanopore MAG														ID_7	Sample_7_0	ASM_7_0_Nano_37.fa
308	467	334	73	99.2565	2.01363	10	761704	4008864				FALSE	Segal	Nanopore MAG														ID_7	Sample_7_0	ASM_7_0_Nano_38.fa
309	1986	1330	337	71.943	1.41844	65	65584	1956610				FALSE	Segal	Nanopore MAG														ID_7	Sample_7_0	ASM_7_0_Nano_39.fa
310	3456	2265	598	98.3221	0	1	2720102	2720102				FALSE	Segal	Nanopore MAG														ID_7	Sample_7_0	ASM_7_0_Nano_40.fa
311	486	342	73	75.5865	4.64684	17	355451	4724709				FALSE	Segal	Nanopore MAG														ID_7	Sample_7_0	ASM_7_0_Nano_41.fa
312	1770	1193	283	88.8889	0.854701	1	1921353	1921353	620	0	0.92	TRUE	Segal	Nanopore MAG	d__Bacteria	p__Cyanobacteria	c__Vampirovibrionia	o__Gastranaerophilales	f__Gastranaerophilaceae	g__Zag1	s__Zag1 sp001765415	SGB_8640	0.0154778	SGB_8640	0.0123813	MGYG000000549	0.0130541	ID_7	Sample_7_0	ASM_7_0_Nano_42.fa
313	604	415	86	84.1026	2.16346	8	487352	2626905				FALSE	Segal	Nanopore MAG														ID_7	Sample_7_0	ASM_7_0_Nano_43.fa
314	609	419	86	99.5192	2.16346	45	161857	2820545				FALSE	Segal	Nanopore MAG														ID_7	Sample_7_0	ASM_7_0_Nano_44.fa
315	2148	1449	366	97.3154	0	3	1790258	2971900				FALSE	Segal	Nanopore MAG														ID_7	Sample_7_0	ASM_7_0_Nano_45.fa
316	520	362	73	96.2645	0.746269	9	638884	3655222				FALSE	Segal	Nanopore MAG														ID_8	Sample_8_0	ASM_8_0_Nano_0.fa
317	698	477	100	99.6894	0	1	2877782	2877782				FALSE	Segal	Nanopore MAG														ID_8	Sample_8_0	ASM_8_0_Nano_1.fa
318	3443	2257	595	93.736	0.33557	38	119894	2186407				FALSE	Segal	Nanopore MAG														ID_8	Sample_8_0	ASM_8_0_Nano_2.fa
319	552	381	76	94.106	0.192308	37	180108	4470979				FALSE	Segal	Nanopore MAG														ID_8	Sample_8_0	ASM_8_0_Nano_3.fa
320	3047	2013	534	74.1941	0	54	75848	2913312				FALSE	Segal	Nanopore MAG														ID_8	Sample_8_0	ASM_8_0_Nano_4.fa
321	443	319	72	98.8848	0.27881	7	1355663	4229053				FALSE	Segal	Nanopore MAG														ID_8	Sample_8_0	ASM_8_0_Nano_5.fa
322	2374	1589	384	97.9866	0.671141	2	2474496	2833415				FALSE	Segal	Nanopore MAG														ID_8	Sample_8_0	ASM_8_0_Nano_6.fa
323	3245	2105	541	92.7293	0	4	587414	2086748				FALSE	Segal	Nanopore MAG														ID_8	Sample_8_0	ASM_8_0_Nano_7.fa
324	3102	2032	537	81.5162	0.671141	7	457712	2450426				FALSE	Segal	Nanopore MAG														ID_8	Sample_8_0	ASM_8_0_Nano_8.fa
325	2148	1449	366	98.6577	0	1	3102752	3102752	2076	0	0.88	TRUE	Segal	Nanopore MAG	d__Bacteria	p__Firmicutes_A	c__Clostridia	o__Lachnospirales	f__Lachnospiraceae	g__CAG-127	s__CAG-127 sp900319515	SGB_5111	0.0207929	SGB_5111	0.0412845	MGYG000000190	0.0177241	ID_8	Sample_8_0	ASM_8_0_Nano_9.fa
326	3541	2329	611	97.9866	0.33557	1	2187512	2187512				FALSE	Segal	Nanopore MAG														ID_8	Sample_8_0	ASM_8_0_Nano_10.fa
327	3491	2289	601	95.8904	0	39	93711	2741036				FALSE	Segal	Nanopore MAG														ID_8	Sample_8_0	ASM_8_0_Nano_11.fa
328	694	473	100	85.8438	0.125	8	1267548	2416541				FALSE	Segal	Nanopore MAG														ID_8	Sample_8_0	ASM_8_0_Nano_12.fa
329	687	469	99	96.5625	0	1	1951162	1951162				FALSE	Segal	Nanopore MAG														ID_8	Sample_8_0	ASM_8_0_Nano_13.fa
330	565	386	76	90	0	3	2185188	3419328				FALSE	Segal	Nanopore MAG														ID_8	Sample_8_0	ASM_8_0_Nano_14.fa
331	1919	1287	320	98.7342	0.0218245	7	527016	2274035				FALSE	Segal	Nanopore MAG														ID_8	Sample_8_0	ASM_8_0_Nano_15.fa
332	436	314	71	99.6226	0	5	1131141	3328925				FALSE	Segal	Nanopore MAG														ID_8	Sample_8_0	ASM_8_0_Nano_16.fa
333	2188	1473	367	99.4414	1.20773	17	429014	3253642				FALSE	Segal	Nanopore MAG														ID_8	Sample_8_0	ASM_8_0_Nano_17.fa
334	426	308	69	76.2528	0.210877	21	144603	2323978				FALSE	Segal	Nanopore MAG														ID_8	Sample_8_0	ASM_8_0_Nano_18.fa
335	3181	2069	541	83.1096	4.02685	21	146434	2006644				FALSE	Segal	Nanopore MAG														ID_8	Sample_8_0	ASM_8_0_Nano_19.fa
336	450	325	73	82.8996	3.07931	11	683402	3299207				FALSE	Segal	Nanopore MAG														ID_8	Sample_8_0	ASM_8_0_Nano_20.fa
337	231	157	45	98.9865	1.01351	1	3584270	3584270				FALSE	Segal	Nanopore MAG														ID_8	Sample_8_0	ASM_8_0_Nano_21.fa
338	3170	2067	541	98.3221	0	7	1950944	2731280	1239	0.02	0.79	TRUE	Segal	Nanopore MAG	d__Bacteria	p__Firmicutes_A	c__Clostridia	o__Oscillospirales	f__Oscillospiraceae	g__ER4	s__ER4 sp000765235	SGB_15254	0.0368043	SGB_15254	0.0359997	MGYG000003686	0.039579	ID_8	Sample_8_0	ASM_8_0_Nano_22.fa
339	2170	1461	367	99.0217	2.657	59	334142	3615498				FALSE	Segal	Nanopore MAG														ID_8	Sample_8_0	ASM_8_0_Nano_23.fa
340	467	334	73	73.1144	1.22677	26	201477	2401659				FALSE	Segal	Nanopore MAG														ID_8	Sample_8_0	ASM_8_0_Nano_24.fa
341	477	337	73	97.7076	2.58158	72	127582	4370158				FALSE	Segal	Nanopore MAG														ID_8	Sample_8_0	ASM_8_0_Nano_25.fa
342	3178	2069	541	80.9284	1.34228	24	291694	1757715				FALSE	Segal	Nanopore MAG														ID_8	Sample_8_0	ASM_8_0_Nano_26.fa
343	2000	1339	339	88.0053	0	61	70952	1857705				FALSE	Segal	Nanopore MAG														ID_8	Sample_8_0	ASM_8_0_Nano_27.fa
344	81	64	27	99.4624	0.537634	5	1205918	4325583				FALSE	Segal	Nanopore MAG														ID_8	Sample_8_0	ASM_8_0_Nano_28.fa
345	2160	1454	366	99.3289	0	1	2703574	2703574				FALSE	Segal	Nanopore MAG														ID_8	Sample_8_0	ASM_8_0_Nano_29.fa
346	1443	949	257	74.6546	0.671141	1	1413812	1413812	23	0	0.9	TRUE	Segal	Nanopore MAG	d__Bacteria	p__Firmicutes_A	c__Clostridia	o__TANB77	f__CAG-508	g__CAG-793	s__CAG-793 sp000433915	SGB_6285	0.0145142	SGB_6285	0.0120528	MGYG000004452	0.0131265	ID_8	Sample_8_0	ASM_8_0_Nano_30.fa
347	1493	978	257	73.8716	0.671141	1	1605092	1605092	11	0	0.6	TRUE	Segal	Nanopore MAG	d__Bacteria	p__Firmicutes_A	c__Clostridia	o__TANB77	f__CAG-508	g__CAG-269	s__CAG-269 sp900556345	SGB_6338	0.0218879	SGB_6338	0.0131071	MGYG000004222	0.0131071	ID_8	Sample_8_0	ASM_8_0_Nano_31.fa
348	95	72	28	97.4462	0.537634	31	904652	5118203				FALSE	Segal	Nanopore MAG														ID_8	Sample_8_0	ASM_8_0_Nano_32.fa
349	117	79	34	95.2427	0.743494	27	166835	2399046				FALSE	Segal	Nanopore MAG														ID_8	Sample_8_0	ASM_8_0_Nano_33.fa
350	2075	1400	357	87.1308	2.8481	16	193334	2600069				FALSE	Segal	Nanopore MAG														ID_8	Sample_8_0	ASM_8_0_Nano_34.fa
351	449	324	73	99.2481	0.23164	9	1666213	4748636				FALSE	Segal	Nanopore MAG														ID_8	Sample_8_0	ASM_8_0_Nano_35.fa
352	2370	1586	384	97.9866	0	2	2423786	2869343	156	0	0.75	TRUE	Segal	Nanopore MAG	d__Bacteria	p__Firmicutes_A	c__Clostridia	o__Lachnospirales	f__Lachnospiraceae	g__Lachnospira	s__Lachnospira sp000436535	SGB_5076	0.0175267	SGB_5076	0.0113218	MGYG000002552	0.0143742	ID_8	Sample_8_0	ASM_8_0_Nano_36.fa
353	2386	1600	387	97.3154	1.84564	5	2699738	2843259				FALSE	Segal	Nanopore MAG														ID_8	Sample_8_0	ASM_8_0_Nano_37.fa
354	2562	1757	454	93.9516	2.41935	4	1059206	3101592				FALSE	Segal	Nanopore MAG														ID_8	Sample_8_0	ASM_8_0_Nano_38.fa
355	609	419	86	99.5192	0.961538	4	590246	2390827				FALSE	Segal	Nanopore MAG														ID_8	Sample_8_0	ASM_8_0_Nano_39.fa
356	3170	2067	541	96.6443	0.671141	6	735593	2550557				FALSE	Segal	Nanopore MAG														ID_9	Sample_9_0	ASM_9_0_Nano_0.fa
357	2170	1461	367	98.6836	2.17391	1	3331221	3331221				FALSE	Segal	Nanopore MAG														ID_9	Sample_9_0	ASM_9_0_Nano_1.fa
358	171	119	43	99.2593	0.37037	3	2005044	3524756	13	0	0.63	TRUE	Segal	Nanopore MAG	d__Bacteria	p__Bacteroidota	c__Bacteroidia	o__Bacteroidales	f__Bacteroidaceae	g__Prevotella	s__Prevotella sp900553965	SGB_1601	0.0272292	SGB_1601	0.0233089	MGYG000001806	0.0233089	ID_9	Sample_9_0	ASM_9_0_Nano_2.fa
359	280	189	53	97.9245	0	3	1627097	2647785				FALSE	Segal	Nanopore MAG														ID_9	Sample_9_0	ASM_9_0_Nano_3.fa
360	3397	2221	583	80.0895	0	120	41511	2868108				FALSE	Segal	Nanopore MAG														ID_9	Sample_9_0	ASM_9_0_Nano_4.fa
361	2219	1495	369	100	2.89855	2	1986225	3893512				FALSE	Segal	Nanopore MAG														ID_9	Sample_9_0	ASM_9_0_Nano_5.fa
362	3078	2021	534	86.9388	0	7	512647	2284373				FALSE	Segal	Nanopore MAG														ID_9	Sample_9_0	ASM_9_0_Nano_6.fa
363	2192	1477	369	99.1546	1.93237	4	970168	2944434				FALSE	Segal	Nanopore MAG														ID_9	Sample_9_0	ASM_9_0_Nano_7.fa
364	1692	1130	274	76.03	1.68539	199	16085	1555654				FALSE	Segal	Nanopore MAG														ID_9	Sample_9_0	ASM_9_0_Nano_8.fa
365	3533	2321	606	95.9382	0	24	347960	2000285				FALSE	Segal	Nanopore MAG														ID_9	Sample_9_0	ASM_9_0_Nano_9.fa
366	117	79	34	96.7937	0.371747	2	2085769	2589677	70	0	0.56	TRUE	Segal	Nanopore MAG	d__Bacteria	p__Bacteroidota	c__Bacteroidia	o__Bacteroidales	f__Bacteroidaceae	g__UBA6398	s__UBA6398 sp003150315	SGB_1404	0.0171146	SGB_1404	0.0121817	MGYG000004207	0.0104538	ID_9	Sample_9_0	ASM_9_0_Nano_10.fa
367	2174	1463	367	92.2828	2.53202	116	48514	2527355				FALSE	Segal	Nanopore MAG														ID_9	Sample_9_0	ASM_9_0_Nano_11.fa
368	3245	2105	541	90.2685	3.18792	10	259731	2192917				FALSE	Segal	Nanopore MAG														ID_9	Sample_9_0	ASM_9_0_Nano_12.fa
369	3102	2032	537	87.6957	0	2	1894400	2234865	349	0	0.58	TRUE	Segal	Nanopore MAG	d__Bacteria	p__Firmicutes_A	c__Clostridia	o__Oscillospirales	f__Ruminococcaceae	g__Angelakisella	s__Angelakisella sp900547385	SGB_15356	0.0247	SGB_15356	0.020889	MGYG000004111	0.0164708	ID_9	Sample_9_0	ASM_9_0_Nano_13.fa
370	527	366	73	94.0299	0	7	770493	3827533				FALSE	Segal	Nanopore MAG														ID_9	Sample_9_0	ASM_9_0_Nano_14.fa
371	1597	1052	262	89.3258	1.68539	6	738369	1339991				FALSE	Segal	Nanopore MAG														ID_9	Sample_9_0	ASM_9_0_Nano_15.fa
372	2000	1339	339	81.8163	0	140	23213	1745111				FALSE	Segal	Nanopore MAG														ID_9	Sample_9_0	ASM_9_0_Nano_16.fa
373	2148	1449	366	98.6577	0	2	2673600	2979661				FALSE	Segal	Nanopore MAG														ID_9	Sample_9_0	ASM_9_0_Nano_17.fa
374	709	483	100	98.7578	0.621118	14	1912478	2889500				FALSE	Segal	Nanopore MAG														ID_9	Sample_9_0	ASM_9_0_Nano_18.fa
375	2077	1401	357	94.1983	0.039557	47	91276	2599925				FALSE	Segal	Nanopore MAG														ID_9	Sample_9_0	ASM_9_0_Nano_19.fa
376	3457	2265	598	98.3221	0	1	2855814	2855814				FALSE	Segal	Nanopore MAG														ID_9	Sample_9_0	ASM_9_0_Nano_20.fa
377	552	381	76	83.8957	0.769231	205	33470	4029424				FALSE	Segal	Nanopore MAG														ID_9	Sample_9_0	ASM_9_0_Nano_21.fa
378	3039	2006	533	72.679	1.38423	171	25019	2118262				FALSE	Segal	Nanopore MAG														ID_9	Sample_9_0	ASM_9_0_Nano_22.fa
379	1867	1255	311	86.1902	2.39521	282	14818	1739744				FALSE	Segal	Nanopore MAG														ID_9	Sample_9_0	ASM_9_0_Nano_23.fa
380	3548	2334	613	97.2735	0	1	2445433	2445433	3026	0	0.91	TRUE	Segal	Nanopore MAG	d__Bacteria	p__Firmicutes_A	c__Clostridia	o__Oscillospirales	f__Acutalibacteraceae	g__CAG-177	s__CAG-177 sp003514385	SGB_4367	0.028746	SGB_4367	0.0327864	MGYG000000723	0.0251125	ID_9	Sample_9_0	ASM_9_0_Nano_24.fa
381	449	324	73	94.3396	1.13208	18	498098	4025592				FALSE	Segal	Nanopore MAG														ID_9	Sample_9_0	ASM_9_0_Nano_25.fa
382	2177	1465	367	98.3746	4.59872	243	41489	4684479				FALSE	Segal	Nanopore MAG														ID_9	Sample_9_0	ASM_9_0_Nano_26.fa
383	503	350	73	87.0694	3.09789	101	58261	3215671				FALSE	Segal	Nanopore MAG														ID_9	Sample_9_0	ASM_9_0_Nano_27.fa
384	565	386	76	97.6573	3.42308	77	119612	4109802				FALSE	Segal	Nanopore MAG														ID_9	Sample_9_0	ASM_9_0_Nano_28.fa
385	2393	1605	388	98.6577	0	1	3267234	3267234	84	0	0.9	TRUE	Segal	Nanopore MAG	d__Bacteria	p__Firmicutes_A	c__Clostridia	o__Lachnospirales	f__Lachnospiraceae	g__TF01-11	s__TF01-11 sp001916135	SGB_4655	0.0186168	SGB_4655	0.0177716	MGYG000002297	0.0164483	ID_9	Sample_9_0	ASM_9_0_Nano_29.fa
386	216	148	45	97.2222	0	4	1181588	2960290				FALSE	Segal	Nanopore MAG														ID_9	Sample_9_0	ASM_9_0_Nano_30.fa
387	3053	2016	534	92.3469	3.07153	81	76522	2803929				FALSE	Segal	Nanopore MAG														ID_9	Sample_9_0	ASM_9_0_Nano_31.fa
388	2369	1586	384	98.6577	0.33557	9	1803992	2940916				FALSE	Segal	Nanopore MAG														ID_9	Sample_9_0	ASM_9_0_Nano_32.fa
389	2367	1585	384	97.9866	1.34228	15	334354	3045010				FALSE	Segal	Nanopore MAG														ID_9	Sample_9_0	ASM_9_0_Nano_33.fa
390	477	337	73	93.7423	4.08922	21	514018	4698702				FALSE	Segal	Nanopore MAG														ID_9	Sample_9_0	ASM_9_0_Nano_34.fa
391	126	87	36	97.5836	0.185874	3	1431258	3033759				FALSE	Segal	Nanopore MAG														ID_9	Sample_9_0	ASM_9_0_Nano_35.fa
392	3575	2353	619	95.9732	1.47651	42	119370	2767277				FALSE	Segal	Nanopore MAG														ID_9	Sample_9_0	ASM_9_0_Nano_36.fa
393	1011	656	152	99.3791	0.882353	1	2371759	2371759				FALSE	Segal	Nanopore MAG														ID_9	Sample_9_0	ASM_9_0_Nano_37.fa
394	2160	1454	366	99.3289	0	1	2888725	2888725	1782	0	0.82	TRUE	Segal	Nanopore MAG	d__Bacteria	p__Firmicutes_A	c__Clostridia	o__Lachnospirales	f__Lachnospiraceae	g__Coprococcus	s__Coprococcus sp000154245	SGB_5121	0.0355709	SGB_5121	0.0437703	MGYG000001707	0.0141604	ID_9	Sample_9_0	ASM_9_0_Nano_38.fa
395	3522	2315	605	98.6577	0	1	1937368	1937368	557	0	0.92	TRUE	Segal	Nanopore MAG	d__Bacteria	p__Firmicutes_A	c__Clostridia	o__Oscillospirales	f__Acutalibacteraceae	g__Eubacterium_R	s__Eubacterium_R sp000434995	SGB_4328	0.0186679	SGB_4328	0.0128959	MGYG000001737	0.0125029	ID_9	Sample_9_0	ASM_9_0_Nano_39.fa
396	81	64	27	99.4624	0.268817	33	233551	4377839				FALSE	Segal	Nanopore MAG														ID_9	Sample_9_0	ASM_9_0_Nano_40.fa
397	199	137	45	97.6071	2.79762	19	522593	3255617				FALSE	Segal	Nanopore MAG														ID_9	Sample_9_0	ASM_9_0_Nano_41.fa
398	3012	1986	530	82.6082	0.284726	165	29612	2299553				FALSE	Segal	Nanopore MAG														ID_9	Sample_9_0	ASM_9_0_Nano_42.fa
399	443	319	72	99.2565	0	1	3998796	3998796	634	0	0.91	TRUE	Segal	Nanopore MAG	d__Bacteria	p__Bacteroidota	c__Bacteroidia	o__Bacteroidales	f__Bacteroidaceae	g__Paraprevotella	s__Paraprevotella clara	SGB_1798	0.0266349	SGB_1798	0.0221193	MGYG000002540	0.0218358	ID_9	Sample_9_0	ASM_9_0_Nano_43.fa
400	1250	826	219	90.0943	1.3814	51	81285	2211764				FALSE	Segal	Nanopore MAG														ID_9	Sample_9_0	ASM_9_0_Nano_44.fa
401	2188	1473	367	98.4149	1.20773	28	281748	3462207				FALSE	Segal	Nanopore MAG														ID_9	Sample_9_0	ASM_9_0_Nano_45.fa
402	2712	1874	503	93.9388	1.34228	5	559285	2225328				FALSE	Segal	Nanopore MAG														ID_9	Sample_9_0	ASM_9_0_Nano_46.fa
403	2746	1896	508	86.3245	0	151	52202	3993587				FALSE	Segal	Nanopore MAG														ID_10	Sample_10_0	ASM_10_0_Nano_0.fa
404	1860	1251	310	95.0898	1.49701	84	59439	2244153				FALSE	Segal	Nanopore MAG														ID_10	Sample_10_0	ASM_10_0_Nano_1.fa
405	698	477	100	100	0.621118	1	3032009	3032009				FALSE	Segal	Nanopore MAG														ID_10	Sample_10_0	ASM_10_0_Nano_2.fa
406	520	362	73	98.7873	0.186567	10	852472	4172240				FALSE	Segal	Nanopore MAG														ID_10	Sample_10_0	ASM_10_0_Nano_3.fa
407	2075	1400	357	72.8507	1.05485	87	42396	2602247				FALSE	Segal	Nanopore MAG														ID_10	Sample_10_0	ASM_10_0_Nano_4.fa
408	477	337	73	98.4139	0.123916	5	2656433	4526793				FALSE	Segal	Nanopore MAG														ID_10	Sample_10_0	ASM_10_0_Nano_5.fa
409	3245	2105	541	95.8054	0.33557	11	344507	2726204				FALSE	Segal	Nanopore MAG														ID_10	Sample_10_0	ASM_10_0_Nano_6.fa
410	95	72	28	96.5054	1.07527	19	598169	4691041				FALSE	Segal	Nanopore MAG														ID_10	Sample_10_0	ASM_10_0_Nano_7.fa
411	3441	2256	595	99.3289	1.00671	1	2214994	2214994				FALSE	Segal	Nanopore MAG														ID_10	Sample_10_0	ASM_10_0_Nano_8.fa
412	3345	2179	565	77.6846	0	36	89531	1969382				FALSE	Segal	Nanopore MAG														ID_10	Sample_10_0	ASM_10_0_Nano_9.fa
413	3078	2021	534	86.5646	2.21088	23	165047	2701017				FALSE	Segal	Nanopore MAG														ID_10	Sample_10_0	ASM_10_0_Nano_10.fa
414	2353	1575	382	73.7454	0.671141	99	32875	2020435				FALSE	Segal	Nanopore MAG														ID_10	Sample_10_0	ASM_10_0_Nano_11.fa
415	2170	1461	367	98.7319	2.81804	7	998583	3489242				FALSE	Segal	Nanopore MAG														ID_10	Sample_10_0	ASM_10_0_Nano_12.fa
416	779	526	108	90.3226	0	45	96936	1929953				FALSE	Segal	Nanopore MAG														ID_10	Sample_10_0	ASM_10_0_Nano_13.fa
417	3491	2289	601	98.6301	0	1	2952940	2952940				FALSE	Segal	Nanopore MAG														ID_10	Sample_10_0	ASM_10_0_Nano_14.fa
418	467	334	73	99.2565	0.123916	3	1559996	3769554				FALSE	Segal	Nanopore MAG														ID_10	Sample_10_0	ASM_10_0_Nano_15.fa
419	81	64	27	99.4624	0	18	869832	4428777				FALSE	Segal	Nanopore MAG														ID_10	Sample_10_0	ASM_10_0_Nano_16.fa
420	3548	2334	613	97.2735	0	6	583994	2507694				FALSE	Segal	Nanopore MAG														ID_10	Sample_10_0	ASM_10_0_Nano_17.fa
421	2219	1495	369	95.5405	1.44928	38	125967	3219367				FALSE	Segal	Nanopore MAG														ID_10	Sample_10_0	ASM_10_0_Nano_18.fa
422	3047	2013	534	99.3197	0.680272	16	280966	3032605				FALSE	Segal	Nanopore MAG														ID_10	Sample_10_0	ASM_10_0_Nano_19.fa
423	842	568	121	100	0.454545	1	2180704	2180704				FALSE	Segal	Nanopore MAG														ID_10	Sample_10_0	ASM_10_0_Nano_20.fa
424	2148	1449	366	97.9866	0	5	1905344	2814280				FALSE	Segal	Nanopore MAG														ID_10	Sample_10_0	ASM_10_0_Nano_21.fa
425	426	308	69	99.4969	0	15	454231	2761727				FALSE	Segal	Nanopore MAG														ID_10	Sample_10_0	ASM_10_0_Nano_22.fa
426	2077	1401	357	94.3038	0	5	688236	2589722				FALSE	Segal	Nanopore MAG														ID_10	Sample_10_0	ASM_10_0_Nano_23.fa
427	610	420	86	96.0737	0.480769	5	865706	2963099				FALSE	Segal	Nanopore MAG														ID_10	Sample_10_0	ASM_10_0_Nano_24.fa
428	565	386	76	96.6026	2.69231	17	392556	4401315				FALSE	Segal	Nanopore MAG														ID_10	Sample_10_0	ASM_10_0_Nano_25.fa
429	2185	1470	367	99.2754	0.483092	5	1004142	3219333				FALSE	Segal	Nanopore MAG														ID_10	Sample_10_0	ASM_10_0_Nano_26.fa
430	457	329	73	99.2565	0.371747	1	6810131	6810131	400	0	0.9	TRUE	Segal	Nanopore MAG	d__Bacteria	p__Bacteroidota	c__Bacteroidia	o__Bacteroidales	f__Bacteroidaceae	g__Bacteroides	s__Bacteroides cellulosilyticus	SGB_1844	0.0230588	SGB_1844	0.0214444	MGYG000002455	0.0222981	ID_10	Sample_10_0	ASM_10_0_Nano_27.fa
431	436	314	71	99.6226	0	2	1963369	3186798				FALSE	Segal	Nanopore MAG														ID_10	Sample_10_0	ASM_10_0_Nano_28.fa
432	3424	2244	594	95.5257	1.00671	79	98923	2999731				FALSE	Segal	Nanopore MAG														ID_10	Sample_10_0	ASM_10_0_Nano_29.fa
433	637	434	88	99.5192	0	1	2351030	2351030	528	0	0.98	TRUE	Segal	Nanopore MAG	d__Bacteria	p__Bacteroidota	c__Bacteroidia	o__Bacteroidales	f__Rikenellaceae	g__Tidjanibacter	s__Tidjanibacter inops_A	SGB_2286	0.0124738	SGB_2286	0.00999575	MGYG000002371	0.000478539	ID_10	Sample_10_0	ASM_10_0_Nano_30.fa
434	449	324	73	97.1805	1.50376	9	756132	4393467				FALSE	Segal	Nanopore MAG														ID_10	Sample_10_0	ASM_10_0_Nano_31.fa
435	1939	1298	321	96.3323	0	8	607460	2506810				FALSE	Segal	Nanopore MAG														ID_10	Sample_10_0	ASM_10_0_Nano_32.fa
436	552	381	76	99.4231	0	8	825649	4836442				FALSE	Segal	Nanopore MAG														ID_10	Sample_10_0	ASM_10_0_Nano_33.fa
437	2249	1516	373	85.5274	1.26582	19	341026	3449787				FALSE	Segal	Nanopore MAG														ID_10	Sample_10_0	ASM_10_0_Nano_34.fa
438	3167	2066	541	97.9866	0.671141	10	641591	3096798	452	0.08	0.51	TRUE	Segal	Nanopore MAG	d__Bacteria	p__Firmicutes_A	c__Clostridia	o__Oscillospirales	f__Oscillospiraceae	g__ER4	s__ER4 sp900317525	SGB_15249	0.0399185	SGB_15249	0.03471	MGYG000002715	0.03471	ID_10	Sample_10_0	ASM_10_0_Nano_35.fa
439	1250	826	219	96.5633	2.72911	117	39791	2320325				FALSE	Segal	Nanopore MAG														ID_10	Sample_10_0	ASM_10_0_Nano_36.fa
440	614	422	86	99.5192	0	3	1980149	3131779				FALSE	Segal	Nanopore MAG														ID_10	Sample_10_0	ASM_10_0_Nano_37.fa
441	3181	2069	541	84.0171	0	6	423263	2254871				FALSE	Segal	Nanopore MAG														ID_10	Sample_10_0	ASM_10_0_Nano_38.fa
442	3523	2315	605	98.6577	0	10	392881	2014937				FALSE	Segal	Nanopore MAG														ID_10	Sample_10_0	ASM_10_0_Nano_39.fa
443	2369	1586	384	99.3289	0	5	828912	2885743				FALSE	Segal	Nanopore MAG														ID_10	Sample_10_0	ASM_10_0_Nano_40.fa
444	2590	1779	457	82.4175	0.447427	3	1346575	2343505	2	0.02	0.4	TRUE	Segal	Nanopore MAG	d__Bacteria	p__Firmicutes_A	c__Clostridia_A	o__Christensenellales	f__CAG-552	g__UBA10677	s__	SGB_14024	0.0345647	SGB_14024	0.0282337	MGYG000000640	0.0282337	ID_11	Sample_11_0	ASM_11_0_Nano_0.fa
445	2636	1810	470	83.7584	0.671141	3	1937121	2274794				FALSE	Segal	Nanopore MAG														ID_11	Sample_11_0	ASM_11_0_Nano_1.fa
446	3119	2043	541	84.2282	2.0344	7	506121	2463651				FALSE	Segal	Nanopore MAG														ID_11	Sample_11_0	ASM_11_0_Nano_2.fa
447	2568	1762	455	93.3468	2.41935	4	1757393	2062462				FALSE	Segal	Nanopore MAG														ID_11	Sample_11_0	ASM_11_0_Nano_3.fa
448	1945	1299	321	100	0.598802	1	2435992	2435992	54	0	0.94	TRUE	Segal	Nanopore MAG	d__Bacteria	p__Firmicutes_C	c__Negativicutes	o__Veillonellales	f__Megasphaeraceae	g__Megasphaera	s__Megasphaera elsdenii	SGB_5862	0.0229261	SGB_5862	0.0140542	MGYG000002547	0.0182039	ID_11	Sample_11_0	ASM_11_0_Nano_4.fa
449	231	157	45	77.8716	3.37838	21	144532	3105769				FALSE	Segal	Nanopore MAG														ID_11	Sample_11_0	ASM_11_0_Nano_5.fa
450	2712	1874	503	79.616	1.34228	4	625571	2068882				FALSE	Segal	Nanopore MAG														ID_11	Sample_11_0	ASM_11_0_Nano_6.fa
451	1692	1130	274	95.1311	0	4	1726115	2159511				FALSE	Segal	Nanopore MAG														ID_11	Sample_11_0	ASM_11_0_Nano_7.fa
452	3345	2179	565	77.019	0	3	603547	1706761				FALSE	Segal	Nanopore MAG														ID_11	Sample_11_0	ASM_11_0_Nano_8.fa
453	552	381	76	75.7345	2.24359	22	413762	4855344				FALSE	Segal	Nanopore MAG														ID_11	Sample_11_0	ASM_11_0_Nano_9.fa
454	1448	952	257	80.3593	0.223714	1	1281044	1281044	333	0	0.9	TRUE	Segal	Nanopore MAG	d__Bacteria	p__Firmicutes_A	c__Clostridia	o__TANB77	f__CAG-508	g__CAG-452	s__CAG-452 sp000434035	SGB_6293	0.0156562	SGB_6293	0.0130927	MGYG000001677	0.0143129	ID_11	Sample_11_0	ASM_11_0_Nano_10.fa
455	3170	2067	541	74.1611	4.69799	11	167376	1711458				FALSE	Segal	Nanopore MAG														ID_11	Sample_11_0	ASM_11_0_Nano_11.fa
456	2077	1401	357	89.1469	0	29	174538	3158685				FALSE	Segal	Nanopore MAG														ID_11	Sample_11_0	ASM_11_0_Nano_12.fa
457	2200	1484	369	97.4638	3.96135	5	2380560	3179246				FALSE	Segal	Nanopore MAG														ID_11	Sample_11_0	ASM_11_0_Nano_13.fa
458	520	362	73	93.9469	0.883085	15	685298	4441546				FALSE	Segal	Nanopore MAG														ID_11	Sample_11_0	ASM_11_0_Nano_14.fa
459	443	319	72	84.8079	0	6	1252301	3458441				FALSE	Segal	Nanopore MAG														ID_11	Sample_11_0	ASM_11_0_Nano_15.fa
460	1920	1288	320	99.0295	0.632911	1	2395134	2395134				FALSE	Segal	Nanopore MAG														ID_11	Sample_11_0	ASM_11_0_Nano_16.fa
461	736	498	104	89.1598	3.6036	12	1464995	5334513				FALSE	Segal	Nanopore MAG														ID_11	Sample_11_0	ASM_11_0_Nano_17.fa
462	259	169	45	98.0312	1.42349	20	408507	3272153				FALSE	Segal	Nanopore MAG														ID_11	Sample_11_0	ASM_11_0_Nano_18.fa
463	767	515	108	87.0968	0	1	1878648	1878648				FALSE	Segal	Nanopore MAG														ID_11	Sample_11_0	ASM_11_0_Nano_19.fa
464	669	457	96	92.3125	1.25	1	2032314	2032314				FALSE	Segal	Nanopore MAG														ID_11	Sample_11_0	ASM_11_0_Nano_20.fa
465	2185	1470	367	95.8937	0.483092	7	911979	3137399				FALSE	Segal	Nanopore MAG														ID_11	Sample_11_0	ASM_11_0_Nano_21.fa
466	2369	1586	384	96.6443	0	4	2022588	2796612				FALSE	Segal	Nanopore MAG														ID_11	Sample_11_0	ASM_11_0_Nano_22.fa
467	609	419	86	98.3173	0.480769	6	596660	2612419				FALSE	Segal	Nanopore MAG														ID_11	Sample_11_0	ASM_11_0_Nano_23.fa
468	3047	2013	534	79.3424	1.70068	15	297351	2759791				FALSE	Segal	Nanopore MAG														ID_11	Sample_11_0	ASM_11_0_Nano_24.fa
469	2640	1814	472	88.1432	1.34228	7	561381	2680206				FALSE	Segal	Nanopore MAG														ID_11	Sample_11_0	ASM_11_0_Nano_25.fa
470	3233	2099	541	75.8389	0.671141	7	756463	2508511				FALSE	Segal	Nanopore MAG														ID_11	Sample_11_0	ASM_11_0_Nano_26.fa
471	5	5	3	85.9852	0.806452	1	1863815	1863815				FALSE	Segal	Nanopore MAG														ID_11	Sample_11_0	ASM_11_0_Nano_27.fa
472	2557	1753	454	73.9329	0.0733138	2	1249782	2136990				FALSE	Segal	Nanopore MAG														ID_11	Sample_11_0	ASM_11_0_Nano_28.fa
473	2217	1495	369	96.6184	1.93237	4	834934	3161463				FALSE	Segal	Nanopore MAG														ID_11	Sample_11_0	ASM_11_0_Nano_29.fa
474	2158	1453	366	96.6233	0.884686	4	2896665	3336878				FALSE	Segal	Nanopore MAG														ID_11	Sample_11_0	ASM_11_0_Nano_30.fa
475	41	34	14	81.3842	1.27848	27	438600	2494034				FALSE	Segal	Nanopore MAG														ID_11	Sample_11_0	ASM_11_0_Nano_31.fa
476	734	496	104	76.6892	0.337838	2	2583932	4088747	15	0	0.4	TRUE	Segal	Nanopore MAG	d__Bacteria	p__Verrucomicrobiota	c__Lentisphaeria	o__Victivallales	f__Victivallaceae	g__Victivallis	s__Victivallis sp900550905	SGB_9197	0.0295854	SGB_9197	0.0247067	MGYG000004513	0.0247067	ID_11	Sample_11_0	ASM_11_0_Nano_32.fa
477	1468	962	257	80.1646	1.3986	1	1401321	1401321	591	0	0.72	TRUE	Segal	Nanopore MAG	d__Bacteria	p__Firmicutes_A	c__Clostridia	o__TANB77	f__CAG-508	g__CAG-273	s__CAG-273 sp003534295	SGB_6308	0.0178076	SGB_6308	0.0164652	MGYG000004155	0.0164652	ID_11	Sample_11_0	ASM_11_0_Nano_33.fa
478	3549	2335	614	88.0243	0	1	2294732	2294732	27	0	0.57	TRUE	Segal	Nanopore MAG	d__Bacteria	p__Firmicutes_A	c__Clostridia	o__Oscillospirales	f__Acutalibacteraceae	g__CAG-488	s__CAG-488 sp900539465	SGB_4368	0.0208472	SGB_4368	0.0150654	MGYG000002805	0.0157027	ID_11	Sample_11_0	ASM_11_0_Nano_34.fa
479	3128	2049	541	87.4161	2.88591	8	361849	2638136				FALSE	Segal	Nanopore MAG														ID_11	Sample_11_0	ASM_11_0_Nano_35.fa
480	1445	951	257	74.7665	0.223714	1	1290381	1290381	43	0	0.58	TRUE	Segal	Nanopore MAG	d__Bacteria	p__Firmicutes_A	c__Clostridia	o__TANB77	f__CAG-508	g__UMGS1781	s__UMGS1781 sp900553695	SGB_6289	0.0182154	SGB_6289	0.0120757	MGYG000001647	0.0130541	ID_11	Sample_11_0	ASM_11_0_Nano_36.fa
481	426	308	69	86.6937	0.125786	1	2756975	2756975				FALSE	Segal	Nanopore MAG														ID_11	Sample_11_0	ASM_11_0_Nano_37.fa
482	381	272	59	98.8679	0	1	2659791	2659791	202	0	0.89	TRUE	Segal	Nanopore MAG	d__Bacteria	p__Bacteroidota	c__Bacteroidia	o__Bacteroidales	f__Muribaculaceae	g__CAG-1031	s__CAG-1031 sp000431215	SGB_2121	0.0294343	SGB_2121	0.021963	MGYG000000941	0.0207201	ID_11	Sample_11_0	ASM_11_0_Nano_38.fa
483	2740	1893	508	84.7907	0.591716	8	619109	2963639				FALSE	Segal	Nanopore MAG														ID_11	Sample_11_0	ASM_11_0_Nano_39.fa
484	2249	1516	373	89.183	0.632911	14	314904	3461385				FALSE	Segal	Nanopore MAG														ID_11	Sample_11_0	ASM_11_0_Nano_40.fa
485	3441	2256	595	85.8389	0.33557	4	1679952	2093444				FALSE	Segal	Nanopore MAG														ID_11	Sample_11_0	ASM_11_0_Nano_41.fa
486	3457	2265	598	97.651	0	1	2971698	2971698				FALSE	Segal	Nanopore MAG														ID_11	Sample_11_0	ASM_11_0_Nano_42.fa
487	3546	2333	613	95.0364	0	1	2350970	2350970				FALSE	Segal	Nanopore MAG														ID_11	Sample_11_0	ASM_11_0_Nano_43.fa
488	2148	1449	366	97.651	0.223714	4	1969760	3274713				FALSE	Segal	Nanopore MAG														ID_11	Sample_11_0	ASM_11_0_Nano_44.fa
489	3180	2069	541	92.6174	0.894855	6	617018	2379974				FALSE	Segal	Nanopore MAG														ID_11	Sample_11_0	ASM_11_0_Nano_45.fa
490	2367	1585	384	96.9799	3.69128	10	662496	2974725				FALSE	Segal	Nanopore MAG														ID_11	Sample_11_0	ASM_11_0_Nano_46.fa
491	709	483	100	98.1366	0.621118	8	1040670	2615331				FALSE	Segal	Nanopore MAG														ID_11	Sample_11_0	ASM_11_0_Nano_47.fa
492	3547	2334	613	97.2735	0	4	1007475	2485137	509	0.02	0.77	TRUE	Segal	Nanopore MAG	d__Bacteria	p__Firmicutes_A	c__Clostridia	o__Oscillospirales	f__Acutalibacteraceae	g__CAG-177	s__CAG-177 sp003538135	SGB_4365	0.0219651	SGB_4365	0.0204789	MGYG000004256	0.0211274	ID_11	Sample_11_0	ASM_11_0_Nano_48.fa
493	565	386	76	94.3269	0.384615	11	1205040	4592419				FALSE	Segal	Nanopore MAG														ID_11	Sample_11_0	ASM_11_0_Nano_49.fa
494	2716	1878	504	76.6281	1.6129	9	485951	2005060				FALSE	Segal	Nanopore MAG														ID_11	Sample_11_0	ASM_11_0_Nano_50.fa
495	1907	1278	318	99.4402	0.0778816	1	2518188	2518188	74	0	0.88	TRUE	Segal	Nanopore MAG	d__Bacteria	p__Firmicutes_C	c__Negativicutes	o__Selenomonadales	f__Selenomonadaceae	g__Mitsuokella	s__Mitsuokella jalaludinii	SGB_5904	0.026351	SGB_5904	0.0143742	MGYG000000027	0.0287714	ID_11	Sample_11_0	ASM_11_0_Nano_51.fa
496	3443	2257	595	98.6577	0.33557	1	2314422	2314422				FALSE	Segal	Nanopore MAG														ID_11	Sample_11_0	ASM_11_0_Nano_52.fa
497	2673	1841	485	92.17	0.671141	1	1954338	1954338	223	0	0.75	TRUE	Segal	Nanopore MAG	d__Bacteria	p__Firmicutes_A	c__Clostridia	o__Oscillospirales	f__CAG-272	g__CAG-841	s__CAG-841 sp900544285	SGB_14240	0.0171602	SGB_14240	0.0143793	MGYG000003465	0.0154757	ID_11	Sample_11_0	ASM_11_0_Nano_53.fa
498	3165	2065	541	86.8568	0.671141	12	381914	2768057				FALSE	Segal	Nanopore MAG														ID_11	Sample_11_0	ASM_11_0_Nano_54.fa
499	1675	1115	270	98.6667	0.111111	1	1743909	1743909				FALSE	Segal	Nanopore MAG														ID_11	Sample_11_0	ASM_11_0_Nano_55.fa
500	3102	2032	537	87.0022	1.78971	9	366775	2213005				FALSE	Segal	Nanopore MAG														ID_11	Sample_11_0	ASM_11_0_Nano_56.fa
501	2675	1843	485	80.9662	0	8	569412	2527040				FALSE	Segal	Nanopore MAG														ID_11	Sample_11_0	ASM_11_0_Nano_57.fa
502	620	423	86	77.6442	0.721154	5	1486994	2859591				FALSE	Segal	Nanopore MAG														ID_11	Sample_11_0	ASM_11_0_Nano_58.fa
503	1643	1085	263	91.573	3.37079	1	1162119	1162119				FALSE	Segal	Nanopore MAG														ID_11	Sample_11_0	ASM_11_0_Nano_59.fa
504	3533	2321	606	96.12	0	1	1961310	1961310				FALSE	Segal	Nanopore MAG														ID_11	Sample_11_0	ASM_11_0_Nano_60.fa
505	3167	2066	541	72.5951	4.19463	10	250194	1508832				FALSE	Segal	Nanopore MAG														ID_11	Sample_11_0	ASM_11_0_Nano_61.fa
506	2170	1461	367	99.1184	3.20911	1	3653221	3653221				FALSE	Segal	Nanopore MAG														ID_11	Sample_11_0	ASM_11_0_Nano_62.fa
507	1537	1011	262	93.8202	2.9695	5	862847	1046053				FALSE	Segal	Nanopore MAG														ID_11	Sample_11_0	ASM_11_0_Nano_63.fa
508	119	81	35	93.1691	0.495663	2	1909624	2735644	9	0	0.62	TRUE	Segal	Nanopore MAG	d__Bacteria	p__Bacteroidota	c__Bacteroidia	o__Bacteroidales	f__Bacteroidaceae	g__UBA6398	s__UBA6398 sp900550635	SGB_1408	0.0293121	SGB_1408	0.0275918	MGYG000001058	0.0169881	ID_11	Sample_11_0	ASM_11_0_Nano_64.fa
509	2718	1880	504	95.083	0	10	469585	2749812				FALSE	Segal	Nanopore MAG														ID_11	Sample_11_0	ASM_11_0_Nano_65.fa
510	3477	2276	600	96.3087	0.838926	2	2652918	3106060				FALSE	Segal	Nanopore MAG														ID_11	Sample_11_0	ASM_11_0_Nano_66.fa
511	2473	1671	418	93.5484	0.806452	1	1691025	1691025	271	0	0.85	TRUE	Segal	Nanopore MAG	d__Bacteria	p__Firmicutes_A	c__Clostridia_A	o__Christensenellales	f__CAG-314	g__CAG-314	s__CAG-314 sp000437915	SGB_14114	0.0193771	SGB_14114	0.0195439	MGYG000000933	0.0144716	ID_11	Sample_11_0	ASM_11_0_Nano_67.fa
512	2875	1924	517	91.4961	1.6129	15	281690	2359353				FALSE	Segal	Nanopore MAG														ID_11	Sample_11_0	ASM_11_0_Nano_68.fa
513	1693	1131	274	82.1609	0.048852	1	1701940	1701940				FALSE	Segal	Nanopore MAG														ID_11	Sample_11_0	ASM_11_0_Nano_69.fa
514	3200	2082	541	81.9239	2.62864	38	147388	3163249				FALSE	Segal	Nanopore MAG														ID_11	Sample_11_0	ASM_11_0_Nano_70.fa
515	746	505	106	82.6954	0.791497	1	2582673	2582673	21	0	0.58	TRUE	Segal	Nanopore MAG	d__Bacteria	p__Proteobacteria	c__Alphaproteobacteria	o__RF32	f__CAG-977	g__CAG-977	s__CAG-977 sp900553035	SGB_9305	0.00448724	SGB_9305	0.00405685	MGYG000002578	0.00405685	ID_11	Sample_11_0	ASM_11_0_Nano_71.fa
516	436	314	71	94.5776	0.377358	4	848185	3215759				FALSE	Segal	Nanopore MAG														ID_11	Sample_11_0	ASM_11_0_Nano_72.fa
517	3117	2042	541	79.41	0.396583	5	1446634	2669487	45	0.02	0.35	TRUE	Segal	Nanopore MAG	d__Bacteria	p__Firmicutes_A	c__Clostridia	o__Oscillospirales	f__Oscillospiraceae	g__UBA1777	s__UBA1777 sp003150355	SGB_15196	0.0296812	SGB_15196	0.0303924	MGYG000004059	0.0303924	ID_11	Sample_11_0	ASM_11_0_Nano_73.fa
518	3214	2094	541	88.9038	3.69128	4	931850	2411480				FALSE	Segal	Nanopore MAG														ID_11	Sample_11_0	ASM_11_0_Nano_74.fa
519	1555	1023	262	85.3333	1.33333	1	1106425	1106425				FALSE	Segal	Nanopore MAG														ID_11	Sample_11_0	ASM_11_0_Nano_75.fa
520	2649	1822	477	87.1155	0.692114	3	1630304	2764943	3	0	0.53	TRUE	Segal	Nanopore MAG	d__Bacteria	p__Firmicutes_A	c__Clostridia	o__Oscillospirales	f__CAG-272	g__UMGS1865	s__UMGS1865 sp900555785	SGB_14202	0.0279333	SGB_14202	0.0198862	MGYG000000416	0.0198862	ID_11	Sample_11_0	ASM_11_0_Nano_76.fa
521	2289	1539	376	85.8814	0.409357	20	389136	2723268				FALSE	Segal	Nanopore MAG														ID_11	Sample_11_0	ASM_11_0_Nano_77.fa
522	1908	1278	318	80.2168	0	6	2382717	2655863				FALSE	Segal	Nanopore MAG														ID_12	Sample_12_0	ASM_12_0_Nano_0.fa
523	199	137	45	92.7827	0.47619	5	811669	3126791				FALSE	Segal	Nanopore MAG														ID_12	Sample_12_0	ASM_12_0_Nano_1.fa
524	696	475	100	86.5312	2.5	1	2646714	2646714				FALSE	Segal	Nanopore MAG														ID_12	Sample_12_0	ASM_12_0_Nano_2.fa
525	842	568	121	72.8496	0.530303	7	562259	2304200				FALSE	Segal	Nanopore MAG														ID_12	Sample_12_0	ASM_12_0_Nano_3.fa
526	2217	1495	369	94.0922	3.25282	12	803846	3840839				FALSE	Segal	Nanopore MAG														ID_12	Sample_12_0	ASM_12_0_Nano_4.fa
527	56	43	17	95.7937	1.19048	1	3249146	3249146	793	0	0.83	TRUE	Segal	Nanopore MAG	d__Bacteria	p__Bacteroidota	c__Bacteroidia	o__Bacteroidales	f__UBA932	g__RC9	s__RC9 sp000432515	SGB_2240	0.0353697	SGB_2240	0.0325957	MGYG000004402	0.032861	ID_12	Sample_12_0	ASM_12_0_Nano_5.fa
528	51	39	17	93.6508	1.90476	1	3618842	3618842				FALSE	Segal	Nanopore MAG														ID_12	Sample_12_0	ASM_12_0_Nano_6.fa
529	2369	1586	384	93.8828	0.671141	5	2380122	2897352				FALSE	Segal	Nanopore MAG														ID_12	Sample_12_0	ASM_12_0_Nano_7.fa
530	215	148	45	92.4074	1.7284	8	500200	2912116				FALSE	Segal	Nanopore MAG														ID_12	Sample_12_0	ASM_12_0_Nano_8.fa
531	3524	2316	605	86.7785	0	1	2039016	2039016				FALSE	Segal	Nanopore MAG														ID_12	Sample_12_0	ASM_12_0_Nano_9.fa
532	2591	1779	457	80.1478	0	1	2110987	2110987	9	0	0.45	TRUE	Segal	Nanopore MAG	d__Bacteria	p__Firmicutes_A	c__Clostridia_A	o__Christensenellales	f__CAG-552	g__UBA10677	s__UBA10677 sp900767465	SGB_14023	0.0263311	SGB_14023	0.0265465	MGYG000004535	0.0265465	ID_12	Sample_12_0	ASM_12_0_Nano_10.fa
533	2677	1845	486	91.7016	1.34228	1	2425966	2425966	1	0	0.51	TRUE	Segal	Nanopore MAG	d__Bacteria	p__Firmicutes_A	c__Clostridia	o__Oscillospirales	f__CAG-272	g__	s__	SGB_14224	0.0227458	SGB_14224	0.0236702	MGYG000001879	0.0236702	ID_12	Sample_12_0	ASM_12_0_Nano_11.fa
534	259	169	45	97.6754	0	7	783673	3188496				FALSE	Segal	Nanopore MAG														ID_12	Sample_12_0	ASM_12_0_Nano_12.fa
535	2675	1843	485	73.9416	2.68456	11	778946	2878723				FALSE	Segal	Nanopore MAG														ID_12	Sample_12_0	ASM_12_0_Nano_13.fa
536	2160	1454	366	91.7226	0.76266	6	894261	3408447				FALSE	Segal	Nanopore MAG														ID_12	Sample_12_0	ASM_12_0_Nano_14.fa
537	117	79	34	94.1326	0.27881	4	2327281	2758789				FALSE	Segal	Nanopore MAG														ID_12	Sample_12_0	ASM_12_0_Nano_15.fa
538	3126	2048	541	88.173	0.732154	4	640865	2152640	16	0.04	0.82	TRUE	Segal	Nanopore MAG	d__Bacteria	p__Firmicutes_A	c__Clostridia	o__Oscillospirales	f__Oscillospiraceae	g__F23-B02	s__F23-B02 sp003533405	SGB_15171	0.0265442	SGB_15171	0.0253138	MGYG000004486	0.0253138	ID_12	Sample_12_0	ASM_12_0_Nano_16.fa
539	260	170	45	97.8604	1.90637	2	2012621	3261300	114	0.02	0.69	TRUE	Segal	Nanopore MAG	d__Bacteria	p__Bacteroidota	c__Bacteroidia	o__Bacteroidales	f__Bacteroidaceae	g__Prevotella	s__Prevotella sp002299635	SGB_1701	0.0257388	SGB_1701	0.0201807	MGYG000000631	0.0201807	ID_12	Sample_12_0	ASM_12_0_Nano_17.fa
540	449	324	73	81.6604	2.19298	46	256665	5326421				FALSE	Segal	Nanopore MAG														ID_12	Sample_12_0	ASM_12_0_Nano_18.fa
541	414	297	60	96.2264	0	1	2623172	2623172	196	0	0.88	TRUE	Segal	Nanopore MAG	d__Bacteria	p__Bacteroidota	c__Bacteroidia	o__Bacteroidales	f__Muribaculaceae	g__CAG-873	s__CAG-873 sp001701165	SGB_2076	0.0228326	SGB_2076	0.0196082	MGYG000001938	0.0198797	ID_12	Sample_12_0	ASM_12_0_Nano_19.fa
542	2185	1470	367	88.5139	1.20773	8	426916	3226082				FALSE	Segal	Nanopore MAG														ID_12	Sample_12_0	ASM_12_0_Nano_20.fa
543	3047	2013	534	73.1772	2.48724	223	19176	2020059				FALSE	Segal	Nanopore MAG														ID_13	Sample_13_0	ASM_13_0_Nano_0.fa
544	127	88	36	97.6456	0.185874	2	1801275	3166817	8	0.02	0.59	TRUE	Segal	Nanopore MAG	d__Bacteria	p__Bacteroidota	c__Bacteroidia	o__Bacteroidales	f__Bacteroidaceae	g__Prevotellamassilia	s__Prevotellamassilia sp000437675	SGB_1481	0.0225394	SGB_1481	0.0280449	MGYG000003242	0.0124701	ID_13	Sample_13_0	ASM_13_0_Nano_1.fa
545	787	531	108	97.8495	0	1	2058640	2058640				FALSE	Segal	Nanopore MAG														ID_13	Sample_13_0	ASM_13_0_Nano_2.fa
546	620	423	86	90.3846	0.480769	1	3134484	3134484				FALSE	Segal	Nanopore MAG														ID_13	Sample_13_0	ASM_13_0_Nano_3.fa
547	3167	2066	541	78.1935	2.05537	86	30296	1785584				FALSE	Segal	Nanopore MAG														ID_13	Sample_13_0	ASM_13_0_Nano_4.fa
548	566	386	76	96.7016	0.384615	13	440105	4285296				FALSE	Segal	Nanopore MAG														ID_13	Sample_13_0	ASM_13_0_Nano_5.fa
549	432	311	70	75.4173	0.0114351	168	31237	2881789				FALSE	Segal	Nanopore MAG														ID_13	Sample_13_0	ASM_13_0_Nano_6.fa
550	2249	1516	373	94.0575	1.64557	73	61808	2850588				FALSE	Segal	Nanopore MAG														ID_13	Sample_13_0	ASM_13_0_Nano_7.fa
551	84	67	27	98.1183	0	20	339775	3614786				FALSE	Segal	Nanopore MAG														ID_13	Sample_13_0	ASM_13_0_Nano_8.fa
552	609	419	86	99.5192	0.961538	1	2403396	2403396				FALSE	Segal	Nanopore MAG														ID_13	Sample_13_0	ASM_13_0_Nano_9.fa
553	2188	1473	367	99.4414	0.483092	15	386749	3275115				FALSE	Segal	Nanopore MAG														ID_13	Sample_13_0	ASM_13_0_Nano_10.fa
554	3505	2302	605	98.6577	0.33557	1	2319429	2319429	1	0	0.63	TRUE	Segal	Nanopore MAG	d__Bacteria	p__Firmicutes_A	c__Clostridia	o__Oscillospirales	f__Acutalibacteraceae	g__Eubacterium_R	s__	SGB_4321	0.159407	SGB_4321	0.159407	MGYG000003156	0.154928	ID_13	Sample_13_0	ASM_13_0_Nano_11.fa
555	388	276	59	97.673	1.32075	10	550259	2453644	47	0.08	0.89	TRUE	Segal	Nanopore MAG	d__Bacteria	p__Bacteroidota	c__Bacteroidia	o__Bacteroidales	f__Muribaculaceae	g__UBA7173	s__UBA7173 sp001701135	SGB_2126	0.0226937	SGB_2126	0.0057448	MGYG000001937	0.0057448	ID_13	Sample_13_0	ASM_13_0_Nano_12.fa
556	2231	1502	371	87.0253	0.158228	37	108883	2836056				FALSE	Segal	Nanopore MAG														ID_13	Sample_13_0	ASM_13_0_Nano_13.fa
557	3170	2067	541	97.3154	2.68456	49	85992	2470815				FALSE	Segal	Nanopore MAG														ID_13	Sample_13_0	ASM_13_0_Nano_14.fa
558	2389	1601	387	75.5262	1.67785	24	157093	2825912	1	0.07	0.66	TRUE	Segal	Nanopore MAG	d__Bacteria	p__Firmicutes_A	c__Clostridia	o__Lachnospirales	f__Lachnospiraceae	g__Eubacterium_F	s__	SGB_4646	0.0787349	SGB_4646	0.0788256	MGYG000001777	0.0788256	ID_13	Sample_13_0	ASM_13_0_Nano_15.fa
559	610	420	86	79.562	0.480769	24	230907	2651972				FALSE	Segal	Nanopore MAG														ID_13	Sample_13_0	ASM_13_0_Nano_16.fa
560	3078	2021	534	97.2789	0.680272	11	403477	2536720				FALSE	Segal	Nanopore MAG														ID_13	Sample_13_0	ASM_13_0_Nano_17.fa
561	1996	1338	339	90.5831	0.671141	99	45936	2368065				FALSE	Segal	Nanopore MAG														ID_13	Sample_13_0	ASM_13_0_Nano_18.fa
562	2178	1466	367	91.1246	3.98551	42	121631	2784770				FALSE	Segal	Nanopore MAG														ID_13	Sample_13_0	ASM_13_0_Nano_19.fa
563	436	314	71	98.3648	0	4	2301333	3373671				FALSE	Segal	Nanopore MAG														ID_13	Sample_13_0	ASM_13_0_Nano_20.fa
564	778	525	108	97.8495	0	1	2008486	2008486	1569	0	0.92	TRUE	Segal	Nanopore MAG	d__Bacteria	p__Proteobacteria	c__Alphaproteobacteria	o__RF32	f__CAG-239	g__CAG-495	s__CAG-495 sp000436375	SGB_9346	0.0224831	SGB_9346	0.0262517	MGYG000004533	0.0238833	ID_13	Sample_13_0	ASM_13_0_Nano_21.fa
565	709	483	100	82.3671	0.828157	126	24964	1926756				FALSE	Segal	Nanopore MAG														ID_13	Sample_13_0	ASM_13_0_Nano_22.fa
566	3165	2065	541	84.9762	0	52	86399	2274682				FALSE	Segal	Nanopore MAG														ID_13	Sample_13_0	ASM_13_0_Nano_23.fa
567	466	333	73	76.3817	3.79182	32	214428	2898376				FALSE	Segal	Nanopore MAG														ID_13	Sample_13_0	ASM_13_0_Nano_24.fa
568	2099	1418	359	77.7666	1.97785	155	34193	2983490				FALSE	Segal	Nanopore MAG														ID_13	Sample_13_0	ASM_13_0_Nano_25.fa
569	552	381	76	99.3545	0.384615	4	1679925	4897459				FALSE	Segal	Nanopore MAG														ID_13	Sample_13_0	ASM_13_0_Nano_26.fa
570	2371	1586	384	98.3221	1.67785	5	899743	3122020	255	0.04	0.74	TRUE	Segal	Nanopore MAG	d__Bacteria	p__Firmicutes_A	c__Clostridia	o__Lachnospirales	f__Lachnospiraceae	g__Lachnospira	s__Lachnospira sp000436475	SGB_5077	0.0230424	SGB_5077	0.0239139	MGYG000002580	0.0242064	ID_13	Sample_13_0	ASM_13_0_Nano_27.fa
571	486	342	73	95.9232	0.371747	34	345416	5045701				FALSE	Segal	Nanopore MAG														ID_13	Sample_13_0	ASM_13_0_Nano_28.fa
572	457	329	73	99.2565	2.60223	8	1415088	7148035				FALSE	Segal	Nanopore MAG														ID_13	Sample_13_0	ASM_13_0_Nano_29.fa
573	1736	1167	283	87.1795	0.854701	1	2203749	2203749	32	0	0.62	TRUE	Segal	Nanopore MAG	d__Bacteria	p__Cyanobacteria	c__Vampirovibrionia	o__Gastranaerophilales	f__Gastranaerophilaceae	g__QAMI01	s__QAMI01 sp900551915	SGB_8625	0.0156797	SGB_8625	0.0143384	MGYG000001960	0.0143384	ID_13	Sample_13_0	ASM_13_0_Nano_30.fa
574	3491	2289	601	98.6301	0	4	1060340	2988848				FALSE	Segal	Nanopore MAG														ID_13	Sample_13_0	ASM_13_0_Nano_31.fa
575	449	324	73	98.3083	1.31579	6	1550041	5191565				FALSE	Segal	Nanopore MAG														ID_13	Sample_13_0	ASM_13_0_Nano_32.fa
576	606	417	86	99.5192	0.480769	6	465633	2351264				FALSE	Segal	Nanopore MAG														ID_13	Sample_13_0	ASM_13_0_Nano_33.fa
577	2185	1470	367	99.4565	0.790514	25	477037	3537263				FALSE	Segal	Nanopore MAG														ID_13	Sample_13_0	ASM_13_0_Nano_34.fa
578	94	72	28	85.4415	0.537634	230	37788	4421676				FALSE	Segal	Nanopore MAG														ID_13	Sample_13_0	ASM_13_0_Nano_35.fa
579	2219	1495	369	99.5169	2.25443	18	293774	3855006				FALSE	Segal	Nanopore MAG														ID_13	Sample_13_0	ASM_13_0_Nano_36.fa
580	477	337	73	97.2243	2.41636	153	120488	6707109				FALSE	Segal	Nanopore MAG														ID_13	Sample_13_0	ASM_13_0_Nano_37.fa
581	1873	1257	311	99.9807	1.69661	3	826260	2536920				FALSE	Segal	Nanopore MAG														ID_13	Sample_13_0	ASM_13_0_Nano_38.fa
582	610	420	86	90.9295	0.186966	15	181915	2692682				FALSE	Segal	Nanopore MAG														ID_14	Sample_14_0	ASM_14_0_Nano_0.fa
583	3342	2177	565	89.2603	0	11	357150	2198399				FALSE	Segal	Nanopore MAG														ID_14	Sample_14_0	ASM_14_0_Nano_1.fa
584	3167	2066	541	86.5772	2.68456	24	163162	2087561				FALSE	Segal	Nanopore MAG														ID_14	Sample_14_0	ASM_14_0_Nano_2.fa
585	565	386	76	94.9679	0.452489	35	207420	4043461				FALSE	Segal	Nanopore MAG														ID_14	Sample_14_0	ASM_14_0_Nano_3.fa
586	3151	2057	541	91.1913	1.67785	18	452917	3377653				FALSE	Segal	Nanopore MAG														ID_14	Sample_14_0	ASM_14_0_Nano_4.fa
587	215	148	45	99.2593	0.37037	2	1774114	3316026	476	0	0.87	TRUE	Segal	Nanopore MAG	d__Bacteria	p__Bacteroidota	c__Bacteroidia	o__Bacteroidales	f__Bacteroidaceae	g__Prevotella	s__Prevotella sp000434975	SGB_1680	0.033027	SGB_1680	0.0269563	MGYG000001763	0.0269649	ID_14	Sample_14_0	ASM_14_0_Nano_5.fa
588	698	477	100	99.3789	0	1	3084918	3084918				FALSE	Segal	Nanopore MAG														ID_14	Sample_14_0	ASM_14_0_Nano_6.fa
589	3102	2032	537	87.6957	0	16	222112	1988904				FALSE	Segal	Nanopore MAG														ID_14	Sample_14_0	ASM_14_0_Nano_7.fa
590	2391	1603	388	94.519	1.00671	47	118921	2949291				FALSE	Segal	Nanopore MAG														ID_14	Sample_14_0	ASM_14_0_Nano_8.fa
591	3457	2265	598	98.9933	0	2	2789704	2795707				FALSE	Segal	Nanopore MAG														ID_14	Sample_14_0	ASM_14_0_Nano_9.fa
592	124	85	36	96.2722	0	3	2668336	3102026	287	0.01	0.64	TRUE	Segal	Nanopore MAG	d__Bacteria	p__Bacteroidota	c__Bacteroidia	o__Bacteroidales	f__Bacteroidaceae	g__Prevotellamassilia	s__Prevotellamassilia sp900540885	SGB_1475	0.027745	SGB_1475	0.0209909	MGYG000002930	0.0219347	ID_14	Sample_14_0	ASM_14_0_Nano_10.fa
593	2368	1585	384	92.2148	4.69799	10	471265	3052553				FALSE	Segal	Nanopore MAG														ID_14	Sample_14_0	ASM_14_0_Nano_11.fa
594	3533	2321	606	95.8054	0	1	2036945	2036945				FALSE	Segal	Nanopore MAG														ID_14	Sample_14_0	ASM_14_0_Nano_12.fa
595	443	319	72	79.3216	0.371747	20	276030	3420967				FALSE	Segal	Nanopore MAG														ID_14	Sample_14_0	ASM_14_0_Nano_13.fa
596	3229	2098	541	91.2752	0.671141	15	238865	2336583				FALSE	Segal	Nanopore MAG														ID_14	Sample_14_0	ASM_14_0_Nano_14.fa
597	3039	2006	533	95.8054	0.671141	18	349079	2932340				FALSE	Segal	Nanopore MAG														ID_14	Sample_14_0	ASM_14_0_Nano_15.fa
598	3047	2013	534	98.6182	2.25727	42	163222	3239748				FALSE	Segal	Nanopore MAG														ID_14	Sample_14_0	ASM_14_0_Nano_16.fa
599	449	324	73	99.0602	3.13283	28	1067892	5367225				FALSE	Segal	Nanopore MAG														ID_14	Sample_14_0	ASM_14_0_Nano_17.fa
600	620	423	86	76.234	2.88462	33	165709	3049242				FALSE	Segal	Nanopore MAG														ID_14	Sample_14_0	ASM_14_0_Nano_18.fa
601	2160	1454	366	98.3221	0.42709	1	3011646	3011646				FALSE	Segal	Nanopore MAG														ID_14	Sample_14_0	ASM_14_0_Nano_19.fa
602	609	419	86	98.5577	3.36538	10	415009	2625948				FALSE	Segal	Nanopore MAG														ID_14	Sample_14_0	ASM_14_0_Nano_20.fa
603	486	342	73	89.0479	2.7881	74	129894	4801173				FALSE	Segal	Nanopore MAG														ID_14	Sample_14_0	ASM_14_0_Nano_21.fa
604	3443	2257	595	97.1477	0.33557	4	1718996	2352104				FALSE	Segal	Nanopore MAG														ID_14	Sample_14_0	ASM_14_0_Nano_22.fa
605	1919	1287	320	92.032	0.971192	11	693668	2231409				FALSE	Segal	Nanopore MAG														ID_14	Sample_14_0	ASM_14_0_Nano_23.fa
606	259	169	45	92.6398	0	23	269052	3033234				FALSE	Segal	Nanopore MAG														ID_14	Sample_14_0	ASM_14_0_Nano_24.fa
607	2172	1462	367	98.2005	1.72763	7	2163397	3801902	55	0.01	0.68	TRUE	Segal	Nanopore MAG	d__Bacteria	p__Firmicutes_A	c__Clostridia	o__Lachnospirales	f__Lachnospiraceae	g__Agathobacter	s__Agathobacter sp900552085	SGB_4924	0.021087	SGB_4924	0.0188115	MGYG000000543	0.0188115	ID_14	Sample_14_0	ASM_14_0_Nano_25.fa
608	778	525	108	97.3118	0	1	1866992	1866992				FALSE	Segal	Nanopore MAG														ID_14	Sample_14_0	ASM_14_0_Nano_26.fa
609	2370	1586	384	98.2456	4.94418	63	80784	3148746				FALSE	Segal	Nanopore MAG														ID_14	Sample_14_0	ASM_14_0_Nano_27.fa
610	1256	826	219	97.1698	1.51617	62	64578	2279430				FALSE	Segal	Nanopore MAG														ID_14	Sample_14_0	ASM_14_0_Nano_28.fa
611	3071	2021	534	99.3197	0.680272	16	318486	2912987				FALSE	Segal	Nanopore MAG														ID_14	Sample_14_0	ASM_14_0_Nano_29.fa
612	2207	1489	369	91.1588	1.72414	18	427576	3311087				FALSE	Segal	Nanopore MAG														ID_14	Sample_14_0	ASM_14_0_Nano_30.fa
613	2196	1480	369	91.8391	4.60641	25	185586	3800795				FALSE	Segal	Nanopore MAG														ID_14	Sample_14_0	ASM_14_0_Nano_31.fa
614	3548	2334	613	91.401	0	25	156111	2252078				FALSE	Segal	Nanopore MAG														ID_14	Sample_14_0	ASM_14_0_Nano_32.fa
615	3200	2082	541	82.5503	0	21	217987	2440331				FALSE	Segal	Nanopore MAG														ID_15	Sample_15_0	ASM_15_0_Nano_0.fa
616	1621	1072	263	91.573	1.68539	1	1246402	1246402	105	0	0.64	TRUE	Segal	Nanopore MAG	d__Bacteria	p__Firmicutes	c__Bacilli	o__RF39	f__UBA660	g__CAG-628	s__CAG-628 sp003524085	SGB_6486	0.0207891	SGB_6486	0.0202599	MGYG000004014	0.023145	ID_15	Sample_15_0	ASM_15_0_Nano_1.fa
617	3491	2289	601	98.6301	0	2	2410323	3157752				FALSE	Segal	Nanopore MAG														ID_15	Sample_15_0	ASM_15_0_Nano_2.fa
618	3443	2257	595	97.9656	0.33557	2	2073799	2385288				FALSE	Segal	Nanopore MAG														ID_15	Sample_15_0	ASM_15_0_Nano_3.fa
619	204	141	45	93.4911	0.509259	9	917875	3771449	129	0.03	0.59	TRUE	Segal	Nanopore MAG	d__Bacteria	p__Bacteroidota	c__Bacteroidia	o__Bacteroidales	f__Bacteroidaceae	g__Prevotella	s__Prevotella sp900543975	SGB_1668	0.0357972	SGB_1668	0.0338478	MGYG000000534	0.0333556	ID_15	Sample_15_0	ASM_15_0_Nano_4.fa
620	226	155	45	97.5976	1.43581	9	1992576	3420778				FALSE	Segal	Nanopore MAG														ID_15	Sample_15_0	ASM_15_0_Nano_5.fa
621	738	500	104	93.8602	4.05405	18	775047	4688740				FALSE	Segal	Nanopore MAG														ID_15	Sample_15_0	ASM_15_0_Nano_6.fa
622	130	91	37	97.8625	0	1	3167492	3167492	514	0	0.61	TRUE	Segal	Nanopore MAG	d__Bacteria	p__Bacteroidota	c__Bacteroidia	o__Bacteroidales	f__Bacteroidaceae	g__Prevotellamassilia	s__Prevotellamassilia sp900539625	SGB_1472	0.0307327	SGB_1472	0.0250484	MGYG000004329	0.0255166	ID_15	Sample_15_0	ASM_15_0_Nano_7.fa
623	92	72	28	86.5591	2.95699	21	398811	4319522				FALSE	Segal	Nanopore MAG														ID_15	Sample_15_0	ASM_15_0_Nano_8.fa
624	2157	1453	366	93.4564	0	8	674071	3164058				FALSE	Segal	Nanopore MAG														ID_15	Sample_15_0	ASM_15_0_Nano_9.fa
625	3012	1986	530	77.3106	0.2331	13	441261	3295845				FALSE	Segal	Nanopore MAG														ID_15	Sample_15_0	ASM_15_0_Nano_10.fa
626	622	424	86	99.0385	0.480769	1	2675674	2675674	505	0	0.7	TRUE	Segal	Nanopore MAG	d__Bacteria	p__Bacteroidota	c__Bacteroidia	o__Bacteroidales	f__Rikenellaceae	g__Alistipes	s__Alistipes sp900290115	SGB_2304	0.01396	SGB_2304	0.0112422	MGYG000004544	0.0115178	ID_15	Sample_15_0	ASM_15_0_Nano_11.fa
627	2386	1600	387	93.5123	0.167785	3	2335200	3047804				FALSE	Segal	Nanopore MAG														ID_15	Sample_15_0	ASM_15_0_Nano_12.fa
628	3102	2032	537	78.7472	2.01342	7	608816	2244887				FALSE	Segal	Nanopore MAG														ID_15	Sample_15_0	ASM_15_0_Nano_13.fa
629	2399	1608	388	75.1879	0	13	418783	3191206				FALSE	Segal	Nanopore MAG														ID_15	Sample_15_0	ASM_15_0_Nano_14.fa
630	3523	2315	605	94.2743	0.33557	1	2128099	2128099				FALSE	Segal	Nanopore MAG														ID_15	Sample_15_0	ASM_15_0_Nano_15.fa
631	2473	1671	418	88.3065	0	1	1366854	1366854				FALSE	Segal	Nanopore MAG														ID_15	Sample_15_0	ASM_15_0_Nano_16.fa
632	1692	1130	274	71.4194	2.92453	10	380590	1616181				FALSE	Segal	Nanopore MAG														ID_15	Sample_15_0	ASM_15_0_Nano_17.fa
633	1899	1272	315	96.7932	0.67656	1	2374796	2374796				FALSE	Segal	Nanopore MAG														ID_15	Sample_15_0	ASM_15_0_Nano_18.fa
634	274	184	51	94.2138	0.125786	1	3141530	3141530				FALSE	Segal	Nanopore MAG														ID_15	Sample_15_0	ASM_15_0_Nano_19.fa
635	2716	1878	504	75.1078	0.2331	19	190679	1982275				FALSE	Segal	Nanopore MAG														ID_15	Sample_15_0	ASM_15_0_Nano_20.fa
636	2374	1589	384	97.7489	1.34228	9	421372	2983363				FALSE	Segal	Nanopore MAG														ID_15	Sample_15_0	ASM_15_0_Nano_21.fa
637	200	138	45	98.8889	0.864198	2	2911589	3326753	178	0	0.84	TRUE	Segal	Nanopore MAG	d__Bacteria	p__Bacteroidota	c__Bacteroidia	o__Bacteroidales	f__Bacteroidaceae	g__Prevotella	s__Prevotella pectinovora	SGB_1662	0.0263723	SGB_1662	0.0248889	MGYG000001097	0.0194097	ID_15	Sample_15_0	ASM_15_0_Nano_22.fa
638	597	409	86	94.9119	0.480769	4	1220643	2777055				FALSE	Segal	Nanopore MAG														ID_15	Sample_15_0	ASM_15_0_Nano_23.fa
639	2208	1490	369	92.805	3.16425	17	342567	3703209				FALSE	Segal	Nanopore MAG														ID_15	Sample_15_0	ASM_15_0_Nano_24.fa
640	2148	1449	366	98.6577	0	4	2174126	2882522				FALSE	Segal	Nanopore MAG														ID_15	Sample_15_0	ASM_15_0_Nano_25.fa
641	736	498	104	86.7949	3.6036	10	2776119	5400000				FALSE	Segal	Nanopore MAG														ID_15	Sample_15_0	ASM_15_0_Nano_26.fa
642	2712	1874	503	93.9388	1.34228	2	1529948	2199965				FALSE	Segal	Nanopore MAG														ID_15	Sample_15_0	ASM_15_0_Nano_27.fa
643	3149	2057	541	94.6309	1.34228	25	325669	3461447	152	0.01	0.54	TRUE	Segal	Nanopore MAG	d__Bacteria	p__Firmicutes_A	c__Clostridia	o__Oscillospirales	f__Oscillospiraceae	g__CAG-170	s__CAG-170 sp900545925	SGB_15233	0.0228318	SGB_15233	0.017289	MGYG000000370	0.017289	ID_15	Sample_15_0	ASM_15_0_Nano_28.fa
644	2482	1680	424	70.6206	1.98135	76	68080	2270548				FALSE	Segal	Nanopore MAG														ID_15	Sample_15_0	ASM_15_0_Nano_29.fa
645	137	97	39	95.6629	0.805452	10	648918	3401926	59	0.01	0.53	TRUE	Segal	Nanopore MAG	d__Bacteria	p__Bacteroidota	c__Bacteroidia	o__Bacteroidales	f__Bacteroidaceae	g__UBA4372	s__UBA4372 sp900543815	SGB_1437	0.0243744	SGB_1437	0.0230265	MGYG000000700	0.0230265	ID_15	Sample_15_0	ASM_15_0_Nano_30.fa
646	3128	2049	541	82.2148	2.34899	14	267912	2346493				FALSE	Segal	Nanopore MAG														ID_15	Sample_15_0	ASM_15_0_Nano_31.fa
647	436	314	71	87.4528	0	1	3205542	3205542				FALSE	Segal	Nanopore MAG														ID_15	Sample_15_0	ASM_15_0_Nano_32.fa
648	3165	2065	541	82.2148	1.34228	13	200025	2340466				FALSE	Segal	Nanopore MAG														ID_15	Sample_15_0	ASM_15_0_Nano_33.fa
649	2249	1516	373	87.1216	3.63924	39	180474	3410095				FALSE	Segal	Nanopore MAG														ID_15	Sample_15_0	ASM_15_0_Nano_34.fa
650	2188	1473	367	70.4418	1.85185	18	286319	2785612				FALSE	Segal	Nanopore MAG														ID_15	Sample_15_0	ASM_15_0_Nano_35.fa
651	55	43	17	95.4762	0.714286	13	419181	2993597				FALSE	Segal	Nanopore MAG														ID_15	Sample_15_0	ASM_15_0_Nano_36.fa
652	2663	1834	482	75.0374	0	4	1166449	2257208				FALSE	Segal	Nanopore MAG														ID_15	Sample_15_0	ASM_15_0_Nano_37.fa
653	3119	2043	541	88.9262	0	8	471874	2623632				FALSE	Segal	Nanopore MAG														ID_15	Sample_15_0	ASM_15_0_Nano_38.fa
654	2170	1461	367	94.9074	2.657	13	640723	3447516				FALSE	Segal	Nanopore MAG														ID_15	Sample_15_0	ASM_15_0_Nano_39.fa
655	3086	2021	534	99.6599	3.06122	6	1013982	2779503				FALSE	Segal	Nanopore MAG														ID_15	Sample_15_0	ASM_15_0_Nano_40.fa
656	449	324	73	99.2481	0.93985	20	1531834	5475449				FALSE	Segal	Nanopore MAG														ID_15	Sample_15_0	ASM_15_0_Nano_41.fa
657	2897	1924	517	88.3737	4.83871	46	415901	2807669	1	0.39	0.73	TRUE	Segal	Nanopore MAG	d__Bacteria	p__Actinobacteriota	c__Coriobacteriia	o__Coriobacteriales	f__Coriobacteriaceae	g__Collinsella	s__Collinsella sp900547855	SGB_14631	0.0519512	SGB_14631	0.0473443	MGYG000004450	0.0463011	ID_15	Sample_15_0	ASM_15_0_Nano_42.fa
658	2740	1893	508	96.2525	1.18343	1	2839954	2839954				FALSE	Segal	Nanopore MAG														ID_15	Sample_15_0	ASM_15_0_Nano_43.fa
659	199	137	45	98.1429	0.47619	2	1808962	3111513	106	0.01	0.86	TRUE	Segal	Nanopore MAG	d__Bacteria	p__Bacteroidota	c__Bacteroidia	o__Bacteroidales	f__Bacteroidaceae	g__Prevotella	s__Prevotella sp002251385	SGB_1666	0.029548	SGB_1666	0.0275302	MGYG000004371	0.0232417	ID_15	Sample_15_0	ASM_15_0_Nano_44.fa
660	231	157	45	89.8649	2.87162	16	615570	3282952				FALSE	Segal	Nanopore MAG														ID_15	Sample_15_0	ASM_15_0_Nano_45.fa
661	690	471	100	81.5417	2.375	10	689787	2586081				FALSE	Segal	Nanopore MAG														ID_15	Sample_15_0	ASM_15_0_Nano_46.fa
662	1675	1115	270	83.7798	0.111111	1	1695711	1695711				FALSE	Segal	Nanopore MAG														ID_15	Sample_15_0	ASM_15_0_Nano_47.fa
663	3229	2098	541	91.9463	0.671141	11	747425	2491191				FALSE	Segal	Nanopore MAG														ID_15	Sample_15_0	ASM_15_0_Nano_48.fa
664	3450	2262	597	83.7808	0.671141	7	715265	3465590				FALSE	Segal	Nanopore MAG														ID_15	Sample_15_0	ASM_15_0_Nano_49.fa
665	1860	1251	310	99.4012	0.598802	1	2314993	2314993	501	0	0.9	TRUE	Segal	Nanopore MAG	d__Bacteria	p__Firmicutes_C	c__Negativicutes	o__Acidaminococcales	f__Acidaminococcaceae	g__Phascolarctobacterium_A	s__Phascolarctobacterium_A succinatutens	SGB_5767	0.0410202	SGB_5756	0.038891	MGYG000001365	0.0422612	ID_15	Sample_15_0	ASM_15_0_Nano_50.fa
666	2363	1581	384	86.7659	2.01342	13	446487	3213546				FALSE	Segal	Nanopore MAG														ID_15	Sample_15_0	ASM_15_0_Nano_51.fa
667	205	142	45	93.2751	1.2037	9	411816	3128474	19	0.01	0.61	TRUE	Segal	Nanopore MAG	d__Bacteria	p__Bacteroidota	c__Bacteroidia	o__Bacteroidales	f__Bacteroidaceae	g__Prevotella	s__Prevotella sp900552675	SGB_1667	0.0445214	SGB_1667	0.0440624	MGYG000000701	0.0393922	ID_15	Sample_15_0	ASM_15_0_Nano_52.fa
668	2185	1470	367	96.1353	1.88003	5	905187	3137481				FALSE	Segal	Nanopore MAG														ID_15	Sample_15_0	ASM_15_0_Nano_53.fa
669	2217	1495	369	98.9372	4.02576	6	778961	3801827				FALSE	Segal	Nanopore MAG														ID_15	Sample_15_0	ASM_15_0_Nano_54.fa
670	3533	2321	606	96.6443	0	3	1462791	2108831				FALSE	Segal	Nanopore MAG														ID_15	Sample_15_0	ASM_15_0_Nano_55.fa
671	280	189	53	97.9245	0.628931	40	617422	2624945				FALSE	Segal	Nanopore MAG														ID_15	Sample_15_0	ASM_15_0_Nano_56.fa
672	207	144	45	99.0741	0.123457	2	1999602	3515353				FALSE	Segal	Nanopore MAG														ID_15	Sample_15_0	ASM_15_0_Nano_57.fa
673	552	381	76	91.0868	0.576923	32	278729	4731187				FALSE	Segal	Nanopore MAG														ID_15	Sample_15_0	ASM_15_0_Nano_58.fa
674	3187	2072	541	83.3375	0	1	2309001	2309001	4	0	0.57	TRUE	Segal	Nanopore MAG	d__Bacteria	p__Firmicutes_A	c__Clostridia	o__Oscillospirales	f__Oscillospiraceae	g__NK3B98	s__NK3B98 sp900752305	SGB_15042	0.0329664	SGB_15042	0.0250805	MGYG000003860	0.026462	ID_15	Sample_15_0	ASM_15_0_Nano_59.fa
675	2688	1853	491	73.118	0	5	943582	2432825				FALSE	Segal	Nanopore MAG														ID_15	Sample_15_0	ASM_15_0_Nano_60.fa
676	3047	2013	534	95.2381	0.680272	7	1639283	3177313				FALSE	Segal	Nanopore MAG														ID_15	Sample_15_0	ASM_15_0_Nano_61.fa
677	2196	1480	369	77.7218	3.07166	27	332783	3887846				FALSE	Segal	Nanopore MAG														ID_15	Sample_15_0	ASM_15_0_Nano_62.fa
678	706	481	100	96.8944	0	1	3113965	3113965				FALSE	Segal	Nanopore MAG														ID_15	Sample_15_0	ASM_15_0_Nano_63.fa
679	626	425	86	92.0673	0.961538	4	987829	2856253	1	0.03	0.7	TRUE	Segal	Nanopore MAG	d__Bacteria	p__Bacteroidota	c__Bacteroidia	o__Bacteroidales	f__Rikenellaceae	g__Alistipes	s__Alistipes megaguti	SGB_2308	0.0264735	SGB_2307	0.116963	MGYG000002203	0.117372	ID_15	Sample_15_0	ASM_15_0_Nano_64.fa
680	609	419	86	99.5192	0.961538	2	1759404	2378838				FALSE	Segal	Nanopore MAG														ID_15	Sample_15_0	ASM_15_0_Nano_65.fa
681	3457	2265	598	98.3221	0	4	1934231	3040509				FALSE	Segal	Nanopore MAG														ID_15	Sample_15_0	ASM_15_0_Nano_66.fa
682	1466	961	257	77.4511	1.566	1	1386084	1386084	368	0	0.87	TRUE	Segal	Nanopore MAG	d__Bacteria	p__Firmicutes_A	c__Clostridia	o__TANB77	f__CAG-508	g__CAG-273	s__CAG-273 sp000437855	SGB_6312	0.0153198	SGB_6312	0.0143793	MGYG000000929	0.0100915	ID_15	Sample_15_0	ASM_15_0_Nano_67.fa
683	596	408	86	90.5823	3.52564	4	898594	3140196				FALSE	Segal	Nanopore MAG														ID_15	Sample_15_0	ASM_15_0_Nano_68.fa
684	1464	961	257	75.1021	1.00671	2	1308231	1312056				FALSE	Segal	Nanopore MAG														ID_15	Sample_15_0	ASM_15_0_Nano_69.fa
685	2079	1403	357	70.1741	0.632911	21	203149	2863311	6	0.02	0.5	TRUE	Segal	Nanopore MAG	d__Bacteria	p__Firmicutes_A	c__Clostridia	o__Lachnospirales	f__Lachnospiraceae	g__UBA9502	s__UBA9502 sp900555625	SGB_4704	0.0326643	SGB_4704	0.0263188	MGYG000004691	0.0231896	ID_16	Sample_16_0	ASM_16_0_Nano_0.fa
686	449	324	73	90.6746	0.56391	23	252846	4330794				FALSE	Segal	Nanopore MAG														ID_16	Sample_16_0	ASM_16_0_Nano_1.fa
687	614	422	86	96.688	0	5	941830	3461490				FALSE	Segal	Nanopore MAG														ID_16	Sample_16_0	ASM_16_0_Nano_2.fa
688	565	386	76	99.6154	0.769231	20	361294	4461761				FALSE	Segal	Nanopore MAG														ID_16	Sample_16_0	ASM_16_0_Nano_3.fa
689	81	64	27	79.073	1.02151	17	314690	4481457				FALSE	Segal	Nanopore MAG														ID_16	Sample_16_0	ASM_16_0_Nano_4.fa
690	443	319	72	99.2565	0.371747	3	2467931	3915113				FALSE	Segal	Nanopore MAG														ID_16	Sample_16_0	ASM_16_0_Nano_5.fa
691	3541	2329	611	97.9866	0.33557	1	2370713	2370713	7203	0	0.94	TRUE	Segal	Nanopore MAG	d__Bacteria	p__Firmicutes_A	c__Clostridia	o__Oscillospirales	f__Acutalibacteraceae	g__CAG-180	s__CAG-180 sp000432435	SGB_4348	0.0252367	SGB_4348	0.0315894	MGYG000004323	0.0218781	ID_16	Sample_16_0	ASM_16_0_Nano_6.fa
692	787	531	108	94.6237	0.0977517	7	1607483	2080204				FALSE	Segal	Nanopore MAG														ID_16	Sample_16_0	ASM_16_0_Nano_7.fa
693	1250	826	219	72.6415	2.56065	24	132246	2072996				FALSE	Segal	Nanopore MAG														ID_16	Sample_16_0	ASM_16_0_Nano_8.fa
694	3245	2105	541	86.6681	0.671141	12	202112	2058238				FALSE	Segal	Nanopore MAG														ID_16	Sample_16_0	ASM_16_0_Nano_9.fa
695	477	337	73	96.9888	1.85874	25	343654	4704334				FALSE	Segal	Nanopore MAG														ID_16	Sample_16_0	ASM_16_0_Nano_10.fa
696	552	381	76	98.7179	0	1	4715098	4715098	2652	0	0.91	TRUE	Segal	Nanopore MAG	d__Bacteria	p__Bacteroidota	c__Bacteroidia	o__Bacteroidales	f__Tannerellaceae	g__Parabacteroides	s__Parabacteroides distasonis	SGB_1934	0.0213041	SGB_1934	0.00856897	MGYG000002438	0.0134574	ID_16	Sample_16_0	ASM_16_0_Nano_11.fa
697	778	525	108	97.8495	0	1	1886785	1886785				FALSE	Segal	Nanopore MAG														ID_16	Sample_16_0	ASM_16_0_Nano_12.fa
698	3491	2289	601	98.6301	0	1	3062985	3062985				FALSE	Segal	Nanopore MAG														ID_16	Sample_16_0	ASM_16_0_Nano_13.fa
699	1873	1257	311	99.9807	1.49701	1	2473266	2473266				FALSE	Segal	Nanopore MAG														ID_16	Sample_16_0	ASM_16_0_Nano_14.fa
700	709	483	100	98.1366	0.621118	1	2619204	2619204				FALSE	Segal	Nanopore MAG														ID_16	Sample_16_0	ASM_16_0_Nano_15.fa
701	2000	1339	339	83.1185	3.3557	7	484840	2126655				FALSE	Segal	Nanopore MAG														ID_16	Sample_16_0	ASM_16_0_Nano_16.fa
702	491	346	73	84.2742	3.82956	12	483590	4939520				FALSE	Segal	Nanopore MAG														ID_16	Sample_16_0	ASM_16_0_Nano_17.fa
703	3056	2016	534	86.5666	0	10	374233	2706841				FALSE	Segal	Nanopore MAG														ID_16	Sample_16_0	ASM_16_0_Nano_18.fa
704	231	157	45	91.5541	3.23761	10	872642	3880734				FALSE	Segal	Nanopore MAG														ID_16	Sample_16_0	ASM_16_0_Nano_19.fa
705	609	419	86	99.359	1.44231	4	743018	2814484				FALSE	Segal	Nanopore MAG														ID_16	Sample_16_0	ASM_16_0_Nano_20.fa
706	2188	1473	367	99.3448	1.69082	13	2427650	3646346				FALSE	Segal	Nanopore MAG														ID_16	Sample_16_0	ASM_16_0_Nano_21.fa
707	436	314	71	98.7736	0	3	843774	3259244				FALSE	Segal	Nanopore MAG														ID_16	Sample_16_0	ASM_16_0_Nano_22.fa
708	1436	946	257	80.8068	1.11857	1	1655618	1655618	197	0	0.86	TRUE	Segal	Nanopore MAG	d__Bacteria	p__Firmicutes_A	c__Clostridia	o__TANB77	f__CAG-508	g__CAG-354	s__CAG-354 sp001915925	SGB_6317	0.0226136	SGB_6317	0.0101752	MGYG000001256	0.0420576	ID_16	Sample_16_0	ASM_16_0_Nano_23.fa
709	81	64	27	94.8925	0	29	230854	4066485				FALSE	Segal	Nanopore MAG														ID_17	Sample_17_0	ASM_17_0_Nano_0.fa
710	590	403	84	74.9386	1.68269	92	39026	2033913				FALSE	Segal	Nanopore MAG														ID_17	Sample_17_0	ASM_17_0_Nano_1.fa
711	721	490	102	92.517	0.680272	51	115077	2849677				FALSE	Segal	Nanopore MAG														ID_17	Sample_17_0	ASM_17_0_Nano_2.fa
712	1766	1191	283	88.8889	1.28205	8	1212709	2065190	10	0.07	0.89	TRUE	Segal	Nanopore MAG	d__Bacteria	p__Cyanobacteria	c__Vampirovibrionia	o__Gastranaerophilales	f__Gastranaerophilaceae	g__Zag1	s__Zag1 sp000437435	SGB_8637	0.0222621	SGB_8637	0.0233762	MGYG000000813	0.0233014	ID_17	Sample_17_0	ASM_17_0_Nano_3.fa
713	436	314	71	81.171	1.8239	21	212683	3098397				FALSE	Segal	Nanopore MAG														ID_17	Sample_17_0	ASM_17_0_Nano_4.fa
714	631	429	86	99.5192	0	1	2777435	2777435	54	0	0.75	TRUE	Segal	Nanopore MAG	d__Bacteria	p__Bacteroidota	c__Bacteroidia	o__Bacteroidales	f__Rikenellaceae	g__Alistipes	s__Alistipes dispar	SGB_2311	0.0159236	SGB_2311	0.0124233	MGYG000002007	0.0124233	ID_17	Sample_17_0	ASM_17_0_Nano_5.fa
715	1919	1287	320	97.943	0.0218245	1	2268982	2268982				FALSE	Segal	Nanopore MAG														ID_17	Sample_17_0	ASM_17_0_Nano_6.fa
716	776	523	108	96.2366	0	2	1555374	1797383	76	0	0.54	TRUE	Segal	Nanopore MAG	d__Bacteria	p__Proteobacteria	c__Alphaproteobacteria	o__RF32	f__CAG-239	g__CAG-495	s__CAG-495 sp900540425	SGB_9344	0.0109844	SGB_9344	0.00785531	MGYG000001985	0.00896738	ID_17	Sample_17_0	ASM_17_0_Nano_7.fa
717	95	72	28	73.2348	1.36201	66	84831	4337900				FALSE	Segal	Nanopore MAG														ID_17	Sample_17_0	ASM_17_0_Nano_8.fa
718	2148	1449	366	98.6577	0	3	1594758	2902251				FALSE	Segal	Nanopore MAG														ID_17	Sample_17_0	ASM_17_0_Nano_9.fa
719	3151	2057	541	84.8383	2.34899	49	106565	2679301				FALSE	Segal	Nanopore MAG														ID_17	Sample_17_0	ASM_17_0_Nano_10.fa
720	486	342	73	97.6456	3.13507	55	278013	5516444				FALSE	Segal	Nanopore MAG														ID_17	Sample_17_0	ASM_17_0_Nano_11.fa
721	637	434	88	96.5278	0.240385	1	2281676	2281676				FALSE	Segal	Nanopore MAG														ID_17	Sample_17_0	ASM_17_0_Nano_12.fa
722	527	366	73	98.834	0	4	1245964	3902381				FALSE	Segal	Nanopore MAG														ID_17	Sample_17_0	ASM_17_0_Nano_13.fa
723	2219	1495	369	90.3382	0.966184	5	753197	3478033				FALSE	Segal	Nanopore MAG														ID_17	Sample_17_0	ASM_17_0_Nano_14.fa
724	2369	1586	384	94.6309	0	2	2240656	2670555				FALSE	Segal	Nanopore MAG														ID_17	Sample_17_0	ASM_17_0_Nano_15.fa
725	618	423	86	100	0	12	471068	3311857				FALSE	Segal	Nanopore MAG														ID_17	Sample_17_0	ASM_17_0_Nano_16.fa
726	1256	826	219	98.1132	1.51617	5	1716466	2839347	213	0.03	0.75	TRUE	Segal	Nanopore MAG	d__Bacteria	p__Firmicutes	c__Bacilli	o__Erysipelotrichales	f__Erysipelotrichaceae	g__Holdemanella	s__Holdemanella biformis	SGB_6806	0.034844	SGB_6806	0.0250404	MGYG000001711	0.0359048	ID_17	Sample_17_0	ASM_17_0_Nano_17.fa
727	3541	2329	611	97.9866	0.33557	1	2178923	2178923				FALSE	Segal	Nanopore MAG														ID_17	Sample_17_0	ASM_17_0_Nano_18.fa
728	443	319	72	97.026	1.73482	8	641471	4016117				FALSE	Segal	Nanopore MAG														ID_17	Sample_17_0	ASM_17_0_Nano_19.fa
729	777	524	108	81.2355	3.22581	7	408618	2005224				FALSE	Segal	Nanopore MAG														ID_17	Sample_17_0	ASM_17_0_Nano_20.fa
730	709	483	100	96.2733	0	7	1480758	2389109				FALSE	Segal	Nanopore MAG														ID_17	Sample_17_0	ASM_17_0_Nano_21.fa
731	3245	2105	541	95.9732	0	17	231671	2542502				FALSE	Segal	Nanopore MAG														ID_17	Sample_17_0	ASM_17_0_Nano_22.fa
732	2374	1589	384	98.6577	0.671141	7	1717342	3068661				FALSE	Segal	Nanopore MAG														ID_17	Sample_17_0	ASM_17_0_Nano_23.fa
733	2391	1603	388	96.5324	0.134228	10	661957	3328160				FALSE	Segal	Nanopore MAG														ID_17	Sample_17_0	ASM_17_0_Nano_24.fa
734	477	337	73	98.513	1.11524	8	924142	4391132				FALSE	Segal	Nanopore MAG														ID_17	Sample_17_0	ASM_17_0_Nano_25.fa
735	2170	1461	367	99.0378	2.17391	3	1815442	3577603				FALSE	Segal	Nanopore MAG														ID_17	Sample_17_0	ASM_17_0_Nano_26.fa
736	449	324	73	99.0602	0	15	1071446	4706432				FALSE	Segal	Nanopore MAG														ID_17	Sample_17_0	ASM_17_0_Nano_27.fa
737	231	157	45	98.6486	1.68919	1	3333942	3333942				FALSE	Segal	Nanopore MAG														ID_17	Sample_17_0	ASM_17_0_Nano_28.fa
738	515	358	73	93.2836	0	6	806570	3597047				FALSE	Segal	Nanopore MAG														ID_17	Sample_17_0	ASM_17_0_Nano_29.fa
739	2160	1454	366	99.3289	0.894855	4	920200	2811435				FALSE	Segal	Nanopore MAG														ID_17	Sample_17_0	ASM_17_0_Nano_30.fa
740	1744	1174	283	89.7436	1.1396	1	2112759	2112759	1	0	0.62	TRUE	Segal	Nanopore MAG	d__Bacteria	p__Cyanobacteria	c__Vampirovibrionia	o__Gastranaerophilales	f__Gastranaerophilaceae	g__UBA1221	s__	SGB_8657	0.218593	SGB_8657	0.218593	MGYG000002077	0.218593	ID_17	Sample_17_0	ASM_17_0_Nano_31.fa
741	469	334	73	73.2759	0	27	205493	3493690				FALSE	Segal	Nanopore MAG														ID_17	Sample_17_0	ASM_17_0_Nano_32.fa
742	3441	2256	595	95.8613	0.671141	6	492280	2120437				FALSE	Segal	Nanopore MAG														ID_17	Sample_17_0	ASM_17_0_Nano_33.fa
743	426	308	69	91.087	1.25786	10	274320	2706462				FALSE	Segal	Nanopore MAG														ID_17	Sample_17_0	ASM_17_0_Nano_34.fa
744	2075	1400	357	98.9254	0.0593354	3	1809938	3136446	226	0.02	0.66	TRUE	Segal	Nanopore MAG	d__Bacteria	p__Firmicutes_A	c__Clostridia	o__Lachnospirales	f__Lachnospiraceae	g__CAG-81	s__CAG-81 sp900066535	SGB_4716	0.030197	SGB_4716	0.0278307	MGYG000000205	0.0300431	ID_17	Sample_17_0	ASM_17_0_Nano_35.fa
745	769	517	108	96.7742	0	4	991611	1909452				FALSE	Segal	Nanopore MAG														ID_17	Sample_17_0	ASM_17_0_Nano_36.fa
746	2738	1893	508	75.6113	2.36686	84	42064	2095996				FALSE	Segal	Nanopore MAG														ID_17	Sample_17_0	ASM_17_0_Nano_37.fa
747	2188	1473	367	98.9583	2.33494	23	256118	3353894				FALSE	Segal	Nanopore MAG														ID_17	Sample_17_0	ASM_17_0_Nano_38.fa
748	3182	2069	541	92.6174	0	13	265987	2129124				FALSE	Segal	Nanopore MAG														ID_17	Sample_17_0	ASM_17_0_Nano_39.fa
749	84	67	27	100	0	2	3091272	3536068	264	0	0.93	TRUE	Segal	Nanopore MAG	d__Bacteria	p__Bacteroidota	c__Bacteroidia	o__Bacteroidales	f__Marinifilaceae	g__Odoribacter	s__Odoribacter laneus	SGB_1792	0.0114973	SGB_1792	0.0091338	MGYG000001399	0.0131797	ID_17	Sample_17_0	ASM_17_0_Nano_40.fa
750	1582	1042	262	77.4345	1.68539	4	783710	1367876				FALSE	Segal	Nanopore MAG														ID_18	Sample_18_0	ASM_18_0_Nano_0.fa
751	2392	1604	388	98.6577	0	1	3490674	3490674	211	0	0.89	TRUE	Segal	Nanopore MAG	d__Bacteria	p__Firmicutes_A	c__Clostridia	o__Lachnospirales	f__Lachnospiraceae	g__TF01-11	s__TF01-11 sp003524945	SGB_4654	0.0198092	SGB_4654	0.0121217	MGYG000000282	0.0173824	ID_18	Sample_18_0	ASM_18_0_Nano_1.fa
752	231	157	45	95.222	1.68919	1	3251016	3251016				FALSE	Segal	Nanopore MAG														ID_18	Sample_18_0	ASM_18_0_Nano_2.fa
753	1697	1135	275	87.6404	0	3	1571614	1894057	6	0.01	0.45	TRUE	Segal	Nanopore MAG	d__Bacteria	p__Firmicutes	c__Bacilli	o__RFN20	f__CAG-449	g__CAG-449	s__CAG-449 sp900551385	SGB_6609	0.0297428	SGB_6609	0.0244397	MGYG000004488	0.0288821	ID_18	Sample_18_0	ASM_18_0_Nano_3.fa
754	477	337	73	98.891	2.04461	43	333142	4841128				FALSE	Segal	Nanopore MAG														ID_18	Sample_18_0	ASM_18_0_Nano_4.fa
755	2374	1589	384	93.2886	0.671141	10	346314	2596205				FALSE	Segal	Nanopore MAG														ID_18	Sample_18_0	ASM_18_0_Nano_5.fa
756	552	381	76	81.4487	1.08974	21	327042	4496060				FALSE	Segal	Nanopore MAG														ID_18	Sample_18_0	ASM_18_0_Nano_6.fa
757	51	39	17	89.6825	2.53968	2	2351058	3731571				FALSE	Segal	Nanopore MAG														ID_18	Sample_18_0	ASM_18_0_Nano_7.fa
758	2170	1461	367	99.215	2.24293	3	1771372	3450017				FALSE	Segal	Nanopore MAG														ID_18	Sample_18_0	ASM_18_0_Nano_8.fa
759	2185	1470	367	99.5169	0.724638	16	877204	3381453				FALSE	Segal	Nanopore MAG														ID_18	Sample_18_0	ASM_18_0_Nano_9.fa
760	1507	989	257	75.4376	0.671141	1	1528413	1528413	34	0	0.85	TRUE	Segal	Nanopore MAG	d__Bacteria	p__Firmicutes_A	c__Clostridia	o__TANB77	f__CAG-508	g__CAG-269	s__CAG-269 sp001916005	SGB_6367	0.0295708	SGB_6367	0.0246831	MGYG000004191	0.0227253	ID_18	Sample_18_0	ASM_18_0_Nano_10.fa
761	3170	2067	541	75.4474	3.08115	12	315991	2564138				FALSE	Segal	Nanopore MAG														ID_18	Sample_18_0	ASM_18_0_Nano_11.fa
762	3491	2289	601	98.6301	0.684932	31	217636	2871405				FALSE	Segal	Nanopore MAG														ID_18	Sample_18_0	ASM_18_0_Nano_12.fa
763	2157	1453	366	99.3289	0	1	3333257	3333257	868	0	0.81	TRUE	Segal	Nanopore MAG	d__Bacteria	p__Firmicutes_A	c__Clostridia	o__Lachnospirales	f__Lachnospiraceae	g__Coprococcus	s__Coprococcus eutactus_A	SGB_5117	0.0201948	SGB_5117	0.016902	MGYG000000231	0.0245886	ID_18	Sample_18_0	ASM_18_0_Nano_13.fa
764	119	81	35	80.1177	0.826105	48	94805	2352480				FALSE	Segal	Nanopore MAG														ID_18	Sample_18_0	ASM_18_0_Nano_14.fa
765	2219	1495	369	99.1143	3.44203	6	1349661	4082290				FALSE	Segal	Nanopore MAG														ID_18	Sample_18_0	ASM_18_0_Nano_15.fa
766	3012	1986	530	96.8531	0.4662	4	1889994	3438158				FALSE	Segal	Nanopore MAG														ID_18	Sample_18_0	ASM_18_0_Nano_16.fa
767	3342	2177	565	85.7494	0	8	1481442	2357413				FALSE	Segal	Nanopore MAG														ID_18	Sample_18_0	ASM_18_0_Nano_17.fa
768	1228	813	217	89.6226	1.41509	86	74222	2406065				FALSE	Segal	Nanopore MAG														ID_18	Sample_18_0	ASM_18_0_Nano_18.fa
769	130	91	37	98.0483	0.371747	1	2942208	2942208				FALSE	Segal	Nanopore MAG														ID_18	Sample_18_0	ASM_18_0_Nano_19.fa
770	709	483	100	94.7205	0.621118	8	452878	2018138				FALSE	Segal	Nanopore MAG														ID_18	Sample_18_0	ASM_18_0_Nano_20.fa
771	3441	2256	595	76.7344	0.713087	15	219223	2121774				FALSE	Segal	Nanopore MAG														ID_18	Sample_18_0	ASM_18_0_Nano_21.fa
772	3456	2265	598	98.3221	0	1	2782808	2782808				FALSE	Segal	Nanopore MAG														ID_18	Sample_18_0	ASM_18_0_Nano_22.fa
773	698	477	100	93.2057	0	3	1674338	2979012				FALSE	Segal	Nanopore MAG														ID_18	Sample_18_0	ASM_18_0_Nano_23.fa
774	2188	1473	367	82.2751	1.15942	58	94481	2753633				FALSE	Segal	Nanopore MAG														ID_18	Sample_18_0	ASM_18_0_Nano_24.fa
775	2370	1586	384	75.4386	3.50877	13	314950	3048217				FALSE	Segal	Nanopore MAG														ID_18	Sample_18_0	ASM_18_0_Nano_25.fa
776	527	366	73	98.8806	0.559701	1	4233520	4233520				FALSE	Segal	Nanopore MAG														ID_18	Sample_18_0	ASM_18_0_Nano_26.fa
777	2386	1600	387	97.9866	0	1	2937983	2937983				FALSE	Segal	Nanopore MAG														ID_18	Sample_18_0	ASM_18_0_Nano_27.fa
778	3047	2013	534	96.576	0.680272	19	371743	3060430				FALSE	Segal	Nanopore MAG														ID_18	Sample_18_0	ASM_18_0_Nano_28.fa
779	1563	1030	262	93.8202	0.561798	1	1436657	1436657	46	0	0.5	TRUE	Segal	Nanopore MAG	d__Bacteria	p__Firmicutes	c__Bacilli	o__RF39	f__UBA660	g__UBA7057	s__UBA7057 sp900542735	SGB_6533	0.0198219	SGB_6533	0.0209093	MGYG000001184	0.0130349	ID_18	Sample_18_0	ASM_18_0_Nano_29.fa
780	609	419	86	99.0385	1.44231	4	1284504	2548535				FALSE	Segal	Nanopore MAG														ID_18	Sample_18_0	ASM_18_0_Nano_30.fa
781	436	314	71	94.1395	0	3	2397211	3219536				FALSE	Segal	Nanopore MAG														ID_18	Sample_18_0	ASM_18_0_Nano_31.fa
782	3522	2315	605	97.9866	0	1	1964876	1964876				FALSE	Segal	Nanopore MAG														ID_18	Sample_18_0	ASM_18_0_Nano_32.fa
783	81	64	27	96.9086	0	2	2579297	4151376				FALSE	Segal	Nanopore MAG														ID_18	Sample_18_0	ASM_18_0_Nano_33.fa
784	2399	1608	388	95.9732	0	18	289206	3507222				FALSE	Segal	Nanopore MAG														ID_18	Sample_18_0	ASM_18_0_Nano_34.fa
785	443	319	72	98.3457	0.185874	5	2343730	4045165				FALSE	Segal	Nanopore MAG														ID_18	Sample_18_0	ASM_18_0_Nano_35.fa
786	2368	1585	384	92.6794	3.98724	26	239532	2934069				FALSE	Segal	Nanopore MAG														ID_19	Sample_19_0	ASM_19_0_Nano_0.fa
787	3382	2207	577	98.434	0.671141	3	900722	2424487	88	0.05	0.78	TRUE	Segal	Nanopore MAG	d__Bacteria	p__Firmicutes_A	c__Clostridia	o__Oscillospirales	f__Ruminococcaceae	g__Negativibacillus	s__Negativibacillus sp000435195	SGB_14909	0.0258084	SGB_14909	0.0128768	MGYG000001057	0.0260764	ID_19	Sample_19_0	ASM_19_0_Nano_1.fa
788	1454	956	257	76.4444	1.34228	1	1582024	1582024				FALSE	Segal	Nanopore MAG														ID_19	Sample_19_0	ASM_19_0_Nano_2.fa
789	436	314	71	97.9874	0	1	3203627	3203627				FALSE	Segal	Nanopore MAG														ID_19	Sample_19_0	ASM_19_0_Nano_3.fa
790	3041	2007	533	85.5705	0.671141	3	1200133	2151394				FALSE	Segal	Nanopore MAG														ID_19	Sample_19_0	ASM_19_0_Nano_4.fa
791	81	64	27	96.7563	0.537634	4	2703780	4454849				FALSE	Segal	Nanopore MAG														ID_19	Sample_19_0	ASM_19_0_Nano_5.fa
792	552	381	76	99.1346	1.25	27	305485	4780928				FALSE	Segal	Nanopore MAG														ID_19	Sample_19_0	ASM_19_0_Nano_6.fa
793	84	67	27	95.9677	0	3	2427628	3608117				FALSE	Segal	Nanopore MAG														ID_19	Sample_19_0	ASM_19_0_Nano_7.fa
794	2875	1924	517	94.6237	0	2	2134837	2177247				FALSE	Segal	Nanopore MAG														ID_19	Sample_19_0	ASM_19_0_Nano_8.fa
795	609	419	86	99.5192	0.961538	3	2245526	2548572				FALSE	Segal	Nanopore MAG														ID_19	Sample_19_0	ASM_19_0_Nano_9.fa
796	2386	1600	387	90.639	0.167785	6	700287	2903379				FALSE	Segal	Nanopore MAG														ID_19	Sample_19_0	ASM_19_0_Nano_10.fa
797	3491	2289	601	98.6301	0	5	2069175	3213720				FALSE	Segal	Nanopore MAG														ID_19	Sample_19_0	ASM_19_0_Nano_11.fa
798	484	341	73	94.5911	3.20632	54	308137	5005314				FALSE	Segal	Nanopore MAG														ID_19	Sample_19_0	ASM_19_0_Nano_12.fa
799	2249	1516	373	86.5986	4.51477	44	114306	2735061				FALSE	Segal	Nanopore MAG														ID_19	Sample_19_0	ASM_19_0_Nano_13.fa
800	477	337	73	92.6766	0.86741	17	309740	3948512				FALSE	Segal	Nanopore MAG														ID_19	Sample_19_0	ASM_19_0_Nano_14.fa
801	2363	1581	384	82.1104	0.671141	22	237087	3006855				FALSE	Segal	Nanopore MAG														ID_19	Sample_19_0	ASM_19_0_Nano_15.fa
802	3012	1986	530	89.1419	0.932401	2	3178932	3521518				FALSE	Segal	Nanopore MAG														ID_19	Sample_19_0	ASM_19_0_Nano_16.fa
803	1996	1338	339	95.783	2.68456	5	569376	2817649				FALSE	Segal	Nanopore MAG														ID_19	Sample_19_0	ASM_19_0_Nano_17.fa
804	3327	2163	557	92.4942	0.699301	8	708020	2535082	8	0.02	0.39	TRUE	Segal	Nanopore MAG	d__Bacteria	p__Firmicutes_A	c__Clostridia_A	o__Christensenellales	f__QALW01	g__UMGS1322	s__UMGS1322 sp900550765	SGB_3578	0.0185356	SGB_3578	0.0183741	MGYG000001665	0.0183741	ID_19	Sample_19_0	ASM_19_0_Nano_18.fa
805	2264	1525	376	98.8641	3.18471	10	543018	3459474				FALSE	Segal	Nanopore MAG														ID_19	Sample_19_0	ASM_19_0_Nano_19.fa
806	778	525	108	83.0645	0	5	486905	1932262				FALSE	Segal	Nanopore MAG														ID_19	Sample_19_0	ASM_19_0_Nano_20.fa
807	610	420	86	99.0385	2.16346	4	957513	3330980				FALSE	Segal	Nanopore MAG														ID_19	Sample_19_0	ASM_19_0_Nano_21.fa
808	1873	1257	311	98.2036	1.49701	1	2525413	2525413				FALSE	Segal	Nanopore MAG														ID_19	Sample_19_0	ASM_19_0_Nano_22.fa
809	2259	1523	375	91.5898	2.01342	23	280371	2992764				FALSE	Segal	Nanopore MAG														ID_19	Sample_19_0	ASM_19_0_Nano_23.fa
810	721	490	102	92.8571	0	2	1733559	3037004				FALSE	Segal	Nanopore MAG														ID_19	Sample_19_0	ASM_19_0_Nano_24.fa
811	426	308	69	99.434	0.125786	2	2728792	2780717				FALSE	Segal	Nanopore MAG														ID_19	Sample_19_0	ASM_19_0_Nano_25.fa
812	2148	1449	366	98.6577	0	5	1738300	2962576				FALSE	Segal	Nanopore MAG														ID_19	Sample_19_0	ASM_19_0_Nano_26.fa
813	842	568	121	93.1017	0	2	2298118	2303281				FALSE	Segal	Nanopore MAG														ID_19	Sample_19_0	ASM_19_0_Nano_27.fa
814	3541	2329	611	97.9866	0.33557	1	1963730	1963730				FALSE	Segal	Nanopore MAG														ID_19	Sample_19_0	ASM_19_0_Nano_28.fa
815	2102	1419	359	89.8734	3.79747	21	186543	3200682				FALSE	Segal	Nanopore MAG														ID_19	Sample_19_0	ASM_19_0_Nano_29.fa
816	3170	2067	541	98.6577	0	2	1758422	2879656				FALSE	Segal	Nanopore MAG														ID_19	Sample_19_0	ASM_19_0_Nano_30.fa
817	2174	1463	367	96.2963	0.982287	5	1545611	2703202				FALSE	Segal	Nanopore MAG														ID_19	Sample_19_0	ASM_19_0_Nano_31.fa
818	3047	2013	534	97.2789	0.680272	5	792648	2737611				FALSE	Segal	Nanopore MAG														ID_19	Sample_19_0	ASM_19_0_Nano_32.fa
819	2077	1401	357	99.0506	0.632911	4	1013947	3100357				FALSE	Segal	Nanopore MAG														ID_19	Sample_19_0	ASM_19_0_Nano_33.fa
820	3450	2262	597	97.9866	0	2	3457036	3458764	731	0	0.84	TRUE	Segal	Nanopore MAG	d__Bacteria	p__Firmicutes_A	c__Clostridia	o__Oscillospirales	f__Ruminococcaceae	g__CAG-115	s__CAG-115 sp003531585	SGB_4191	0.0243096	SGB_4191	0.0188925	MGYG000000362	0.0188925	ID_19	Sample_19_0	ASM_19_0_Nano_34.fa
821	618	423	86	100	0	6	749067	3425570				FALSE	Segal	Nanopore MAG														ID_19	Sample_19_0	ASM_19_0_Nano_35.fa
822	432	311	70	88.215	1.44654	7	2208709	3509008				FALSE	Segal	Nanopore MAG														ID_19	Sample_19_0	ASM_19_0_Nano_36.fa
823	565	386	76	99.6154	0	5	1095001	4752227				FALSE	Segal	Nanopore MAG														ID_19	Sample_19_0	ASM_19_0_Nano_37.fa
824	3441	2256	595	94.6309	0.671141	1	2108710	2108710				FALSE	Segal	Nanopore MAG														ID_19	Sample_19_0	ASM_19_0_Nano_38.fa
825	1723	1156	283	89.7436	0.2849	1	2171325	2171325				FALSE	Segal	Nanopore MAG														ID_19	Sample_19_0	ASM_19_0_Nano_39.fa
826	597	409	86	85.8814	0	4	981105	2657500				FALSE	Segal	Nanopore MAG														ID_19	Sample_19_0	ASM_19_0_Nano_40.fa
827	678	462	97	100	0.105485	1	3002849	3002849	347	0	0.84	TRUE	Segal	Nanopore MAG	d__Bacteria	p__Proteobacteria	c__Gammaproteobacteria	o__Burkholderiales	f__Burkholderiaceae	g__Parasutterella	s__Parasutterella excrementihominis	SGB_9262	0.0271293	SGB_9262	0.0198667	MGYG000001294	0.0186072	ID_19	Sample_19_0	ASM_19_0_Nano_41.fa
828	2219	1495	369	99.5169	2.89855	46	298896	3852143				FALSE	Segal	Nanopore MAG														ID_19	Sample_19_0	ASM_19_0_Nano_42.fa
829	779	526	108	95.6989	0	2	2015743	2108245	681	0.01	0.82	TRUE	Segal	Nanopore MAG	d__Bacteria	p__Proteobacteria	c__Alphaproteobacteria	o__RF32	f__CAG-239	g__CAG-495	s__CAG-495 sp001917125	SGB_9347	0.0145056	SGB_9347	0.0120252	MGYG000002616	0.00659702	ID_19	Sample_19_0	ASM_19_0_Nano_43.fa
830	2088	1408	357	91.4346	3.79747	16	485505	3236193				FALSE	Segal	Nanopore MAG														ID_19	Sample_19_0	ASM_19_0_Nano_44.fa
831	94	72	28	94.9821	3.49462	44	294040	5080668				FALSE	Segal	Nanopore MAG														ID_19	Sample_19_0	ASM_19_0_Nano_45.fa
832	1892	1271	314	71.8472	0.898204	76	35700	1626315				FALSE	Segal	Nanopore MAG														ID_20	Sample_20_0	ASM_20_0_Nano_0.fa
833	3457	2265	598	97.651	0	1	2945454	2945454				FALSE	Segal	Nanopore MAG														ID_20	Sample_20_0	ASM_20_0_Nano_1.fa
834	552	381	76	79.1669	2.07391	24	278358	4857476				FALSE	Segal	Nanopore MAG														ID_20	Sample_20_0	ASM_20_0_Nano_2.fa
835	2196	1480	369	89.7431	1.62835	23	234042	4002403				FALSE	Segal	Nanopore MAG														ID_20	Sample_20_0	ASM_20_0_Nano_3.fa
836	436	314	71	97.9874	0	3	1103770	3342268				FALSE	Segal	Nanopore MAG														ID_20	Sample_20_0	ASM_20_0_Nano_4.fa
837	2157	1453	366	99.3289	1.1745	2	2736734	3102415				FALSE	Segal	Nanopore MAG														ID_20	Sample_20_0	ASM_20_0_Nano_5.fa
838	2392	1604	388	73.4555	0.447427	16	274065	3051592				FALSE	Segal	Nanopore MAG														ID_20	Sample_20_0	ASM_20_0_Nano_6.fa
839	2217	1495	369	96.6989	4.83092	38	352827	3617062				FALSE	Segal	Nanopore MAG														ID_20	Sample_20_0	ASM_20_0_Nano_7.fa
840	565	386	76	89.1987	0.961538	37	248628	4441781				FALSE	Segal	Nanopore MAG														ID_20	Sample_20_0	ASM_20_0_Nano_8.fa
841	3533	2321	606	97.3154	0	1	2090241	2090241	1008	0	0.92	TRUE	Segal	Nanopore MAG	d__Bacteria	p__Firmicutes_A	c__Clostridia	o__Oscillospirales	f__Acutalibacteraceae	g__CAG-217	s__CAG-217 sp000436335	SGB_4303	0.0278411	SGB_4303	0.0225361	MGYG000001029	0.0221193	ID_20	Sample_20_0	ASM_20_0_Nano_9.fa
842	2188	1473	367	82.5282	4.5553	36	342527	3718190				FALSE	Segal	Nanopore MAG														ID_20	Sample_20_0	ASM_20_0_Nano_10.fa
843	450	325	73	97.2367	2.60223	21	1029711	4124796				FALSE	Segal	Nanopore MAG														ID_20	Sample_20_0	ASM_20_0_Nano_11.fa
844	2369	1586	384	96.6443	0	1	2364449	2364449				FALSE	Segal	Nanopore MAG														ID_20	Sample_20_0	ASM_20_0_Nano_12.fa
845	3200	2082	541	92.5056	0.536913	16	246387	3252683				FALSE	Segal	Nanopore MAG														ID_20	Sample_20_0	ASM_20_0_Nano_13.fa
846	3443	2257	595	98.6577	0	2	1239681	2404145				FALSE	Segal	Nanopore MAG														ID_20	Sample_20_0	ASM_20_0_Nano_14.fa
847	1136	753	187	86.8266	2.12641	24	335803	2140434				FALSE	Segal	Nanopore MAG														ID_20	Sample_20_0	ASM_20_0_Nano_15.fa
848	3491	2289	601	98.6301	0	7	1557677	3085486				FALSE	Segal	Nanopore MAG														ID_20	Sample_20_0	ASM_20_0_Nano_16.fa
849	1689	1127	273	98.6667	0	1	2115794	2115794	776	0	0.85	TRUE	Segal	Nanopore MAG	d__Bacteria	p__Firmicutes	c__Bacilli	o__Acholeplasmatales	f__Anaeroplasmataceae	g__CAG-307	s__CAG-307 sp001916215	SGB_6584	0.015092	SGB_6584	0.0101333	MGYG000004600	0.0109876	ID_20	Sample_20_0	ASM_20_0_Nano_17.fa
850	3245	2105	541	87.63	2.68456	26	169332	2537194				FALSE	Segal	Nanopore MAG														ID_20	Sample_20_0	ASM_20_0_Nano_18.fa
851	1597	1052	262	93.8202	1.68539	1	1255199	1255199				FALSE	Segal	Nanopore MAG														ID_20	Sample_20_0	ASM_20_0_Nano_19.fa
852	1113	746	186	87.8539	0	10	701898	2689467	39	0	0.92	TRUE	Segal	Nanopore MAG	d__Bacteria	p__Firmicutes	c__Bacilli	o__Lactobacillales	f__Enterococcaceae	g__Enterococcus_B	s__Enterococcus_B faecium	SGB_7967	0.0122847	SGB_7967	0.0114063	MGYG000002353	0.0119657	ID_20	Sample_20_0	ASM_20_0_Nano_20.fa
853	2374	1589	384	97.2735	0.671141	3	2251122	2640280				FALSE	Segal	Nanopore MAG														ID_20	Sample_20_0	ASM_20_0_Nano_21.fa
854	81	64	27	85.0179	1.74731	71	93580	3892508				FALSE	Segal	Nanopore MAG														ID_20	Sample_20_0	ASM_20_0_Nano_22.fa
855	2080	1404	357	81.4662	0.632911	15	297405	3363285				FALSE	Segal	Nanopore MAG														ID_20	Sample_20_0	ASM_20_0_Nano_23.fa
856	630	428	86	100	1.44231	3	2267626	2995553				FALSE	Segal	Nanopore MAG														ID_20	Sample_20_0	ASM_20_0_Nano_24.fa
857	237	157	45	98.3108	2.7027	3	2975211	3886507				FALSE	Segal	Nanopore MAG														ID_20	Sample_20_0	ASM_20_0_Nano_25.fa
858	449	324	73	95.8647	0	4	3157662	4115028				FALSE	Segal	Nanopore MAG														ID_20	Sample_20_0	ASM_20_0_Nano_26.fa
859	3343	2177	565	83.689	1.02908	24	245810	2882751				FALSE	Segal	Nanopore MAG														ID_20	Sample_20_0	ASM_20_0_Nano_27.fa
860	3178	2069	541	91.6443	0	9	711056	2213349	414	0.03	0.45	TRUE	Segal	Nanopore MAG	d__Bacteria	p__Firmicutes_A	c__Clostridia	o__Oscillospirales	f__Oscillospiraceae	g__CAG-103	s__CAG-103 sp900543625	SGB_15260	0.03047	SGB_15260	0.0215138	MGYG000001136	0.0326168	ID_20	Sample_20_0	ASM_20_0_Nano_28.fa
861	975	641	149	99.5394	0.173611	2	3942134	5167103	297	0	0.98	TRUE	Segal	Nanopore MAG	d__Bacteria	p__Proteobacteria	c__Gammaproteobacteria	o__Enterobacterales	f__Enterobacteriaceae	g__Klebsiella	s__Klebsiella pneumoniae	SGB_10115	0.0114933	SGB_10115	0.00941431	MGYG000002538	0.0107664	ID_20	Sample_20_0	ASM_20_0_Nano_29.fa
862	3047	2013	534	90.1148	2.04082	15	418092	2894862				FALSE	Segal	Nanopore MAG														ID_20	Sample_20_0	ASM_20_0_Nano_30.fa
863	609	419	86	98.0769	1.45833	38	188480	2330941				FALSE	Segal	Nanopore MAG														ID_20	Sample_20_0	ASM_20_0_Nano_31.fa
864	3012	1986	530	98.6014	0.932401	1	3420243	3420243				FALSE	Segal	Nanopore MAG														ID_20	Sample_20_0	ASM_20_0_Nano_32.fa
865	477	337	73	94.7708	0.371747	31	287982	4206866				FALSE	Segal	Nanopore MAG														ID_20	Sample_20_0	ASM_20_0_Nano_33.fa
866	959	637	149	98.5263	0.10453	5	1885061	4675107				FALSE	Segal	Nanopore MAG														ID_20	Sample_20_0	ASM_20_0_Nano_34.fa
867	3229	2098	541	74.9064	1.51007	15	179911	1930438				FALSE	Segal	Nanopore MAG														ID_20	Sample_20_0	ASM_20_0_Nano_35.fa
868	449	324	73	98.4962	0.75188	7	1003182	4094699				FALSE	Segal	Nanopore MAG														ID_21	Sample_21_0	ASM_21_0_Nano_0.fa
869	590	403	84	70.5422	0.721154	19	183235	2150085				FALSE	Segal	Nanopore MAG														ID_21	Sample_21_0	ASM_21_0_Nano_1.fa
870	2277	1533	376	80.9297	0.116959	5	1506913	2623307	3	0.01	0.72	TRUE	Segal	Nanopore MAG	d__Bacteria	p__Firmicutes_A	c__Clostridia	o__Lachnospirales	f__Lachnospiraceae	g__Dorea_B	s__Dorea_B phocaeensis	SGB_4572	0.0272579	SGB_4572	0.0143742	MGYG000001607	0.0143742	ID_21	Sample_21_0	ASM_21_0_Nano_2.fa
871	1009	654	151	99.375	0	1	2396586	2396586	1	0	0.55	TRUE	Segal	Nanopore MAG	d__Bacteria	p__Proteobacteria	c__Gammaproteobacteria	o__Enterobacterales	f__Succinivibrionaceae	g__Succinivibrio	s__Succinivibrio sp900555115	SGB_3672	0.236445	SGB_3672	0.236445	MGYG000001054	0.00921753	ID_21	Sample_21_0	ASM_21_0_Nano_3.fa
872	618	423	86	90.1282	0.480769	11	668896	3593668				FALSE	Segal	Nanopore MAG														ID_21	Sample_21_0	ASM_21_0_Nano_4.fa
873	497	346	73	97.7449	0.647249	40	1134546	7182808	558	0.24	0.84	TRUE	Segal	Nanopore MAG	d__Bacteria	p__Bacteroidota	c__Bacteroidia	o__Bacteroidales	f__Bacteroidaceae	g__Bacteroides	s__Bacteroides ovatus	SGB_1872	0.0309081	SGB_1872	0.0196339	MGYG000001378	0.0289839	ID_21	Sample_21_0	ASM_21_0_Nano_5.fa
874	130	91	37	97.8996	0	3	992598	2963477				FALSE	Segal	Nanopore MAG														ID_21	Sample_21_0	ASM_21_0_Nano_6.fa
875	565	386	76	97.1795	3.94231	32	228559	4876541				FALSE	Segal	Nanopore MAG														ID_21	Sample_21_0	ASM_21_0_Nano_7.fa
876	552	381	76	97.5641	0	17	666363	5043846				FALSE	Segal	Nanopore MAG														ID_21	Sample_21_0	ASM_21_0_Nano_8.fa
877	2185	1470	367	96.6264	1.34863	3	2454090	3327783				FALSE	Segal	Nanopore MAG														ID_21	Sample_21_0	ASM_21_0_Nano_9.fa
878	436	314	71	90.1128	0	2	2203427	2929360				FALSE	Segal	Nanopore MAG														ID_21	Sample_21_0	ASM_21_0_Nano_10.fa
879	1935	1296	321	99.8117	0	1	2255591	2255591	42	0	0.71	TRUE	Segal	Nanopore MAG	d__Bacteria	p__Firmicutes_C	c__Negativicutes	o__Veillonellales	f__Megasphaeraceae	g__Caecibacter	s__Caecibacter sp900549385	SGB_5849	0.00588267	SGB_5849	0.00736592	MGYG000004397	0.00189507	ID_21	Sample_21_0	ASM_21_0_Nano_11.fa
880	609	419	86	97.4679	3.63248	17	695656	2434440				FALSE	Segal	Nanopore MAG														ID_21	Sample_21_0	ASM_21_0_Nano_12.fa
881	709	483	100	97.5155	0.621118	2	2615531	2737142				FALSE	Segal	Nanopore MAG														ID_21	Sample_21_0	ASM_21_0_Nano_13.fa
882	231	157	45	98.9865	2.98423	3	2034950	3859648				FALSE	Segal	Nanopore MAG														ID_21	Sample_21_0	ASM_21_0_Nano_14.fa
883	1919	1287	320	98.7342	1.28765	1	2260247	2260247				FALSE	Segal	Nanopore MAG														ID_21	Sample_21_0	ASM_21_0_Nano_15.fa
884	477	337	73	89.526	2.04461	61	240995	4878926				FALSE	Segal	Nanopore MAG														ID_21	Sample_21_0	ASM_21_0_Nano_16.fa
885	443	319	72	97.8346	0.0929368	2	3939263	3941887				FALSE	Segal	Nanopore MAG														ID_21	Sample_21_0	ASM_21_0_Nano_17.fa
886	698	477	100	96.2215	0.621118	1	2956583	2956583				FALSE	Segal	Nanopore MAG														ID_21	Sample_21_0	ASM_21_0_Nano_18.fa
887	467	334	73	97.3606	3.5316	39	226096	4100224				FALSE	Segal	Nanopore MAG														ID_21	Sample_21_0	ASM_21_0_Nano_19.fa
888	1845	1243	309	97.9042	0	1	2326994	2326994				FALSE	Segal	Nanopore MAG														ID_21	Sample_21_0	ASM_21_0_Nano_20.fa
889	2188	1473	367	98.8893	0.285463	4	1062703	3492301				FALSE	Segal	Nanopore MAG														ID_22	Sample_22_0	ASM_22_0_Nano_0.fa
890	614	422	86	85.8013	2.00321	9	802945	3158053				FALSE	Segal	Nanopore MAG														ID_22	Sample_22_0	ASM_22_0_Nano_1.fa
891	3533	2321	606	97.3154	0.671141	5	1103168	2056370				FALSE	Segal	Nanopore MAG														ID_22	Sample_22_0	ASM_22_0_Nano_2.fa
892	3056	2016	534	97.2789	0.157313	12	343621	3077879				FALSE	Segal	Nanopore MAG														ID_22	Sample_22_0	ASM_22_0_Nano_3.fa
893	449	324	73	98.4906	0.377358	7	2752995	4559256				FALSE	Segal	Nanopore MAG														ID_22	Sample_22_0	ASM_22_0_Nano_4.fa
894	2391	1603	388	76.2238	3.71622	13	255512	2938207				FALSE	Segal	Nanopore MAG														ID_22	Sample_22_0	ASM_22_0_Nano_5.fa
895	2177	1465	367	70.7696	2.17391	8	521886	3542137				FALSE	Segal	Nanopore MAG														ID_22	Sample_22_0	ASM_22_0_Nano_6.fa
896	2185	1470	367	99.0177	0	3	2152236	3253410				FALSE	Segal	Nanopore MAG														ID_22	Sample_22_0	ASM_22_0_Nano_7.fa
897	1875	1259	312	96.4535	0.632911	1	2463088	2463088	300	0	0.88	TRUE	Segal	Nanopore MAG	d__Bacteria	p__Firmicutes_C	c__Negativicutes	o__Selenomonadales	f__Selenomonadaceae	g__Megamonas	s__Megamonas funiformis	SGB_6962	0.0296471	SGB_6962	0.0408353	MGYG000002284	0.0236777	ID_22	Sample_22_0	ASM_22_0_Nano_8.fa
898	3180	2069	541	80.0984	4.40436	18	233000	1989034				FALSE	Segal	Nanopore MAG														ID_22	Sample_22_0	ASM_22_0_Nano_9.fa
899	1919	1287	320	92.6477	1.28765	2	2239622	2242820				FALSE	Segal	Nanopore MAG														ID_22	Sample_22_0	ASM_22_0_Nano_10.fa
900	2557	1753	454	88.6828	0	1	2299267	2299267	32	0	0.44	TRUE	Segal	Nanopore MAG	d__Bacteria	p__Firmicutes_A	c__Clostridia_A	o__Christensenellales	f__Borkfalkiaceae	g__UBA7597	s__UBA7597 sp003448195	SGB_13977	0.0218307	SGB_13977	0.0365633	MGYG000003508	0.0174938	ID_22	Sample_22_0	ASM_22_0_Nano_11.fa
901	259	169	45	97.5682	0.355872	10	530364	3295208				FALSE	Segal	Nanopore MAG														ID_22	Sample_22_0	ASM_22_0_Nano_12.fa
902	3345	2179	565	77.6977	0.0610128	10	316718	1867230				FALSE	Segal	Nanopore MAG														ID_22	Sample_22_0	ASM_22_0_Nano_13.fa
903	3068	2021	534	79.2517	4.7619	10	243096	2241720				FALSE	Segal	Nanopore MAG														ID_22	Sample_22_0	ASM_22_0_Nano_14.fa
904	565	386	76	88.9254	1.34615	11	893901	4273242				FALSE	Segal	Nanopore MAG														ID_22	Sample_22_0	ASM_22_0_Nano_15.fa
905	609	419	86	95.4327	0.961538	6	580515	2476874				FALSE	Segal	Nanopore MAG														ID_22	Sample_22_0	ASM_22_0_Nano_16.fa
906	3047	2013	534	93.8209	0	11	296921	3276960				FALSE	Segal	Nanopore MAG														ID_22	Sample_22_0	ASM_22_0_Nano_17.fa
907	2875	1924	517	100	0.806452	1	2328019	2328019	738	0	0.88	TRUE	Segal	Nanopore MAG	d__Bacteria	p__Actinobacteriota	c__Coriobacteriia	o__Coriobacteriales	f__Coriobacteriaceae	g__Collinsella	s__Collinsella sp900542165	SGB_14631	0.0462088	SGB_14631	0.0426872	MGYG000004367	0.0408771	ID_22	Sample_22_0	ASM_22_0_Nano_18.fa
908	231	157	45	95.045	3.49099	7	1576146	3646391				FALSE	Segal	Nanopore MAG														ID_22	Sample_22_0	ASM_22_0_Nano_19.fa
909	3441	2256	595	99.1051	0.671141	1	2274082	2274082				FALSE	Segal	Nanopore MAG														ID_22	Sample_22_0	ASM_22_0_Nano_20.fa
910	477	337	73	97.2325	1.48699	28	577591	4633586				FALSE	Segal	Nanopore MAG														ID_22	Sample_22_0	ASM_22_0_Nano_21.fa
911	2148	1449	366	98.6577	0	1	3011590	3011590				FALSE	Segal	Nanopore MAG														ID_22	Sample_22_0	ASM_22_0_Nano_22.fa
912	3065	2021	534	70.4178	1.5873	19	301363	2370809				FALSE	Segal	Nanopore MAG														ID_22	Sample_22_0	ASM_22_0_Nano_23.fa
913	709	483	100	94.4617	0.621118	6	1099629	2924436				FALSE	Segal	Nanopore MAG														ID_22	Sample_22_0	ASM_22_0_Nano_24.fa
914	3078	2021	534	88.4354	1.36054	8	625455	2527452				FALSE	Segal	Nanopore MAG														ID_22	Sample_22_0	ASM_22_0_Nano_25.fa
915	81	64	27	98.1183	0	70	98524	4014639				FALSE	Segal	Nanopore MAG														ID_23	Sample_23_0	ASM_23_0_Nano_0.fa
916	678	462	97	95.5696	0.105485	24	378472	2731617				FALSE	Segal	Nanopore MAG														ID_23	Sample_23_0	ASM_23_0_Nano_1.fa
917	450	325	73	98.5543	1.00372	15	401469	4018755				FALSE	Segal	Nanopore MAG														ID_23	Sample_23_0	ASM_23_0_Nano_2.fa
918	449	324	73	96.2406	0	35	518296	4841273				FALSE	Segal	Nanopore MAG														ID_23	Sample_23_0	ASM_23_0_Nano_3.fa
919	1873	1257	311	99.9807	1.49701	20	230497	2388577				FALSE	Segal	Nanopore MAG														ID_23	Sample_23_0	ASM_23_0_Nano_4.fa
920	93	72	28	74.5968	4.03226	96	75575	4540633	1	0.21	0.76	TRUE	Segal	Nanopore MAG	d__Bacteria	p__Bacteroidota	c__Bacteroidia	o__Bacteroidales	f__Marinifilaceae	g__Butyricimonas	s__Butyricimonas virosa	SGB_1784	0.0563908	SGB_1782	0.046384	MGYG000001655	0.046384	ID_23	Sample_23_0	ASM_23_0_Nano_5.fa
921	3457	2265	598	98.9933	0	4	1652637	2802880				FALSE	Segal	Nanopore MAG														ID_23	Sample_23_0	ASM_23_0_Nano_6.fa
922	2746	1896	508	97.0414	3.09007	328	26446	4339400				FALSE	Segal	Nanopore MAG														ID_23	Sample_23_0	ASM_23_0_Nano_7.fa
923	609	419	86	99.5192	0.961538	40	182621	2756087				FALSE	Segal	Nanopore MAG														ID_23	Sample_23_0	ASM_23_0_Nano_8.fa
924	3509	2305	605	96.2668	0	1	1929246	1929246	194	0	0.95	TRUE	Segal	Nanopore MAG	d__Bacteria	p__Firmicutes_A	c__Clostridia	o__Oscillospirales	f__Acutalibacteraceae	g__Eubacterium_R	s__Eubacterium_R sp000433975	SGB_4317	0.0165208	SGB_4317	0.0138285	MGYG000004099	0.0136199	ID_23	Sample_23_0	ASM_23_0_Nano_9.fa
925	3165	2065	541	90.604	1.34228	31	171251	2628042				FALSE	Segal	Nanopore MAG														ID_23	Sample_23_0	ASM_23_0_Nano_10.fa
926	586	400	83	91.5441	0	118	48941	2008000				FALSE	Segal	Nanopore MAG														ID_23	Sample_23_0	ASM_23_0_Nano_11.fa
927	443	319	72	99.2565	0.371747	15	426716	3897199				FALSE	Segal	Nanopore MAG														ID_23	Sample_23_0	ASM_23_0_Nano_12.fa
928	597	409	86	98.9583	0.480769	67	78181	2717309				FALSE	Segal	Nanopore MAG														ID_23	Sample_23_0	ASM_23_0_Nano_13.fa
929	2219	1495	369	96.5097	2.89855	33	197991	3526956				FALSE	Segal	Nanopore MAG														ID_23	Sample_23_0	ASM_23_0_Nano_14.fa
930	3275	2125	541	89.1723	2.48322	107	41304	2649133				FALSE	Segal	Nanopore MAG														ID_23	Sample_23_0	ASM_23_0_Nano_15.fa
931	3443	2257	595	98.3221	0.33557	1	2615896	2615896	1122	0	0.84	TRUE	Segal	Nanopore MAG	d__Bacteria	p__Firmicutes_A	c__Clostridia	o__Oscillospirales	f__Acutalibacteraceae	g__Ruminococcus_E	s__Ruminococcus_E sp003526955	SGB_4290	0.0255491	SGB_4290	0.0226961	MGYG000002570	0.023519	ID_23	Sample_23_0	ASM_23_0_Nano_16.fa
932	2170	1461	367	99.215	3.20911	20	523070	3388899				FALSE	Segal	Nanopore MAG														ID_23	Sample_23_0	ASM_23_0_Nano_17.fa
933	2001	1340	339	95.0783	0.671141	124	26750	2091391	1	0.17	0.68	TRUE	Segal	Nanopore MAG	d__Bacteria	p__Firmicutes_A	c__Clostridia	o__Lachnospirales	f__Anaerotignaceae	g__Anaerotignum	s__	SGB_5190	0.198556	SGB_5190	0.192791	MGYG000000177	0.192791	ID_23	Sample_23_0	ASM_23_0_Nano_18.fa
934	2174	1463	367	92.3349	1.90016	119	45421	2720109				FALSE	Segal	Nanopore MAG														ID_23	Sample_23_0	ASM_23_0_Nano_19.fa
935	3257	2112	541	89.8714	0.692114	24	157760	2719601				FALSE	Segal	Nanopore MAG														ID_23	Sample_23_0	ASM_23_0_Nano_20.fa
936	566	386	76	98.2751	2.42308	62	123701	4568706				FALSE	Segal	Nanopore MAG														ID_23	Sample_23_0	ASM_23_0_Nano_21.fa
937	201	139	45	99.6296	0.185185	1	3844593	3844593	55	0	0.69	TRUE	Segal	Nanopore MAG	d__Bacteria	p__Bacteroidota	c__Bacteroidia	o__Bacteroidales	f__Bacteroidaceae	g__Prevotella	s__Prevotella sp900548745	SGB_1663	0.0288866	SGB_1663	0.0215765	MGYG000004491	0.0215765	ID_23	Sample_23_0	ASM_23_0_Nano_22.fa
938	2393	1605	388	98.6577	0	4	1694410	3253465				FALSE	Segal	Nanopore MAG														ID_23	Sample_23_0	ASM_23_0_Nano_23.fa
939	552	381	76	99.4231	0.769231	12	1310147	4728833				FALSE	Segal	Nanopore MAG														ID_23	Sample_23_0	ASM_23_0_Nano_24.fa
940	2077	1401	357	80.9164	0.949367	144	32691	2401342				FALSE	Segal	Nanopore MAG														ID_23	Sample_23_0	ASM_23_0_Nano_25.fa
941	2157	1453	366	99.3289	0.671141	3	2561839	3159107				FALSE	Segal	Nanopore MAG														ID_24	Sample_24_0	ASM_24_0_Nano_0.fa
942	226	155	45	91.2063	0.844595	8	414237	3240271				FALSE	Segal	Nanopore MAG														ID_24	Sample_24_0	ASM_24_0_Nano_1.fa
943	3523	2315	605	85.9224	0.671141	8	706830	2164171				FALSE	Segal	Nanopore MAG														ID_24	Sample_24_0	ASM_24_0_Nano_2.fa
944	1549	1021	262	86.236	1.68539	1	1101698	1101698				FALSE	Segal	Nanopore MAG														ID_24	Sample_24_0	ASM_24_0_Nano_3.fa
945	552	381	76	74.9443	3.22775	27	250909	4462858				FALSE	Segal	Nanopore MAG														ID_24	Sample_24_0	ASM_24_0_Nano_4.fa
946	2568	1762	455	79.181	0.806452	7	1074241	2004403				FALSE	Segal	Nanopore MAG														ID_24	Sample_24_0	ASM_24_0_Nano_5.fa
947	2369	1586	384	97.3154	0	1	2496999	2496999				FALSE	Segal	Nanopore MAG														ID_24	Sample_24_0	ASM_24_0_Nano_6.fa
948	3243	2105	541	85.0447	1.00671	10	364640	1876274	5	0.08	0.65	TRUE	Segal	Nanopore MAG	d__Bacteria	p__Firmicutes_A	c__Clostridia	o__Oscillospirales	f__Oscillospiraceae	g__Dysosmobacter	s__Dysosmobacter sp900544615	SGB_15051	0.0294308	SGB_15051	0.0263608	MGYG000000841	0.0197436	ID_24	Sample_24_0	ASM_24_0_Nano_7.fa
949	709	483	100	94.7516	0.621118	4	2627636	2649870				FALSE	Segal	Nanopore MAG														ID_24	Sample_24_0	ASM_24_0_Nano_8.fa
950	1042	682	159	77.8582	0	15	278156	2098552				FALSE	Segal	Nanopore MAG														ID_24	Sample_24_0	ASM_24_0_Nano_9.fa
951	1114	746	186	84.1437	2.12264	5	1645613	2764703				FALSE	Segal	Nanopore MAG														ID_24	Sample_24_0	ASM_24_0_Nano_10.fa
952	259	169	45	98.0312	1.0083	7	1056438	3440299				FALSE	Segal	Nanopore MAG														ID_24	Sample_24_0	ASM_24_0_Nano_11.fa
953	698	477	100	99.6894	0.621118	15	2506584	3151648				FALSE	Segal	Nanopore MAG														ID_24	Sample_24_0	ASM_24_0_Nano_12.fa
954	51	39	17	95.0794	1.5873	1	3519133	3519133	1531	0	0.83	TRUE	Segal	Nanopore MAG	d__Bacteria	p__Bacteroidota	c__Bacteroidia	o__Bacteroidales	f__UBA932	g__RC9	s__RC9 sp000433355	SGB_2230	0.0215499	SGB_2230	0.0179029	MGYG000000606	0.021493	ID_24	Sample_24_0	ASM_24_0_Nano_13.fa
955	1908	1278	318	98.5202	0.0778816	1	2429088	2429088	50	0	0.91	TRUE	Segal	Nanopore MAG	d__Bacteria	p__Firmicutes_C	c__Negativicutes	o__Selenomonadales	f__Selenomonadaceae	g__Mitsuokella	s__Mitsuokella multacida	SGB_5906	0.0388837	SGB_5906	0.0284785	MGYG000001316	0.0296126	ID_24	Sample_24_0	ASM_24_0_Nano_14.fa
956	2185	1470	367	99.0137	0	5	1918311	3030472				FALSE	Segal	Nanopore MAG														ID_24	Sample_24_0	ASM_24_0_Nano_15.fa
957	3170	2067	541	77.2162	0.223714	14	223109	2290924				FALSE	Segal	Nanopore MAG														ID_24	Sample_24_0	ASM_24_0_Nano_16.fa
958	3491	2289	601	97.9452	0	4	1928679	3138935				FALSE	Segal	Nanopore MAG														ID_24	Sample_24_0	ASM_24_0_Nano_17.fa
959	443	319	72	97.7695	0	8	1092530	4352471				FALSE	Segal	Nanopore MAG														ID_24	Sample_24_0	ASM_24_0_Nano_18.fa
960	842	568	121	98.8826	0.126263	3	1643535	2235297				FALSE	Segal	Nanopore MAG														ID_24	Sample_24_0	ASM_24_0_Nano_19.fa
961	2647	1820	477	91.6793	0.692114	3	1607060	2754810	24	0	0.52	TRUE	Segal	Nanopore MAG	d__Bacteria	p__Firmicutes_A	c__Clostridia	o__Oscillospirales	f__CAG-272	g__UMGS1865	s__UMGS1865 sp900547725	SGB_14205	0.0269234	SGB_14205	0.0241909	MGYG000003456	0.0252411	ID_24	Sample_24_0	ASM_24_0_Nano_20.fa
962	2289	1539	376	71.8129	0.584795	31	140850	2720379				FALSE	Segal	Nanopore MAG														ID_24	Sample_24_0	ASM_24_0_Nano_21.fa
963	3056	2016	534	78.494	0.123686	8	537152	2943339				FALSE	Segal	Nanopore MAG														ID_24	Sample_24_0	ASM_24_0_Nano_22.fa
964	1485	975	257	76.4393	1.90157	1	1535425	1535425	49	0	0.92	TRUE	Segal	Nanopore MAG	d__Bacteria	p__Firmicutes_A	c__Clostridia	o__TANB77	f__CAG-508	g__CAG-492	s__CAG-492 sp000434015	SGB_6329	0.00997302	SGB_6329	0.00877498	MGYG000002583	0.00755211	ID_24	Sample_24_0	ASM_24_0_Nano_23.fa
965	1920	1288	320	87.0298	1.26582	3	1528290	2449920				FALSE	Segal	Nanopore MAG														ID_24	Sample_24_0	ASM_24_0_Nano_24.fa
966	1935	1296	321	97.6048	0.199601	1	2230529	2230529				FALSE	Segal	Nanopore MAG														ID_24	Sample_24_0	ASM_24_0_Nano_25.fa
967	3548	2334	613	97.2735	0	9	1194723	2271506				FALSE	Segal	Nanopore MAG														ID_24	Sample_24_0	ASM_24_0_Nano_26.fa
968	2170	1461	367	95.7235	4.64473	12	849555	3438012				FALSE	Segal	Nanopore MAG														ID_24	Sample_24_0	ASM_24_0_Nano_27.fa
969	449	324	73	98.1203	0.75188	17	714038	4989590				FALSE	Segal	Nanopore MAG														ID_24	Sample_24_0	ASM_24_0_Nano_28.fa
970	206	143	45	98.6574	0	4	1226415	3181225	26	0.01	0.65	TRUE	Segal	Nanopore MAG	d__Bacteria	p__Bacteroidota	c__Bacteroidia	o__Bacteroidales	f__Bacteroidaceae	g__Prevotella	s__Prevotella sp900553595	SGB_1670	0.0289483	SGB_1670	0.025484	MGYG000003461	0.0231301	ID_24	Sample_24_0	ASM_24_0_Nano_29.fa
971	92	72	28	74.31	0.179211	10	991214	4043067				FALSE	Segal	Nanopore MAG														ID_24	Sample_24_0	ASM_24_0_Nano_30.fa
972	3477	2276	600	86.7315	2.23714	19	338646	3205732				FALSE	Segal	Nanopore MAG														ID_25	Sample_25_0	ASM_25_0_Nano_0.fa
973	3491	2289	601	96.5539	0	2	2985267	2986640				FALSE	Segal	Nanopore MAG														ID_25	Sample_25_0	ASM_25_0_Nano_1.fa
974	81	64	27	99.4624	0	1	4445681	4445681	705	0	0.9	TRUE	Segal	Nanopore MAG	d__Bacteria	p__Bacteroidota	c__Bacteroidia	o__Bacteroidales	f__Marinifilaceae	g__Odoribacter	s__Odoribacter splanchnicus	SGB_1790	0.0172826	SGB_1790	0.0131748	MGYG000000254	0.0175821	ID_25	Sample_25_0	ASM_25_0_Nano_2.fa
975	3180	2069	541	92.953	0	8	429348	2440655				FALSE	Segal	Nanopore MAG														ID_25	Sample_25_0	ASM_25_0_Nano_3.fa
976	3170	2067	541	98.6577	0	10	705539	3129848				FALSE	Segal	Nanopore MAG														ID_25	Sample_25_0	ASM_25_0_Nano_4.fa
977	527	366	73	98.8806	0	3	2886175	3890361				FALSE	Segal	Nanopore MAG														ID_25	Sample_25_0	ASM_25_0_Nano_5.fa
978	3245	2105	541	93.9597	0	6	711497	2496833	390	0.11	0.69	TRUE	Segal	Nanopore MAG	d__Bacteria	p__Firmicutes_A	c__Clostridia	o__Oscillospirales	f__Oscillospiraceae	g__Dysosmobacter	s__Dysosmobacter sp001916835	SGB_15054	0.0376109	SGB_15054	0.0373856	MGYG000002057	0.022205	ID_25	Sample_25_0	ASM_25_0_Nano_6.fa
979	2836	1924	517	81.16	0.806452	15	471313	2327018	1	0.05	0.78	TRUE	Segal	Nanopore MAG	d__Bacteria	p__Actinobacteriota	c__Coriobacteriia	o__Coriobacteriales	f__Coriobacteriaceae	g__Collinsella	s__	SGB_14507	0.0511842	SGB_14501	0.0495356	MGYG000001152	0.0460537	ID_25	Sample_25_0	ASM_25_0_Nano_7.fa
980	2399	1608	388	98.6577	0	5	940682	3525442				FALSE	Segal	Nanopore MAG														ID_25	Sample_25_0	ASM_25_0_Nano_8.fa
981	2374	1589	384	84.5638	0	7	506865	2348189				FALSE	Segal	Nanopore MAG														ID_25	Sample_25_0	ASM_25_0_Nano_9.fa
982	2360	1579	383	99.7763	1.34228	9	774136	3639013				FALSE	Segal	Nanopore MAG														ID_25	Sample_25_0	ASM_25_0_Nano_10.fa
983	477	337	73	99.2565	1.11524	7	1005386	4563929				FALSE	Segal	Nanopore MAG														ID_25	Sample_25_0	ASM_25_0_Nano_11.fa
984	399	284	59	98.6792	0.377358	1	3039180	3039180	36	0	0.68	TRUE	Segal	Nanopore MAG	d__Bacteria	p__Bacteroidota	c__Bacteroidia	o__Bacteroidales	f__Muribaculaceae	g__UBA7173	s__UBA7173 sp900540205	SGB_2133	0.0376703	SGB_2133	0.0434203	MGYG000000872	0.0278663	ID_25	Sample_25_0	ASM_25_0_Nano_12.fa
985	2219	1495	369	86.8388	1.97262	20	452021	3752395				FALSE	Segal	Nanopore MAG														ID_25	Sample_25_0	ASM_25_0_Nano_13.fa
986	787	531	108	94.4627	2.15054	3	587418	2104020				FALSE	Segal	Nanopore MAG														ID_25	Sample_25_0	ASM_25_0_Nano_14.fa
987	185	128	43	98.865	0	2	3404296	3411581	112	0	0.73	TRUE	Segal	Nanopore MAG	d__Bacteria	p__Bacteroidota	c__Bacteroidia	o__Bacteroidales	f__Bacteroidaceae	g__Prevotella	s__Prevotella sp000436595	SGB_1592	0.0244596	SGB_1592	0.0242219	MGYG000001042	0.0192128	ID_25	Sample_25_0	ASM_25_0_Nano_15.fa
988	3533	2321	606	97.3154	0	1	2087530	2087530				FALSE	Segal	Nanopore MAG														ID_25	Sample_25_0	ASM_25_0_Nano_16.fa
989	3012	1986	530	99.3007	1.1655	2	2270061	3431623				FALSE	Segal	Nanopore MAG														ID_25	Sample_25_0	ASM_25_0_Nano_17.fa
990	2077	1401	357	80.803	4.74684	15	561695	3143937				FALSE	Segal	Nanopore MAG														ID_25	Sample_25_0	ASM_25_0_Nano_18.fa
991	3041	2007	533	73.6018	2.01342	13	334489	2473228				FALSE	Segal	Nanopore MAG														ID_25	Sample_25_0	ASM_25_0_Nano_19.fa
992	3457	2265	598	98.9323	0	1	2814940	2814940				FALSE	Segal	Nanopore MAG														ID_25	Sample_25_0	ASM_25_0_Nano_20.fa
993	340	235	56	99.434	0.754717	2	2145300	2648204				FALSE	Segal	Nanopore MAG														ID_25	Sample_25_0	ASM_25_0_Nano_21.fa
994	694	473	100	98.75	0.625	1	2312870	2312870	155	0	0.59	TRUE	Segal	Nanopore MAG	d__Bacteria	p__Proteobacteria	c__Gammaproteobacteria	o__Burkholderiales	f__Burkholderiaceae	g__Duodenibacillus	s__Duodenibacillus sp900538905	SGB_9281	0.0256566	SGB_9281	0.0155026	MGYG000003017	0.026572	ID_25	Sample_25_0	ASM_25_0_Nano_22.fa
995	2247	1514	373	96.13	0.39557	6	963364	3363930	168	0.02	0.54	TRUE	Segal	Nanopore MAG	d__Bacteria	p__Firmicutes_A	c__Clostridia	o__Lachnospirales	f__Lachnospiraceae	g__UMGS1375	s__UMGS1375 sp900066615	SGB_4871	0.0275657	SGB_4871	0.020889	MGYG000000140	0.0231079	ID_25	Sample_25_0	ASM_25_0_Nano_23.fa
996	3441	2256	595	98.6577	1.67785	2	2104241	2334669				FALSE	Segal	Nanopore MAG														ID_25	Sample_25_0	ASM_25_0_Nano_24.fa
997	2185	1470	367	98.5507	0	5	1670086	3123824				FALSE	Segal	Nanopore MAG														ID_25	Sample_25_0	ASM_25_0_Nano_25.fa
998	609	419	86	99.5192	0.961538	2	1535135	2336023				FALSE	Segal	Nanopore MAG														ID_25	Sample_25_0	ASM_25_0_Nano_26.fa
999	2370	1586	384	94.6868	0	14	296632	3313362				FALSE	Segal	Nanopore MAG														ID_25	Sample_25_0	ASM_25_0_Nano_27.fa
1000	565	386	76	89.3567	0.576923	33	530278	4388012				FALSE	Segal	Nanopore MAG														ID_25	Sample_25_0	ASM_25_0_Nano_28.fa
1001	1516	993	257	73.3683	4.47427	2	1171152	1454371				FALSE	Segal	Nanopore MAG														ID_25	Sample_25_0	ASM_25_0_Nano_29.fa
1002	2729	1888	508	92.5159	2.16963	7	980670	2973028	1	0.02	0.64	TRUE	Segal	Nanopore MAG	d__Bacteria	p__Desulfobacterota	c__Desulfovibrionia	o__Desulfovibrionales	f__Desulfovibrionaceae	g__Mailhella	s__	SGB_15458	0.118097	SGB_15458	0.118097	MGYG000004750	0.0291141	ID_25	Sample_25_0	ASM_25_0_Nano_30.fa
1003	552	381	76	98.0769	0	45	467933	5332532				FALSE	Segal	Nanopore MAG														ID_25	Sample_25_0	ASM_25_0_Nano_31.fa
1004	2160	1454	366	99.3289	0	1	2818491	2818491				FALSE	Segal	Nanopore MAG														ID_25	Sample_25_0	ASM_25_0_Nano_32.fa
1005	1454	956	257	76.7799	1.00671	1	1711405	1711405				FALSE	Segal	Nanopore MAG														ID_25	Sample_25_0	ASM_25_0_Nano_33.fa
1006	3450	2262	597	97.9866	0	1	3221471	3221471				FALSE	Segal	Nanopore MAG														ID_25	Sample_25_0	ASM_25_0_Nano_34.fa
1007	721	490	102	84.7446	0	11	628566	2940935				FALSE	Segal	Nanopore MAG														ID_25	Sample_25_0	ASM_25_0_Nano_35.fa
1008	1532	1007	261	80.6447	2.78224	100	17532	1191660	2	0.12	0.45	TRUE	Segal	Nanopore MAG	d__Bacteria	p__Firmicutes	c__Bacilli	o__RF39	f__UBA660	g__UMGS2016	s__	SGB_6395	0.0283878	SGB_6395	0.0262266	MGYG000002207	0.0262266	ID_26	Sample_26_0	ASM_26_0_Nano_0.fa
1009	2241	1510	373	82.1742	2.87356	37	124918	2803583				FALSE	Segal	Nanopore MAG														ID_26	Sample_26_0	ASM_26_0_Nano_1.fa
1010	557	384	76	98.0769	1.05581	4	3439846	6411182	33	0.01	0.92	TRUE	Segal	Nanopore MAG	d__Bacteria	p__Bacteroidota	c__Bacteroidia	o__Bacteroidales	f__Tannerellaceae	g__Parabacteroides	s__Parabacteroides goldsteinii	SGB_1941	0.0206865	SGB_1941	0.0170341	MGYG000001489	0.00944662	ID_26	Sample_26_0	ASM_26_0_Nano_2.fa
1011	552	381	76	92.5	0	26	364623	3991884				FALSE	Segal	Nanopore MAG														ID_26	Sample_26_0	ASM_26_0_Nano_3.fa
1012	3548	2334	613	97.2735	0	3	1498506	2323163				FALSE	Segal	Nanopore MAG														ID_26	Sample_26_0	ASM_26_0_Nano_4.fa
1013	235	157	45	94.8142	1.25	46	236055	3915773	28	0.05	0.7	TRUE	Segal	Nanopore MAG	d__Bacteria	p__Bacteroidota	c__Bacteroidia	o__Bacteroidales	f__Bacteroidaceae	g__Prevotella	s__Prevotella sp900556795	SGB_1635	0.0407613	SGB_1635	0.031969	MGYG000004456	0.031969	ID_26	Sample_26_0	ASM_26_0_Nano_5.fa
1014	3160	2062	541	90.2685	0.671141	21	141217	2369151				FALSE	Segal	Nanopore MAG														ID_26	Sample_26_0	ASM_26_0_Nano_6.fa
1015	2281	1536	376	88.5965	4.19527	56	149109	2304839				FALSE	Segal	Nanopore MAG														ID_26	Sample_26_0	ASM_26_0_Nano_7.fa
1016	2217	1495	369	97.4879	2.41546	9	625413	3738044				FALSE	Segal	Nanopore MAG														ID_26	Sample_26_0	ASM_26_0_Nano_8.fa
1017	2077	1401	357	99.789	0.421941	29	246514	2685757				FALSE	Segal	Nanopore MAG														ID_26	Sample_26_0	ASM_26_0_Nano_9.fa
1018	3200	2082	541	95.4139	0	87	58508	3009289				FALSE	Segal	Nanopore MAG														ID_26	Sample_26_0	ASM_26_0_Nano_10.fa
1019	2367	1585	384	98.6577	1.00671	56	100425	2840550				FALSE	Segal	Nanopore MAG														ID_26	Sample_26_0	ASM_26_0_Nano_11.fa
1020	1243	822	217	95.3504	0.943396	69	56593	2401242				FALSE	Segal	Nanopore MAG														ID_26	Sample_26_0	ASM_26_0_Nano_12.fa
1021	778	525	108	81.8623	4.12186	107	40231	1684974				FALSE	Segal	Nanopore MAG														ID_26	Sample_26_0	ASM_26_0_Nano_13.fa
1022	231	157	45	97.0158	1.86804	44	187810	3617445				FALSE	Segal	Nanopore MAG														ID_26	Sample_26_0	ASM_26_0_Nano_14.fa
1023	2185	1470	367	99.5169	0	1	3448223	3448223	5243	0	0.89	TRUE	Segal	Nanopore MAG	d__Bacteria	p__Firmicutes_A	c__Clostridia	o__Lachnospirales	f__Lachnospiraceae	g__Agathobacter	s__Agathobacter rectalis	SGB_4933	0.0306128	SGB_4933	0.0319484	MGYG000002492	0.0256309	ID_26	Sample_26_0	ASM_26_0_Nano_15.fa
1024	3170	2067	541	82.9908	4.38339	34	66435	1881770				FALSE	Segal	Nanopore MAG														ID_26	Sample_26_0	ASM_26_0_Nano_16.fa
1025	597	409	86	95.9936	0	17	254289	2522252				FALSE	Segal	Nanopore MAG														ID_26	Sample_26_0	ASM_26_0_Nano_17.fa
1026	2386	1600	387	98.3221	0	1	2856406	2856406				FALSE	Segal	Nanopore MAG														ID_26	Sample_26_0	ASM_26_0_Nano_18.fa
1027	467	334	73	95.5143	0.214787	2	2999116	3625330				FALSE	Segal	Nanopore MAG														ID_26	Sample_26_0	ASM_26_0_Nano_19.fa
1028	1735	1166	283	87.1795	0	2	1686483	1985191	4	0	0.62	TRUE	Segal	Nanopore MAG	d__Bacteria	p__Cyanobacteria	c__Vampirovibrionia	o__Gastranaerophilales	f__Gastranaerophilaceae	g__QAMI01	s__QAMI01 sp900554095	SGB_8624	0.0106941	SGB_8624	0.00580152	MGYG000001874	0.00580152	ID_26	Sample_26_0	ASM_26_0_Nano_20.fa
1029	3181	2069	541	92.953	0.671141	32	148402	1946808				FALSE	Segal	Nanopore MAG														ID_26	Sample_26_0	ASM_26_0_Nano_21.fa
1030	3541	2329	611	87.2483	0.33557	32	410338	1717404				FALSE	Segal	Nanopore MAG														ID_26	Sample_26_0	ASM_26_0_Nano_22.fa
1031	2688	1853	491	74.5526	0.894855	164	18138	1698624				FALSE	Segal	Nanopore MAG														ID_26	Sample_26_0	ASM_26_0_Nano_23.fa
1032	1445	951	257	74.0954	0.223714	1	1196958	1196958				FALSE	Segal	Nanopore MAG														ID_26	Sample_26_0	ASM_26_0_Nano_24.fa
1033	3552	2336	614	97.0917	0	2	2483146	2485122	66	0	0.92	TRUE	Segal	Nanopore MAG	d__Bacteria	p__Firmicutes_A	c__Clostridia	o__Oscillospirales	f__Acutalibacteraceae	g__CAG-488	s__CAG-488 sp000434915	SGB_4372	0.0197698	SGB_4372	0.0124701	MGYG000001769	0.0157735	ID_26	Sample_26_0	ASM_26_0_Nano_25.fa
1034	3441	2256	595	99.3289	1.00671	9	1479969	2404285				FALSE	Segal	Nanopore MAG														ID_26	Sample_26_0	ASM_26_0_Nano_26.fa
1035	2712	1874	503	93.9388	1.34228	4	1118349	2150396				FALSE	Segal	Nanopore MAG														ID_26	Sample_26_0	ASM_26_0_Nano_27.fa
1036	1468	962	257	79.4653	1.3986	1	1481657	1481657				FALSE	Segal	Nanopore MAG														ID_26	Sample_26_0	ASM_26_0_Nano_28.fa
1037	3524	2316	605	97.9866	0	2	1106019	2135334				FALSE	Segal	Nanopore MAG														ID_26	Sample_26_0	ASM_26_0_Nano_29.fa
1038	3245	2105	541	93.1767	0	14	528800	2124442				FALSE	Segal	Nanopore MAG														ID_26	Sample_26_0	ASM_26_0_Nano_30.fa
1039	2670	1840	485	92.17	0	11	334448	2021139	183	0.15	0.82	TRUE	Segal	Nanopore MAG	d__Bacteria	p__Firmicutes_A	c__Clostridia	o__Oscillospirales	f__CAG-272	g__CAG-841	s__CAG-841 sp000437375	SGB_14238	0.0176693	SGB_14238	0.0156106	MGYG000000463	0.0156106	ID_26	Sample_26_0	ASM_26_0_Nano_31.fa
1040	959	637	149	98.4925	1.0954	45	382283	5372402				FALSE	Segal	Nanopore MAG														ID_26	Sample_26_0	ASM_26_0_Nano_32.fa
1041	2148	1449	366	96.7968	0	37	133024	2832580				FALSE	Segal	Nanopore MAG														ID_26	Sample_26_0	ASM_26_0_Nano_33.fa
1042	2718	1880	504	99.1935	0	3	1851447	2198011	1106	0.02	0.88	TRUE	Segal	Nanopore MAG	d__Bacteria	p__Firmicutes_A	c__Clostridia_A	o__Christensenellales	f__CAG-138	g__Phil1	s__Phil1 sp001940855	SGB_14313	0.027881	SGB_14313	0.0259353	MGYG000000730	0.0259353	ID_26	Sample_26_0	ASM_26_0_Nano_34.fa
1043	721	490	102	97.9592	0	1	2872767	2872767				FALSE	Segal	Nanopore MAG														ID_26	Sample_26_0	ASM_26_0_Nano_35.fa
1044	3050	2015	534	84.7789	2.78293	22	198490	2521890				FALSE	Segal	Nanopore MAG														ID_26	Sample_26_0	ASM_26_0_Nano_36.fa
1045	614	422	86	86.6827	0.480769	23	181640	2478105				FALSE	Segal	Nanopore MAG														ID_26	Sample_26_0	ASM_26_0_Nano_37.fa
1046	1920	1288	320	96.6245	0.632911	1	2399119	2399119				FALSE	Segal	Nanopore MAG														ID_26	Sample_26_0	ASM_26_0_Nano_38.fa
1047	1496	980	257	75.8851	2.12528	3	477662	1541121				FALSE	Segal	Nanopore MAG														ID_26	Sample_26_0	ASM_26_0_Nano_39.fa
1048	81	64	27	98.6559	0	8	1415754	4308533				FALSE	Segal	Nanopore MAG														ID_26	Sample_26_0	ASM_26_0_Nano_40.fa
1049	95	72	28	88.9785	2.49104	56	72010	3675967				FALSE	Segal	Nanopore MAG														ID_26	Sample_26_0	ASM_26_0_Nano_41.fa
1050	177	123	43	97.3835	0	31	143356	3201068				FALSE	Segal	Nanopore MAG														ID_26	Sample_26_0	ASM_26_0_Nano_42.fa
1051	3454	2265	598	91.8345	0.134228	61	80861	2583027				FALSE	Segal	Nanopore MAG														ID_26	Sample_26_0	ASM_26_0_Nano_43.fa
1052	2280	1535	376	83.5422	0	9	481918	2231428				FALSE	Segal	Nanopore MAG														ID_26	Sample_26_0	ASM_26_0_Nano_44.fa
1053	3214	2094	541	88.5906	0.671141	18	350949	2016175	102	0.11	0.64	TRUE	Segal	Nanopore MAG	d__Bacteria	p__Firmicutes_A	c__Clostridia	o__Oscillospirales	f__Oscillospiraceae	g__CAG-83	s__CAG-83 sp003539495	SGB_15087	0.0256911	SGB_15087	0.0262852	MGYG000002612	0.0225651	ID_26	Sample_26_0	ASM_26_0_Nano_45.fa
1054	3165	2065	541	90.4362	0.671141	2	1595371	2541763	205	0.01	0.53	TRUE	Segal	Nanopore MAG	d__Bacteria	p__Firmicutes_A	c__Clostridia	o__Oscillospirales	f__Oscillospiraceae	g__UBA738	s__UBA738 sp003522945	SGB_15244	0.0275999	SGB_15244	0.0235115	MGYG000004137	0.0235115	ID_26	Sample_26_0	ASM_26_0_Nano_46.fa
1055	3047	2013	534	95.3515	1.36054	29	181286	2924526				FALSE	Segal	Nanopore MAG														ID_26	Sample_26_0	ASM_26_0_Nano_47.fa
1056	55	43	17	96.4286	0.714286	5	873223	3151702	361	0.01	0.81	TRUE	Segal	Nanopore MAG	d__Bacteria	p__Bacteroidota	c__Bacteroidia	o__Bacteroidales	f__UBA932	g__RC9	s__RC9 sp000434935	SGB_2239	0.03191	SGB_2239	0.0340804	MGYG000001085	0.0373483	ID_26	Sample_26_0	ASM_26_0_Nano_48.fa
1057	620	423	86	98.6378	0.480769	2	1697441	3263232	1809	0.01	0.77	TRUE	Segal	Nanopore MAG	d__Bacteria	p__Bacteroidota	c__Bacteroidia	o__Bacteroidales	f__Rikenellaceae	g__Alistipes	s__Alistipes onderdonkii	SGB_2303	0.0170615	SGB_2303	0.0206059	MGYG000000074	0.0150971	ID_26	Sample_26_0	ASM_26_0_Nano_49.fa
1058	565	386	76	98.6199	0.512821	13	738769	4475758				FALSE	Segal	Nanopore MAG														ID_26	Sample_26_0	ASM_26_0_Nano_50.fa
1059	3078	2021	534	93.8776	0.680272	11	519387	2353804				FALSE	Segal	Nanopore MAG														ID_26	Sample_26_0	ASM_26_0_Nano_51.fa
1060	2249	1516	373	95.3376	4.74684	75	75651	3035412				FALSE	Segal	Nanopore MAG														ID_26	Sample_26_0	ASM_26_0_Nano_52.fa
1061	2473	1671	418	93.5224	0.806452	3	996565	1637889				FALSE	Segal	Nanopore MAG														ID_26	Sample_26_0	ASM_26_0_Nano_53.fa
1062	432	311	70	99.1195	0	16	591526	3614938				FALSE	Segal	Nanopore MAG														ID_26	Sample_26_0	ASM_26_0_Nano_54.fa
1063	3119	2043	541	75.6278	3.71225	111	39286	2069374				FALSE	Segal	Nanopore MAG														ID_26	Sample_26_0	ASM_26_0_Nano_55.fa
1064	2751	1900	508	91.7949	1.18343	4	1684339	2474729				FALSE	Segal	Nanopore MAG														ID_26	Sample_26_0	ASM_26_0_Nano_56.fa
1065	1642	1085	263	90.4494	3.37079	18	316320	1264738				FALSE	Segal	Nanopore MAG														ID_26	Sample_26_0	ASM_26_0_Nano_57.fa
1066	436	314	71	99.6226	0.754717	10	2187293	3847280				FALSE	Segal	Nanopore MAG														ID_26	Sample_26_0	ASM_26_0_Nano_58.fa
1067	3016	1988	530	95.9157	0.372875	40	218330	3028948				FALSE	Segal	Nanopore MAG														ID_26	Sample_26_0	ASM_26_0_Nano_59.fa
1068	498	347	73	99.2718	0.701187	4	2781443	4909298	332	0	0.94	TRUE	Segal	Nanopore MAG	d__Bacteria	p__Bacteroidota	c__Bacteroidia	o__Bacteroidales	f__Bacteroidaceae	g__Bacteroides	s__Bacteroides caccae	SGB_1877	0.016278	SGB_1877	0.0122929	MGYG000002549	0.0160421	ID_26	Sample_26_0	ASM_26_0_Nano_60.fa
1069	3491	2289	601	98.6301	0	6	1979756	3042864				FALSE	Segal	Nanopore MAG														ID_26	Sample_26_0	ASM_26_0_Nano_61.fa
1070	3102	2032	537	88.0313	2.01342	37	144207	2019561				FALSE	Segal	Nanopore MAG														ID_26	Sample_26_0	ASM_26_0_Nano_62.fa
1071	3056	2016	534	82.9365	2.83447	27	166246	2678131				FALSE	Segal	Nanopore MAG														ID_26	Sample_26_0	ASM_26_0_Nano_63.fa
1072	773	521	108	93.7276	0	4	645206	1908555	5	0.02	0.53	TRUE	Segal	Nanopore MAG	d__Bacteria	p__Proteobacteria	c__Alphaproteobacteria	o__RF32	f__CAG-239	g__CAG-495	s__	SGB_9343	0.0235236	SGB_9343	0.0174938	MGYG000000394	0.0174938	ID_26	Sample_26_0	ASM_26_0_Nano_64.fa
1073	698	477	100	100	0.621118	1	2997007	2997007				FALSE	Segal	Nanopore MAG														ID_26	Sample_26_0	ASM_26_0_Nano_65.fa
1074	610	420	86	76.7468	0.721154	11	297297	2416001				FALSE	Segal	Nanopore MAG														ID_26	Sample_26_0	ASM_26_0_Nano_66.fa
1075	1250	826	219	93.3962	1.51617	13	355975	2547641				FALSE	Segal	Nanopore MAG														ID_27	Sample_27_0	ASM_27_0_Nano_0.fa
1076	449	324	73	99.0545	3.1015	30	1786354	5279185				FALSE	Segal	Nanopore MAG														ID_27	Sample_27_0	ASM_27_0_Nano_1.fa
1077	2751	1900	508	89.3294	1.38067	36	119074	2475299				FALSE	Segal	Nanopore MAG														ID_27	Sample_27_0	ASM_27_0_Nano_2.fa
1078	3012	1986	530	79.3011	0.201613	23	305702	3506911				FALSE	Segal	Nanopore MAG														ID_27	Sample_27_0	ASM_27_0_Nano_3.fa
1079	3102	2032	537	82.3266	0.134228	4	1124912	2246709				FALSE	Segal	Nanopore MAG														ID_27	Sample_27_0	ASM_27_0_Nano_4.fa
1080	1516	993	257	74.5428	3.13199	1	1419982	1419982	202	0	0.93	TRUE	Segal	Nanopore MAG	d__Bacteria	p__Firmicutes_A	c__Clostridia	o__TANB77	f__CAG-508	g__CAG-269	s__CAG-269 sp000437215	SGB_6358	0.00914855	SGB_6358	0.0019567	MGYG000004494	0.00448982	ID_27	Sample_27_0	ASM_27_0_Nano_5.fa
1081	736	498	104	94.0922	2.92793	2	4682824	5141897	24	0	0.38	TRUE	Segal	Nanopore MAG	d__Bacteria	p__Verrucomicrobiota	c__Lentisphaeria	o__Victivallales	f__UBA1829	g__UBA11452	s__UBA11452 sp003526375	SGB_9205	0.0164928	SGB_9205	0.0160145	MGYG000000575	0.0160145	ID_27	Sample_27_0	ASM_27_0_Nano_6.fa
1082	3167	2066	541	91.446	0.671141	26	184696	2061834				FALSE	Segal	Nanopore MAG														ID_27	Sample_27_0	ASM_27_0_Nano_7.fa
1083	842	568	121	99.8182	2.72727	12	313378	2273433				FALSE	Segal	Nanopore MAG														ID_27	Sample_27_0	ASM_27_0_Nano_8.fa
1084	3079	2021	534	80.6567	3.96825	31	131502	2524257				FALSE	Segal	Nanopore MAG														ID_27	Sample_27_0	ASM_27_0_Nano_9.fa
1085	696	475	100	98.75	1.25	1	2563643	2563643	43	0	0.64	TRUE	Segal	Nanopore MAG	d__Bacteria	p__Proteobacteria	c__Gammaproteobacteria	o__Burkholderiales	f__Burkholderiaceae	g__Duodenibacillus	s__Duodenibacillus sp900544255	SGB_9274	0.0315561	SGB_9274	0.0308948	MGYG000003288	0.0214513	ID_27	Sample_27_0	ASM_27_0_Nano_10.fa
1086	2148	1449	366	98.6577	0	1	2848370	2848370				FALSE	Segal	Nanopore MAG														ID_27	Sample_27_0	ASM_27_0_Nano_11.fa
1087	2077	1401	357	99.6835	2.37342	36	159135	2805694				FALSE	Segal	Nanopore MAG														ID_27	Sample_27_0	ASM_27_0_Nano_12.fa
1088	3200	2082	541	96.4206	1.67785	20	227337	2969246				FALSE	Segal	Nanopore MAG														ID_27	Sample_27_0	ASM_27_0_Nano_13.fa
1089	565	386	76	99.1403	0.512821	19	402973	4551795				FALSE	Segal	Nanopore MAG														ID_27	Sample_27_0	ASM_27_0_Nano_14.fa
1090	2217	1495	369	99.5169	1.93237	1	3555056	3555056	2094	0	0.87	TRUE	Segal	Nanopore MAG	d__Bacteria	p__Firmicutes_A	c__Clostridia	o__Lachnospirales	f__Lachnospiraceae	g__Acetatifactor	s__Acetatifactor sp900066365	SGB_4910	0.0259222	SGB_4910	0.022041	MGYG000000041	0.0213199	ID_27	Sample_27_0	ASM_27_0_Nano_15.fa
1091	1642	1085	263	87.6404	2.24719	2	823475	1150837				FALSE	Segal	Nanopore MAG														ID_27	Sample_27_0	ASM_27_0_Nano_16.fa
1092	552	381	76	96.7832	0.576923	9	768005	4953326				FALSE	Segal	Nanopore MAG														ID_27	Sample_27_0	ASM_27_0_Nano_17.fa
1093	2289	1539	376	96.2963	0	5	728449	2705038	226	0.02	0.81	TRUE	Segal	Nanopore MAG	d__Bacteria	p__Firmicutes_A	c__Clostridia	o__Lachnospirales	f__Lachnospiraceae	g__Dorea_A	s__Dorea_A longicatena	SGB_4581	0.0223413	SGB_4581	0.0145334	MGYG000000038	0.0203526	ID_27	Sample_27_0	ASM_27_0_Nano_18.fa
1094	2185	1470	367	99.5169	0	1	3274012	3274012				FALSE	Segal	Nanopore MAG														ID_27	Sample_27_0	ASM_27_0_Nano_19.fa
1095	3523	2315	605	94.6309	0	2	1570653	2035977				FALSE	Segal	Nanopore MAG														ID_27	Sample_27_0	ASM_27_0_Nano_20.fa
1096	3149	2057	541	93.5682	2.34899	24	272169	3762021				FALSE	Segal	Nanopore MAG														ID_27	Sample_27_0	ASM_27_0_Nano_21.fa
1097	1659	1100	263	91.573	1.1236	1	1082410	1082410	305	0	0.91	TRUE	Segal	Nanopore MAG	d__Bacteria	p__Firmicutes	c__Bacilli	o__RF39	f__UBA660	g__CAG-533	s__CAG-533 sp000434495	SGB_6526	0.0224376	SGB_6526	0.017588	MGYG000002175	0.0181131	ID_27	Sample_27_0	ASM_27_0_Nano_22.fa
1098	1644	1086	263	91.2921	1.1236	2	1182349	1309354	183	0.01	0.89	TRUE	Segal	Nanopore MAG	d__Bacteria	p__Firmicutes	c__Bacilli	o__RF39	f__UBA660	g__CAG-460	s__CAG-460 sp000437315	SGB_6506	0.0221459	SGB_6506	0.0199123	MGYG000004352	0.00431351	ID_27	Sample_27_0	ASM_27_0_Nano_23.fa
1099	721	490	102	97.9592	0	1	2908347	2908347				FALSE	Segal	Nanopore MAG														ID_27	Sample_27_0	ASM_27_0_Nano_24.fa
1100	2718	1880	504	89.5976	1.6129	70	57394	2223820				FALSE	Segal	Nanopore MAG														ID_27	Sample_27_0	ASM_27_0_Nano_25.fa
1101	698	477	100	100	0	1	2976326	2976326				FALSE	Segal	Nanopore MAG														ID_27	Sample_27_0	ASM_27_0_Nano_26.fa
1102	609	419	86	99.5192	0.961538	1	2485635	2485635	9718	0	0.91	TRUE	Segal	Nanopore MAG	d__Bacteria	p__Bacteroidota	c__Bacteroidia	o__Bacteroidales	f__Rikenellaceae	g__Alistipes	s__Alistipes putredinis	SGB_2318	0.0175027	SGB_2318	0.017086	MGYG000001302	0.0128959	ID_27	Sample_27_0	ASM_27_0_Nano_27.fa
1103	1482	973	257	79.6882	0.671141	1	1790175	1790175	272	0	0.71	TRUE	Segal	Nanopore MAG	d__Bacteria	p__Firmicutes_A	c__Clostridia	o__TANB77	f__CAG-508	g__CAG-492	s__CAG-492 sp000434335	SGB_6328	0.0298783	SGB_6328	0.00924953	MGYG000004237	0.00924953	ID_27	Sample_27_0	ASM_27_0_Nano_28.fa
1104	81	64	27	95.0587	1.00358	25	318122	4166315				FALSE	Segal	Nanopore MAG														ID_27	Sample_27_0	ASM_27_0_Nano_29.fa
1105	1597	1052	262	80.9884	2.24719	4	1219086	1386043				FALSE	Segal	Nanopore MAG														ID_27	Sample_27_0	ASM_27_0_Nano_30.fa
1106	3119	2043	541	75.9648	3.69128	35	120721	2086946				FALSE	Segal	Nanopore MAG														ID_27	Sample_27_0	ASM_27_0_Nano_31.fa
1107	620	423	86	94.7756	0.480769	8	562500	3347219				FALSE	Segal	Nanopore MAG														ID_27	Sample_27_0	ASM_27_0_Nano_32.fa
1108	3040	2007	533	94.6309	3.3557	85	97100	2523148				FALSE	Segal	Nanopore MAG														ID_27	Sample_27_0	ASM_27_0_Nano_33.fa
1109	1042	682	159	91.2391	0.52356	5	1709396	2080999	102	0.01	0.87	TRUE	Segal	Nanopore MAG	d__Bacteria	p__Firmicutes	c__Bacilli	o__Lactobacillales	f__Lactobacillaceae	g__Ligilactobacillus	s__Ligilactobacillus ruminis	SGB_7061	0.0257284	SGB_7061	0.0246358	MGYG000001334	0.016482	ID_27	Sample_27_0	ASM_27_0_Nano_34.fa
1110	1723	1156	283	89.7436	0.2849	1	2276668	2276668				FALSE	Segal	Nanopore MAG														ID_27	Sample_27_0	ASM_27_0_Nano_35.fa
1111	2075	1400	357	92.827	2.61076	46	161321	3085081				FALSE	Segal	Nanopore MAG														ID_27	Sample_27_0	ASM_27_0_Nano_36.fa
1112	2875	1924	517	81.6394	0.806452	15	177323	2283055				FALSE	Segal	Nanopore MAG														ID_27	Sample_27_0	ASM_27_0_Nano_37.fa
1113	3546	2333	613	97.0498	0	2	1373634	2445479				FALSE	Segal	Nanopore MAG														ID_27	Sample_27_0	ASM_27_0_Nano_38.fa
1114	1919	1287	320	98.4177	0.0218245	1	2220872	2220872				FALSE	Segal	Nanopore MAG														ID_27	Sample_27_0	ASM_27_0_Nano_39.fa
1115	3056	2016	534	96.1451	0.680272	9	711647	3118495				FALSE	Segal	Nanopore MAG														ID_27	Sample_27_0	ASM_27_0_Nano_40.fa
1116	3457	2265	598	98.9933	0.671141	1	3080514	3080514				FALSE	Segal	Nanopore MAG														ID_27	Sample_27_0	ASM_27_0_Nano_41.fa
1117	2160	1454	366	99.3289	0	1	2767477	2767477				FALSE	Segal	Nanopore MAG														ID_27	Sample_27_0	ASM_27_0_Nano_42.fa
1118	436	314	71	86.761	0	4	875492	2859909				FALSE	Segal	Nanopore MAG														ID_27	Sample_27_0	ASM_27_0_Nano_43.fa
1119	3441	2256	595	99.3289	0.671141	1	2214016	2214016				FALSE	Segal	Nanopore MAG														ID_28	Sample_28_0	ASM_28_0_Nano_0.fa
1120	2170	1461	367	97.6047	2.89855	118	456431	3360176				FALSE	Segal	Nanopore MAG														ID_28	Sample_28_0	ASM_28_0_Nano_1.fa
1121	631	429	86	94.3109	0	3	978214	2849517				FALSE	Segal	Nanopore MAG														ID_28	Sample_28_0	ASM_28_0_Nano_2.fa
1122	2369	1586	384	97.8188	0.33557	18	349242	2731083				FALSE	Segal	Nanopore MAG														ID_28	Sample_28_0	ASM_28_0_Nano_3.fa
1123	3342	2177	565	91.085	0	11	428838	2623272				FALSE	Segal	Nanopore MAG														ID_28	Sample_28_0	ASM_28_0_Nano_4.fa
1124	609	419	86	99.5192	2.88462	43	320288	3113681				FALSE	Segal	Nanopore MAG														ID_28	Sample_28_0	ASM_28_0_Nano_5.fa
1125	2160	1454	366	99.3289	0.671141	7	771012	2767493				FALSE	Segal	Nanopore MAG														ID_28	Sample_28_0	ASM_28_0_Nano_6.fa
1126	436	314	71	99.6226	0	2	2322300	3250461				FALSE	Segal	Nanopore MAG														ID_28	Sample_28_0	ASM_28_0_Nano_7.fa
1127	3456	2265	598	98.3221	0	1	2714243	2714243				FALSE	Segal	Nanopore MAG														ID_28	Sample_28_0	ASM_28_0_Nano_8.fa
1128	552	381	76	84.4685	0.897436	82	74336	4222869				FALSE	Segal	Nanopore MAG														ID_28	Sample_28_0	ASM_28_0_Nano_9.fa
1129	676	462	97	93.6357	0	43	110417	2295762				FALSE	Segal	Nanopore MAG														ID_28	Sample_28_0	ASM_28_0_Nano_10.fa
1130	3541	2329	611	97.9866	0.671141	24	215961	1962788				FALSE	Segal	Nanopore MAG														ID_28	Sample_28_0	ASM_28_0_Nano_11.fa
1131	1454	956	257	78.7933	1.34228	1	1566974	1566974				FALSE	Segal	Nanopore MAG														ID_28	Sample_28_0	ASM_28_0_Nano_12.fa
1132	3290	2135	541	72.3714	0	7	690204	2070600				FALSE	Segal	Nanopore MAG														ID_28	Sample_28_0	ASM_28_0_Nano_13.fa
1133	610	420	86	78.2051	1.68269	20	304826	2784975				FALSE	Segal	Nanopore MAG														ID_28	Sample_28_0	ASM_28_0_Nano_14.fa
1134	3078	2021	534	81.7319	0.123686	27	174450	2256555				FALSE	Segal	Nanopore MAG														ID_28	Sample_28_0	ASM_28_0_Nano_15.fa
1135	2185	1470	367	96.8448	0	19	223433	2488295				FALSE	Segal	Nanopore MAG														ID_28	Sample_28_0	ASM_28_0_Nano_16.fa
1136	3047	2013	534	98.6395	0.837585	7	1061437	3275983				FALSE	Segal	Nanopore MAG														ID_28	Sample_28_0	ASM_28_0_Nano_17.fa
1137	620	423	86	80.2564	0.961538	11	629475	2587415				FALSE	Segal	Nanopore MAG														ID_28	Sample_28_0	ASM_28_0_Nano_18.fa
1138	449	324	73	87.3434	3.9787	35	308617	4846191				FALSE	Segal	Nanopore MAG														ID_28	Sample_28_0	ASM_28_0_Nano_19.fa
1139	3491	2289	601	98.6301	0	5	2201198	2961440				FALSE	Segal	Nanopore MAG														ID_28	Sample_28_0	ASM_28_0_Nano_20.fa
1140	1511	991	257	75.2139	1.78971	4	427852	1599021	43	0	0.88	TRUE	Segal	Nanopore MAG	d__Bacteria	p__Firmicutes_A	c__Clostridia	o__TANB77	f__CAG-508	g__CAG-269	s__CAG-269 sp001916065	SGB_6371	0.0222733	SGB_6371	0.0160035	MGYG000002581	0.0219913	ID_28	Sample_28_0	ASM_28_0_Nano_21.fa
1141	2399	1608	388	97.3154	0	8	711504	3535679				FALSE	Segal	Nanopore MAG														ID_28	Sample_28_0	ASM_28_0_Nano_22.fa
1142	565	386	76	96.9231	0	6	2415311	3965866				FALSE	Segal	Nanopore MAG														ID_28	Sample_28_0	ASM_28_0_Nano_23.fa
1143	3170	2067	541	96.5604	0	18	214914	2371673				FALSE	Segal	Nanopore MAG														ID_28	Sample_28_0	ASM_28_0_Nano_24.fa
1144	2368	1585	384	94.6309	0	10	388394	2938980				FALSE	Segal	Nanopore MAG														ID_28	Sample_28_0	ASM_28_0_Nano_25.fa
1145	3056	2016	534	96.1026	0.0618429	24	159390	2711115				FALSE	Segal	Nanopore MAG														ID_28	Sample_28_0	ASM_28_0_Nano_26.fa
1146	614	422	86	79.0598	0	2	1569051	2254264				FALSE	Segal	Nanopore MAG														ID_28	Sample_28_0	ASM_28_0_Nano_27.fa
1147	2249	1516	373	74.7468	0	28	215719	2833997				FALSE	Segal	Nanopore MAG														ID_28	Sample_28_0	ASM_28_0_Nano_28.fa
1148	3524	2316	605	97.3154	0	1	2029647	2029647				FALSE	Segal	Nanopore MAG														ID_28	Sample_28_0	ASM_28_0_Nano_29.fa
1149	2374	1589	384	98.4137	0.671141	10	584857	2836670				FALSE	Segal	Nanopore MAG														ID_28	Sample_28_0	ASM_28_0_Nano_30.fa
1150	2875	1924	517	95.5837	0.921659	15	248979	2312672				FALSE	Segal	Nanopore MAG														ID_28	Sample_28_0	ASM_28_0_Nano_31.fa
1151	3229	2098	541	82.4161	0.305064	18	220057	2184337				FALSE	Segal	Nanopore MAG														ID_28	Sample_28_0	ASM_28_0_Nano_32.fa
1152	2247	1514	373	79.9604	1.26582	103	45831	2561509				FALSE	Segal	Nanopore MAG														ID_28	Sample_28_0	ASM_28_0_Nano_33.fa
1153	3102	2032	537	75.4055	0	8	372166	2164060				FALSE	Segal	Nanopore MAG														ID_28	Sample_28_0	ASM_28_0_Nano_34.fa
1154	2392	1604	388	98.6577	0	3	2013171	3145699				FALSE	Segal	Nanopore MAG														ID_28	Sample_28_0	ASM_28_0_Nano_35.fa
1155	1723	1156	283	89.7436	0.2849	1	2247210	2247210				FALSE	Segal	Nanopore MAG														ID_29	Sample_29_0	ASM_29_0_Nano_0.fa
1156	596	408	86	77.9274	0.347222	19	245190	3005271				FALSE	Segal	Nanopore MAG														ID_29	Sample_29_0	ASM_29_0_Nano_1.fa
1157	2196	1480	369	95.2874	1.62835	9	977049	3943650				FALSE	Segal	Nanopore MAG														ID_29	Sample_29_0	ASM_29_0_Nano_2.fa
1158	779	526	108	94.6237	0	1	1815748	1815748				FALSE	Segal	Nanopore MAG														ID_29	Sample_29_0	ASM_29_0_Nano_3.fa
1159	449	324	73	99.2453	0	1	4811373	4811373				FALSE	Segal	Nanopore MAG														ID_29	Sample_29_0	ASM_29_0_Nano_4.fa
1160	2368	1585	384	95.302	0	1	2328659	2328659				FALSE	Segal	Nanopore MAG														ID_29	Sample_29_0	ASM_29_0_Nano_5.fa
1161	3053	2016	534	90.6817	2.56648	70	58200	2631941				FALSE	Segal	Nanopore MAG														ID_29	Sample_29_0	ASM_29_0_Nano_6.fa
1162	436	314	71	91.5479	0.188679	16	484383	3189379				FALSE	Segal	Nanopore MAG														ID_29	Sample_29_0	ASM_29_0_Nano_7.fa
1163	3343	2177	565	87.1365	0	43	78690	2263067				FALSE	Segal	Nanopore MAG														ID_29	Sample_29_0	ASM_29_0_Nano_8.fa
1164	467	334	73	96.4684	0.743494	54	292882	3609137				FALSE	Segal	Nanopore MAG														ID_29	Sample_29_0	ASM_29_0_Nano_9.fa
1165	620	423	86	87.0192	2.00321	14	389800	3753579				FALSE	Segal	Nanopore MAG														ID_29	Sample_29_0	ASM_29_0_Nano_10.fa
1166	1675	1115	270	98.6667	0.111111	1	1780463	1780463	526	0	0.92	TRUE	Segal	Nanopore MAG	d__Bacteria	p__Firmicutes	c__Bacilli	o__ML615J-28	f__CAG-313	g__CAG-313	s__CAG-313 sp000433035	SGB_6571	0.0129635	SGB_6571	0.00748619	MGYG000002191	0.00953981	ID_29	Sample_29_0	ASM_29_0_Nano_11.fa
1167	2400	1609	388	95.0923	0.305064	5	1769139	3436577	171	0.02	0.83	TRUE	Segal	Nanopore MAG	d__Bacteria	p__Firmicutes_A	c__Clostridia	o__Lachnospirales	f__Lachnospiraceae	g__TF01-11	s__TF01-11 sp000436755	SGB_4658	0.0260066	SGB_4658	0.018423	MGYG000001831	0.02477	ID_29	Sample_29_0	ASM_29_0_Nano_12.fa
1168	477	337	73	82.8253	2.23048	30	233029	3606119				FALSE	Segal	Nanopore MAG														ID_29	Sample_29_0	ASM_29_0_Nano_13.fa
1169	2712	1874	503	93.9388	1.34228	3	1603974	2378322	2125	0.02	0.72	TRUE	Segal	Nanopore MAG	d__Bacteria	p__Firmicutes_A	c__Clostridia_A	o__Christensenellales	f__CAG-138	g__PeH17	s__PeH17 sp000435055	SGB_14306	0.0209101	SGB_14306	0.0292918	MGYG000000530	0.0182888	ID_29	Sample_29_0	ASM_29_0_Nano_14.fa
1170	3119	2043	541	85.92	0.104866	53	57923	2081284				FALSE	Segal	Nanopore MAG														ID_29	Sample_29_0	ASM_29_0_Nano_15.fa
1171	3012	1986	530	99.3007	1.1655	5	1425877	3605411				FALSE	Segal	Nanopore MAG														ID_29	Sample_29_0	ASM_29_0_Nano_16.fa
1172	1551	1022	262	92.4157	1.1236	1	1366431	1366431				FALSE	Segal	Nanopore MAG														ID_29	Sample_29_0	ASM_29_0_Nano_17.fa
1173	381	272	59	98.8679	0.377358	1	2818475	2818475				FALSE	Segal	Nanopore MAG														ID_29	Sample_29_0	ASM_29_0_Nano_18.fa
1174	527	366	73	98.8599	0	1	4069672	4069672	1855	0	0.87	TRUE	Segal	Nanopore MAG	d__Bacteria	p__Bacteroidota	c__Bacteroidia	o__Bacteroidales	f__Bacteroidaceae	g__Phocaeicola	s__Phocaeicola plebeius_A	SGB_1903	0.0301133	SGB_1903	0.0233912	MGYG000003693	0.0145179	ID_29	Sample_29_0	ASM_29_0_Nano_19.fa
1175	565	386	76	81.1538	0.011655	7	869133	3586606				FALSE	Segal	Nanopore MAG														ID_29	Sample_29_0	ASM_29_0_Nano_20.fa
1176	552	381	76	94.3345	4.66715	63	123723	5067212				FALSE	Segal	Nanopore MAG														ID_29	Sample_29_0	ASM_29_0_Nano_21.fa
1177	2598	1786	460	89.8001	0	1	1646046	1646046	45	0	0.51	TRUE	Segal	Nanopore MAG	d__Bacteria	p__Firmicutes_A	c__Clostridia_A	o__Christensenellales	f__CAG-917	g__UMGS1688	s__UMGS1688 sp900544575	SGB_13952	0.0247337	SGB_13952	0.0151077	MGYG000003169	0.0136298	ID_29	Sample_29_0	ASM_29_0_Nano_22.fa
1178	2688	1853	491	80.7732	0	93	31337	1825939				FALSE	Segal	Nanopore MAG														ID_29	Sample_29_0	ASM_29_0_Nano_23.fa
1179	2185	1470	367	90.5724	1.19455	26	192781	3037434				FALSE	Segal	Nanopore MAG														ID_29	Sample_29_0	ASM_29_0_Nano_24.fa
1180	3165	2065	541	77.9432	2.18121	59	69667	2035618				FALSE	Segal	Nanopore MAG														ID_29	Sample_29_0	ASM_29_0_Nano_25.fa
1181	2249	1516	373	85.3494	4.27215	90	52572	2868358				FALSE	Segal	Nanopore MAG														ID_29	Sample_29_0	ASM_29_0_Nano_26.fa
1182	84	67	27	98.9247	0	6	1088953	3772459				FALSE	Segal	Nanopore MAG														ID_29	Sample_29_0	ASM_29_0_Nano_27.fa
1183	42	34	14	90.3153	1.35135	1	2747076	2747076				FALSE	Segal	Nanopore MAG														ID_29	Sample_29_0	ASM_29_0_Nano_28.fa
1184	2247	1514	373	98.7342	0.421941	13	522585	3249054				FALSE	Segal	Nanopore MAG														ID_29	Sample_29_0	ASM_29_0_Nano_29.fa
1185	2740	1893	508	86.1275	0.887574	83	61936	2452329				FALSE	Segal	Nanopore MAG														ID_29	Sample_29_0	ASM_29_0_Nano_30.fa
1186	3229	2098	541	91.9463	0.671141	2	1096636	2164661	2198	0	0.67	TRUE	Segal	Nanopore MAG	d__Bacteria	p__Firmicutes_A	c__Clostridia	o__Oscillospirales	f__Oscillospiraceae	g__CAG-83	s__CAG-83 sp000435555	SGB_15106	0.0270907	SGB_15106	0.0325324	MGYG000002720	0.0161582	ID_29	Sample_29_0	ASM_29_0_Nano_31.fa
1187	2584	1775	456	86.5772	0	1	1834314	1834314	6	0	0.47	TRUE	Segal	Nanopore MAG	d__Bacteria	p__Firmicutes_A	c__Clostridia_A	o__Christensenellales	f__CAG-552	g__UMGS1795	s__UMGS1795 sp900553555	SGB_14018	0.0172053	SGB_14018	0.0140643	MGYG000004578	0.0140643	ID_29	Sample_29_0	ASM_29_0_Nano_32.fa
1188	81	64	27	85.4839	2.06093	15	541265	4580458				FALSE	Segal	Nanopore MAG														ID_29	Sample_29_0	ASM_29_0_Nano_33.fa
1189	3477	2276	600	97.9866	0	3	2976420	3062430				FALSE	Segal	Nanopore MAG														ID_29	Sample_29_0	ASM_29_0_Nano_34.fa
1190	1597	1052	262	93.8202	1.68539	1	1461623	1461623				FALSE	Segal	Nanopore MAG														ID_29	Sample_29_0	ASM_29_0_Nano_35.fa
1191	2077	1401	357	92.8059	1.26582	33	167019	2991427				FALSE	Segal	Nanopore MAG														ID_29	Sample_29_0	ASM_29_0_Nano_36.fa
1192	3523	2315	605	98.6577	0	1	2037449	2037449	906	0	0.91	TRUE	Segal	Nanopore MAG	d__Bacteria	p__Firmicutes_A	c__Clostridia	o__Oscillospirales	f__Acutalibacteraceae	g__Eubacterium_R	s__Eubacterium_R sp000436835	SGB_4327	0.0264052	SGB_4327	0.0249606	MGYG000000646	0.0260348	ID_29	Sample_29_0	ASM_29_0_Nano_37.fa
1193	1867	1255	311	82.8955	2.99401	177	26665	1579253				FALSE	Segal	Nanopore MAG														ID_29	Sample_29_0	ASM_29_0_Nano_38.fa
1194	486	342	73	93.8848	4.2214	74	146308	5110133				FALSE	Segal	Nanopore MAG														ID_29	Sample_29_0	ASM_29_0_Nano_39.fa
1195	3128	2049	541	88.9262	1.34228	8	460758	2453291				FALSE	Segal	Nanopore MAG														ID_29	Sample_29_0	ASM_29_0_Nano_40.fa
1196	3457	2265	598	73.8165	0.671141	163	25238	2241750				FALSE	Segal	Nanopore MAG														ID_29	Sample_29_0	ASM_29_0_Nano_41.fa
1197	181	126	43	98.5992	0.354938	1	3687121	3687121	212	0	0.86	TRUE	Segal	Nanopore MAG	d__Bacteria	p__Bacteroidota	c__Bacteroidia	o__Bacteroidales	f__Bacteroidaceae	g__Prevotella	s__Prevotella rara	SGB_1588	0.0301878	SGB_1588	0.025795	MGYG000002394	0.0202269	ID_29	Sample_29_0	ASM_29_0_Nano_42.fa
1198	721	490	102	97.9592	0	4	1721949	2756784				FALSE	Segal	Nanopore MAG														ID_29	Sample_29_0	ASM_29_0_Nano_43.fa
1199	709	483	100	96.7909	0.621118	1	2757628	2757628				FALSE	Segal	Nanopore MAG														ID_29	Sample_29_0	ASM_29_0_Nano_44.fa
1200	3491	2289	601	98.6301	0	1	2834721	2834721				FALSE	Segal	Nanopore MAG														ID_29	Sample_29_0	ASM_29_0_Nano_45.fa
1201	609	419	86	99.2788	0.961538	9	461922	2372221				FALSE	Segal	Nanopore MAG														ID_29	Sample_29_0	ASM_29_0_Nano_46.fa
1202	2000	1339	339	79.0898	1.00671	124	30248	1821903				FALSE	Segal	Nanopore MAG														ID_29	Sample_29_0	ASM_29_0_Nano_47.fa
1203	3450	2262	597	97.3154	0	1	3401280	3401280				FALSE	Segal	Nanopore MAG														ID_29	Sample_29_0	ASM_29_0_Nano_48.fa
1204	2391	1603	388	80.0252	0.838926	28	163066	2700591				FALSE	Segal	Nanopore MAG														ID_29	Sample_29_0	ASM_29_0_Nano_49.fa
1205	1659	1100	263	91.573	1.1236	1	1070870	1070870				FALSE	Segal	Nanopore MAG														ID_29	Sample_29_0	ASM_29_0_Nano_50.fa
1206	1250	826	219	97.1698	2.45957	7	1387218	2314921				FALSE	Segal	Nanopore MAG														ID_29	Sample_29_0	ASM_29_0_Nano_51.fa
1207	3443	2257	595	98.6577	0.33557	1	2404687	2404687				FALSE	Segal	Nanopore MAG														ID_29	Sample_29_0	ASM_29_0_Nano_52.fa
1208	3047	2013	534	89.4867	1.36054	82	52698	2499309				FALSE	Segal	Nanopore MAG														ID_29	Sample_29_0	ASM_29_0_Nano_53.fa
1209	1587	1047	262	76.9663	3.37079	5	184297	933770				FALSE	Segal	Nanopore MAG														ID_29	Sample_29_0	ASM_29_0_Nano_54.fa
1210	3102	2032	537	86.0738	0	6	582019	2134623				FALSE	Segal	Nanopore MAG														ID_30	Sample_30_0	ASM_30_0_Nano_0.fa
1211	552	381	76	94.891	0.192308	11	943367	5005095				FALSE	Segal	Nanopore MAG														ID_30	Sample_30_0	ASM_30_0_Nano_1.fa
1212	695	474	100	70.3229	0	16	236865	2289389				FALSE	Segal	Nanopore MAG														ID_30	Sample_30_0	ASM_30_0_Nano_2.fa
1213	3547	2334	613	94.5889	0	3	1411996	2353970				FALSE	Segal	Nanopore MAG														ID_30	Sample_30_0	ASM_30_0_Nano_3.fa
1214	1008	653	151	98.8235	0	1	2431189	2431189	2	0	0.54	TRUE	Segal	Nanopore MAG	d__Bacteria	p__Proteobacteria	c__Gammaproteobacteria	o__Enterobacterales	f__Succinivibrionaceae	g__Succinivibrio	s__	SGB_3672	0.0192698	SGB_3672	0.0192698	MGYG000000708	0.0192698	ID_30	Sample_30_0	ASM_30_0_Nano_4.fa
1215	3170	2067	541	94.7987	0.692114	20	435826	2442241				FALSE	Segal	Nanopore MAG														ID_30	Sample_30_0	ASM_30_0_Nano_5.fa
1216	3541	2329	611	97.9866	0.33557	1	2107703	2107703				FALSE	Segal	Nanopore MAG														ID_30	Sample_30_0	ASM_30_0_Nano_6.fa
1217	2217	1495	369	99.2754	1.93237	2	3514884	3616854				FALSE	Segal	Nanopore MAG														ID_30	Sample_30_0	ASM_30_0_Nano_7.fa
1218	3229	2098	541	71.3227	0.671141	11	478680	1930753				FALSE	Segal	Nanopore MAG														ID_30	Sample_30_0	ASM_30_0_Nano_8.fa
1219	3167	2066	541	78.168	0.33557	25	165520	2421553				FALSE	Segal	Nanopore MAG														ID_30	Sample_30_0	ASM_30_0_Nano_9.fa
1220	2718	1880	504	94.3288	0	5	1399496	2702401				FALSE	Segal	Nanopore MAG														ID_30	Sample_30_0	ASM_30_0_Nano_10.fa
1221	565	386	76	91.2063	2.69231	24	233344	3858527				FALSE	Segal	Nanopore MAG														ID_30	Sample_30_0	ASM_30_0_Nano_11.fa
1222	119	81	35	79.1068	0.185874	3	800948	2593409				FALSE	Segal	Nanopore MAG														ID_30	Sample_30_0	ASM_30_0_Nano_12.fa
1223	1907	1278	318	98.1308	0.0778816	1	2653447	2653447				FALSE	Segal	Nanopore MAG														ID_30	Sample_30_0	ASM_30_0_Nano_13.fa
1224	259	169	45	98.0312	1.60142	5	655098	3077687				FALSE	Segal	Nanopore MAG														ID_30	Sample_30_0	ASM_30_0_Nano_14.fa
1225	124	85	36	97.1809	0	3	2228759	3226425				FALSE	Segal	Nanopore MAG														ID_30	Sample_30_0	ASM_30_0_Nano_15.fa
1226	2148	1449	366	98.6577	0	1	2998570	2998570				FALSE	Segal	Nanopore MAG														ID_30	Sample_30_0	ASM_30_0_Nano_16.fa
1227	211	145	45	99.6296	0.601852	14	569553	4062873	131	0.07	0.63	TRUE	Segal	Nanopore MAG	d__Bacteria	p__Bacteroidota	c__Bacteroidia	o__Bacteroidales	f__Bacteroidaceae	g__Prevotella	s__Prevotella sp900290275	SGB_1676	0.0304844	SGB_1676	0.0277509	MGYG000002108	0.0319381	ID_30	Sample_30_0	ASM_30_0_Nano_17.fa
1228	691	471	100	99.375	0.625	1	2135713	2135713	33	0	0.6	TRUE	Segal	Nanopore MAG	d__Bacteria	p__Proteobacteria	c__Gammaproteobacteria	o__Burkholderiales	f__Burkholderiaceae	g__Duodenibacillus	s__Duodenibacillus sp900767875	SGB_9278	0.0095141	SGB_9278	0.00595252	MGYG000000525	0.00611156	ID_30	Sample_30_0	ASM_30_0_Nano_18.fa
1229	3457	2265	598	97.2036	0	4	792572	3099862				FALSE	Segal	Nanopore MAG														ID_30	Sample_30_0	ASM_30_0_Nano_19.fa
1230	199	137	45	98.1429	0.654762	7	909534	3165807				FALSE	Segal	Nanopore MAG														ID_30	Sample_30_0	ASM_30_0_Nano_20.fa
1231	1211	800	207	87.5427	0	4	1209609	1668659				FALSE	Segal	Nanopore MAG														ID_30	Sample_30_0	ASM_30_0_Nano_21.fa
1232	2192	1477	369	93.0606	2.657	8	499818	3240018				FALSE	Segal	Nanopore MAG														ID_30	Sample_30_0	ASM_30_0_Nano_22.fa
1233	2174	1463	367	79.158	2.97202	8	509759	2328121				FALSE	Segal	Nanopore MAG														ID_30	Sample_30_0	ASM_30_0_Nano_23.fa
1234	274	184	51	96.4151	0.125786	3	1780628	3108367				FALSE	Segal	Nanopore MAG														ID_30	Sample_30_0	ASM_30_0_Nano_24.fa
1235	2740	1893	508	97.14	0	1	2879493	2879493	131	0	0.82	TRUE	Segal	Nanopore MAG	d__Bacteria	p__Desulfobacterota	c__Desulfovibrionia	o__Desulfovibrionales	f__Desulfovibrionaceae	g__Desulfovibrio	s__Desulfovibrio sp900556755	SGB_15467	0.0253059	SGB_15467	0.0166683	MGYG000001321	0.0429396	ID_30	Sample_30_0	ASM_30_0_Nano_25.fa
1236	614	422	86	70.9028	0.432692	15	310703	3190173				FALSE	Segal	Nanopore MAG														ID_30	Sample_30_0	ASM_30_0_Nano_26.fa
1237	231	157	45	98.5642	1.53153	3	2789694	3431062				FALSE	Segal	Nanopore MAG														ID_30	Sample_30_0	ASM_30_0_Nano_27.fa
1238	959	637	149	98.8083	0.36789	1	5112202	5112202				FALSE	Segal	Nanopore MAG														ID_30	Sample_30_0	ASM_30_0_Nano_28.fa
1239	3222	2097	541	91.9463	1.34228	16	713208	2515989	67	0.12	0.5	TRUE	Segal	Nanopore MAG	d__Bacteria	p__Firmicutes_A	c__Clostridia	o__Oscillospirales	f__Oscillospiraceae	g__CAG-83	s__CAG-83 sp900547745	SGB_15097	0.0189671	SGB_15097	0.0124233	MGYG000004487	0.00815958	ID_30	Sample_30_0	ASM_30_0_Nano_29.fa
1240	92	72	28	85.9726	1.54122	19	413151	4339236				FALSE	Segal	Nanopore MAG														ID_30	Sample_30_0	ASM_30_0_Nano_30.fa
1241	3180	2069	541	89.038	0	4	547400	2071257				FALSE	Segal	Nanopore MAG														ID_30	Sample_30_0	ASM_30_0_Nano_31.fa
1242	1920	1288	320	93.8924	0.632911	10	1304265	2435815				FALSE	Segal	Nanopore MAG														ID_30	Sample_30_0	ASM_30_0_Nano_32.fa
1243	216	148	45	98.9815	0.679012	8	904679	3297563				FALSE	Segal	Nanopore MAG														ID_30	Sample_30_0	ASM_30_0_Nano_33.fa
1244	130	91	37	92.9812	0.371747	7	697846	2988899				FALSE	Segal	Nanopore MAG														ID_30	Sample_30_0	ASM_30_0_Nano_34.fa
1245	449	324	73	95.7468	2.44361	21	537812	5527372				FALSE	Segal	Nanopore MAG														ID_30	Sample_30_0	ASM_30_0_Nano_35.fa
1246	1228	813	217	98.4501	0	2	1527817	2534896	128	0	0.83	TRUE	Segal	Nanopore MAG	d__Bacteria	p__Firmicutes	c__Bacilli	o__Erysipelotrichales	f__Erysipelatoclostridiaceae	g__Catenibacterium	s__Catenibacterium mitsuokai	SGB_6778	0.0314178	SGB_6778	0.029414	MGYG000000026	0.0340138	ID_30	Sample_30_0	ASM_30_0_Nano_36.fa
1247	1596	1052	262	85.2956	0	2	1083086	1369440	28	0.01	0.69	TRUE	Segal	Nanopore MAG	d__Bacteria	p__Firmicutes	c__Bacilli	o__RF39	f__UBA660	g__CAG-433	s__CAG-433 sp900546245	SGB_6421	0.0287958	SGB_6421	0.0305	MGYG000004601	0.0275918	ID_30	Sample_30_0	ASM_30_0_Nano_37.fa
1248	274	184	51	94.3396	0.651128	3	2192806	3390244				FALSE	Segal	Nanopore MAG														ID_31	Sample_31_0	ASM_31_0_Nano_0.fa
1249	442	319	72	82.9647	2.99257	8	761524	3878916				FALSE	Segal	Nanopore MAG														ID_31	Sample_31_0	ASM_31_0_Nano_1.fa
1250	2368	1585	384	98.6577	0.0419463	12	2535276	3120450	1644	0.14	0.77	TRUE	Segal	Nanopore MAG	d__Bacteria	p__Firmicutes_A	c__Clostridia	o__Lachnospirales	f__Lachnospiraceae	g__Lachnospira	s__Lachnospira eligens_A	SGB_5082	0.0270814	SGB_5082	0.0182402	MGYG000000060	0.0204922	ID_31	Sample_31_0	ASM_31_0_Nano_2.fa
1251	449	324	73	96.2893	1.20755	84	170466	5967725				FALSE	Segal	Nanopore MAG														ID_31	Sample_31_0	ASM_31_0_Nano_3.fa
1252	2392	1604	388	98.6577	0.671141	6	1708055	3371578				FALSE	Segal	Nanopore MAG														ID_31	Sample_31_0	ASM_31_0_Nano_4.fa
1253	3480	2279	601	70.5383	1.00671	17	314573	2856135				FALSE	Segal	Nanopore MAG														ID_31	Sample_31_0	ASM_31_0_Nano_5.fa
1254	2616	1795	461	97.1514	0.806452	1	1574577	1574577				FALSE	Segal	Nanopore MAG														ID_31	Sample_31_0	ASM_31_0_Nano_6.fa
1255	3522	2315	605	74.4757	0	5	816848	2000026				FALSE	Segal	Nanopore MAG														ID_31	Sample_31_0	ASM_31_0_Nano_7.fa
1256	3575	2353	619	89.2394	2.01342	5	880133	3008380				FALSE	Segal	Nanopore MAG														ID_31	Sample_31_0	ASM_31_0_Nano_8.fa
1257	200	138	45	90.0189	0.123457	15	523943	3300986				FALSE	Segal	Nanopore MAG														ID_31	Sample_31_0	ASM_31_0_Nano_9.fa
1258	2192	1477	369	97.5845	3.1401	10	742469	2998796				FALSE	Segal	Nanopore MAG														ID_31	Sample_31_0	ASM_31_0_Nano_10.fa
1259	2155	1452	366	99.3289	0	1	2631142	2631142	258	0	0.92	TRUE	Segal	Nanopore MAG	d__Bacteria	p__Firmicutes_A	c__Clostridia	o__Lachnospirales	f__Lachnospiraceae	g__Coprococcus	s__Coprococcus sp000433075	SGB_5115	0.0175456	SGB_5115	0.0183863	MGYG000002289	0.0117564	ID_31	Sample_31_0	ASM_31_0_Nano_11.fa
1260	1621	1072	263	91.573	1.68539	1	1157683	1157683				FALSE	Segal	Nanopore MAG														ID_31	Sample_31_0	ASM_31_0_Nano_12.fa
1261	23	20	9	97.1251	0	1	2305250	2305250	22	0	0.61	TRUE	Segal	Nanopore MAG	d__Bacteria	p__Spirochaetota	c__Spirochaetia	o__Treponematales	f__Treponemataceae	g__Treponema_D	s__Treponema_D sp900541945	SGB_3548	0.0241021	SGB_3548	0.0202401	MGYG000000639	0.0202401	ID_31	Sample_31_0	ASM_31_0_Nano_13.fa
1262	3546	2333	613	94.7903	0	1	2292242	2292242				FALSE	Segal	Nanopore MAG														ID_31	Sample_31_0	ASM_31_0_Nano_14.fa
1263	1537	1011	262	93.5393	1.28411	1	948870	948870	86	0	0.91	TRUE	Segal	Nanopore MAG	d__Bacteria	p__Firmicutes	c__Bacilli	o__RF39	f__UBA660	g__CAG-611	s__CAG-611 sp000434175	SGB_6465	0.0246209	SGB_6465	0.041913	MGYG000001946	0.0145902	ID_31	Sample_31_0	ASM_31_0_Nano_15.fa
1264	2160	1454	366	96.868	0	4	1592861	2915842				FALSE	Segal	Nanopore MAG														ID_31	Sample_31_0	ASM_31_0_Nano_16.fa
1265	3119	2043	541	83.3124	2.01342	12	497399	3060435				FALSE	Segal	Nanopore MAG														ID_31	Sample_31_0	ASM_31_0_Nano_17.fa
1266	2196	1480	369	95.6705	1.62835	12	776638	4198726				FALSE	Segal	Nanopore MAG														ID_31	Sample_31_0	ASM_31_0_Nano_18.fa
1267	215	148	45	89.8765	3.58025	18	444497	3383457				FALSE	Segal	Nanopore MAG														ID_31	Sample_31_0	ASM_31_0_Nano_19.fa
1268	259	169	45	78.4784	3.02491	11	390481	2926285				FALSE	Segal	Nanopore MAG														ID_31	Sample_31_0	ASM_31_0_Nano_20.fa
1269	706	481	100	97.5155	0	1	2991920	2991920	58	0	0.62	TRUE	Segal	Nanopore MAG	d__Bacteria	p__Proteobacteria	c__Gammaproteobacteria	o__Burkholderiales	f__Burkholderiaceae	g__Sutterella	s__	SGB_9298	0.0282076	SGB_9298	0.00766617	MGYG000001976	0.0231524	ID_31	Sample_31_0	ASM_31_0_Nano_21.fa
1270	2583	1774	456	75.4544	0	13	496799	2070318				FALSE	Segal	Nanopore MAG														ID_31	Sample_31_0	ASM_31_0_Nano_22.fa
1271	51	39	17	94.5873	1.5873	8	572395	3678208				FALSE	Segal	Nanopore MAG														ID_31	Sample_31_0	ASM_31_0_Nano_23.fa
1272	2658	1830	480	95.7494	0.671141	1	3284153	3284153	3	0	0.5	TRUE	Segal	Nanopore MAG	d__Bacteria	p__Firmicutes_A	c__Clostridia	o__Oscillospirales	f__CAG-382	g__UMGS882	s__UMGS882 sp900546385	SGB_14199	0.0285136	SGB_14199	0.0212923	MGYG000000476	0.0212923	ID_31	Sample_31_0	ASM_31_0_Nano_24.fa
1273	2387	1601	387	88.1767	0	3	2647484	2935686	76	0	0.8	TRUE	Segal	Nanopore MAG	d__Bacteria	p__Firmicutes_A	c__Clostridia	o__Lachnospirales	f__Lachnospiraceae	g__Eubacterium_F	s__Eubacterium_F sp900539115	SGB_4648	0.0276198	SGB_4648	0.0216114	MGYG000003949	0.0218923	ID_31	Sample_31_0	ASM_31_0_Nano_25.fa
1274	565	386	76	88.2372	1.53846	14	722408	4446839				FALSE	Segal	Nanopore MAG														ID_31	Sample_31_0	ASM_31_0_Nano_26.fa
1275	1860	1251	310	80.9939	0.718563	13	262294	2558131				FALSE	Segal	Nanopore MAG														ID_31	Sample_31_0	ASM_31_0_Nano_27.fa
1276	477	337	73	89.6221	2.72615	16	520913	5202194				FALSE	Segal	Nanopore MAG														ID_31	Sample_31_0	ASM_31_0_Nano_28.fa
1277	221	152	45	98.6486	2.53378	1	3512682	3512682	174	0	0.82	TRUE	Segal	Nanopore MAG	d__Bacteria	p__Bacteroidota	c__Bacteroidia	o__Bacteroidales	f__Bacteroidaceae	g__Prevotella	s__Prevotella sp000436915	SGB_1657	0.033099	SGB_1657	0.0299084	MGYG000002133	0.0335187	ID_31	Sample_31_0	ASM_31_0_Nano_29.fa
1278	2080	1404	357	99.2089	0	28	664004	3822886	33	0.03	0.49	TRUE	Segal	Nanopore MAG	d__Bacteria	p__Firmicutes_A	c__Clostridia	o__Lachnospirales	f__Lachnospiraceae	g__UBA3402	s__UBA3402 sp003478355	SGB_4706	0.0328564	SGB_4706	0.0275654	MGYG000000278	0.0334207	ID_31	Sample_31_0	ASM_31_0_Nano_30.fa
1279	3443	2257	595	97.3154	0.33557	2	1903440	2579791				FALSE	Segal	Nanopore MAG														ID_31	Sample_31_0	ASM_31_0_Nano_31.fa
1280	1555	1023	262	92.4157	3.37079	4	1262353	1303569				FALSE	Segal	Nanopore MAG														ID_31	Sample_31_0	ASM_31_0_Nano_32.fa
1281	122	83	36	88.3271	0.309789	6	618907	3062748	80	0.04	0.6	TRUE	Segal	Nanopore MAG	d__Bacteria	p__Bacteroidota	c__Bacteroidia	o__Bacteroidales	f__Bacteroidaceae	g__Prevotellamassilia	s__Prevotellamassilia sp900543155	SGB_1474	0.0235898	SGB_1474	0.021963	MGYG000000692	0.021963	ID_31	Sample_31_0	ASM_31_0_Nano_33.fa
1282	3181	2069	541	86.4989	0	2	1126109	2079924	750	0	0.59	TRUE	Segal	Nanopore MAG	d__Bacteria	p__Firmicutes_A	c__Clostridia	o__Oscillospirales	f__Oscillospiraceae	g__CAG-103	s__CAG-103 sp900757655	SGB_15267	0.0338788	SGB_15267	0.0284421	MGYG000001565	0.0284421	ID_31	Sample_31_0	ASM_31_0_Nano_34.fa
1283	204	141	45	98.8306	3.19444	14	2149997	3809770				FALSE	Segal	Nanopore MAG														ID_31	Sample_31_0	ASM_31_0_Nano_35.fa
1284	3450	2262	597	97.3154	0	1	3410577	3410577				FALSE	Segal	Nanopore MAG														ID_31	Sample_31_0	ASM_31_0_Nano_36.fa
1285	848	572	121	78.1174	0.768049	10	452883	2422572				FALSE	Segal	Nanopore MAG														ID_32	Sample_32_0	ASM_32_0_Nano_0.fa
1286	3533	2321	606	93.736	0	2	1156449	2059763				FALSE	Segal	Nanopore MAG														ID_32	Sample_32_0	ASM_32_0_Nano_1.fa
1287	81	64	27	81.6984	2.07885	11	478300	4384805				FALSE	Segal	Nanopore MAG														ID_32	Sample_32_0	ASM_32_0_Nano_2.fa
1288	779	526	108	80.0361	0	3	1150129	1884505				FALSE	Segal	Nanopore MAG														ID_32	Sample_32_0	ASM_32_0_Nano_3.fa
1289	231	157	45	98.9865	0.675676	1	3575693	3575693	7263	0	0.82	TRUE	Segal	Nanopore MAG	d__Bacteria	p__Bacteroidota	c__Bacteroidia	o__Bacteroidales	f__Bacteroidaceae	g__Prevotella	s__Prevotella copri	SGB_1626	0.0316445	SGB_1626	0.0351798	MGYG000002293	0.0400509	ID_32	Sample_32_0	ASM_32_0_Nano_4.fa
1290	959	637	149	99.9287	0.409408	4	3697887	4825655				FALSE	Segal	Nanopore MAG														ID_32	Sample_32_0	ASM_32_0_Nano_5.fa
1291	443	319	72	98.8848	0.185874	1	3692090	3692090				FALSE	Segal	Nanopore MAG														ID_32	Sample_32_0	ASM_32_0_Nano_6.fa
1292	552	381	76	99.4231	0.384615	4	1022399	5248212				FALSE	Segal	Nanopore MAG														ID_32	Sample_32_0	ASM_32_0_Nano_7.fa
1293	484	341	73	88.6617	0.86741	9	1269799	4589947				FALSE	Segal	Nanopore MAG														ID_32	Sample_32_0	ASM_32_0_Nano_8.fa
1294	2085	1405	357	98.1013	1.26582	2	2781041	3486963	1	0	0.72	TRUE	Segal	Nanopore MAG	d__Bacteria	p__Firmicutes_A	c__Clostridia	o__Lachnospirales	f__Lachnospiraceae	g__UBA9502	s__UBA9502 sp900770535	SGB_4712	0.103884	SGB_4712	0.0952864	MGYG000004855	0.0142212	ID_32	Sample_32_0	ASM_32_0_Nano_9.fa
1295	2259	1523	375	93.2886	2.23714	7	672576	2883823				FALSE	Segal	Nanopore MAG														ID_32	Sample_32_0	ASM_32_0_Nano_10.fa
1296	678	462	97	97.3101	0.105485	1	2554757	2554757				FALSE	Segal	Nanopore MAG														ID_32	Sample_32_0	ASM_32_0_Nano_11.fa
1297	3065	2021	534	100	0	1	2938873	2938873	1026	0	0.87	TRUE	Segal	Nanopore MAG	d__Bacteria	p__Firmicutes_A	c__Clostridia	o__Oscillospirales	f__Ruminococcaceae	g__Faecalibacterium	s__Faecalibacterium prausnitzii_G	SGB_15316	0.0374241	SGB_15316	0.0324167	MGYG000002545	0.0370761	ID_32	Sample_32_0	ASM_32_0_Nano_12.fa
1298	216	148	45	99.0741	0	1	3051839	3051839	458	0	0.88	TRUE	Segal	Nanopore MAG	d__Bacteria	p__Bacteroidota	c__Bacteroidia	o__Bacteroidales	f__Bacteroidaceae	g__Prevotella	s__Prevotella stercorea	SGB_1679	0.0359738	SGB_1679	0.029918	MGYG000000215	0.0317017	ID_32	Sample_32_0	ASM_32_0_Nano_13.fa
1299	565	386	76	98.5407	0	4	2613281	4568425				FALSE	Segal	Nanopore MAG														ID_32	Sample_32_0	ASM_32_0_Nano_14.fa
1300	2324	1556	376	90.8544	0.632911	30	303137	3680876				FALSE	Segal	Nanopore MAG														ID_32	Sample_32_0	ASM_32_0_Nano_15.fa
1301	2075	1400	357	99.6835	0.843882	5	1015061	3476157				FALSE	Segal	Nanopore MAG														ID_32	Sample_32_0	ASM_32_0_Nano_16.fa
1302	2281	1536	376	75.0038	0.292398	10	430236	2813147				FALSE	Segal	Nanopore MAG														ID_32	Sample_32_0	ASM_32_0_Nano_17.fa
1303	477	337	73	98.513	0.557621	1	4410112	4410112				FALSE	Segal	Nanopore MAG														ID_32	Sample_32_0	ASM_32_0_Nano_18.fa
1304	449	324	73	99.2481	0.18797	4	2922845	4761181				FALSE	Segal	Nanopore MAG														ID_32	Sample_32_0	ASM_32_0_Nano_19.fa
1305	95	72	28	94.4713	1.07527	2	3652499	4794169				FALSE	Segal	Nanopore MAG														ID_32	Sample_32_0	ASM_32_0_Nano_20.fa
1306	3257	2112	541	97.1477	0.0209732	1	3404812	3404812	186	0	0.86	TRUE	Segal	Nanopore MAG	d__Bacteria	p__Firmicutes_A	c__Clostridia	o__Oscillospirales	f__Oscillospiraceae	g__Dysosmobacter	s__Dysosmobacter welbionis	SGB_15078	0.0212505	SGB_15078	0.0117202	MGYG000002327	0.0172832	ID_32	Sample_32_0	ASM_32_0_Nano_21.fa
1307	1207	797	205	82.3377	0.929705	11	482389	3846594	6	0.06	0.89	TRUE	Segal	Nanopore MAG	d__Bacteria	p__Firmicutes	c__Bacilli	o__Erysipelotrichales	f__Erysipelotrichaceae	g__Holdemania	s__Holdemania massiliensis	SGB_4044	0.0210956	SGB_4044	0.0175349	MGYG000001430	0.0171091	ID_32	Sample_32_0	ASM_32_0_Nano_22.fa
1308	1873	1257	311	99.9807	1.84631	1	2443975	2443975				FALSE	Segal	Nanopore MAG														ID_32	Sample_32_0	ASM_32_0_Nano_23.fa
1309	1752	1181	283	89.7436	0.854701	1	1871329	1871329				FALSE	Segal	Nanopore MAG														ID_33	Sample_33_0	ASM_33_0_Nano_0.fa
1310	1555	1023	262	92.6966	3.93258	1	1209603	1209603				FALSE	Segal	Nanopore MAG														ID_33	Sample_33_0	ASM_33_0_Nano_1.fa
1311	3541	2329	611	95.6376	0.396583	3	1654753	2098444				FALSE	Segal	Nanopore MAG														ID_33	Sample_33_0	ASM_33_0_Nano_2.fa
1312	209	144	45	98.8889	1.11111	12	918437	4057846	54	0.04	0.65	TRUE	Segal	Nanopore MAG	d__Bacteria	p__Bacteroidota	c__Bacteroidia	o__Bacteroidales	f__Bacteroidaceae	g__Prevotella	s__Prevotella sp900552515	SGB_1673	0.0348241	SGB_1673	0.0306967	MGYG000001975	0.0295462	ID_33	Sample_33_0	ASM_33_0_Nano_3.fa
1313	2378	1593	384	99.3289	0	1	2365874	2365874	1234	0	0.93	TRUE	Segal	Nanopore MAG	d__Bacteria	p__Firmicutes_A	c__Clostridia	o__Lachnospirales	f__Lachnospiraceae	g__Butyrivibrio_A	s__Butyrivibrio_A crossotus	SGB_5065	0.0199532	SGB_5065	0.0154542	MGYG000001319	0.016544	ID_33	Sample_33_0	ASM_33_0_Nano_4.fa
1314	2509	1706	441	92.8412	0.0610128	1	3147444	3147444	1	0	0.48	TRUE	Segal	Nanopore MAG	d__Bacteria	p__Firmicutes_A	c__Clostridia	o__Monoglobales_A	f__UBA1381	g__	s__	SGB_4156	0.215885	SGB_4157	0.202271	MGYG000004193	0.202271	ID_33	Sample_33_0	ASM_33_0_Nano_5.fa
1315	117	79	34	93.3375	1.11524	5	1037038	2575891				FALSE	Segal	Nanopore MAG														ID_33	Sample_33_0	ASM_33_0_Nano_6.fa
1316	842	568	121	78.1566	2.27273	16	279642	2358460				FALSE	Segal	Nanopore MAG														ID_33	Sample_33_0	ASM_33_0_Nano_7.fa
1317	610	420	86	84.9092	3.20513	8	525134	2969474				FALSE	Segal	Nanopore MAG														ID_33	Sample_33_0	ASM_33_0_Nano_8.fa
1318	2391	1603	388	94.6658	1.1745	4	1940937	3011897				FALSE	Segal	Nanopore MAG														ID_33	Sample_33_0	ASM_33_0_Nano_9.fa
1319	1919	1287	320	97.0992	0.971192	1	2232516	2232516				FALSE	Segal	Nanopore MAG														ID_33	Sample_33_0	ASM_33_0_Nano_10.fa
1320	565	386	76	96.4197	0.320513	3	2258508	4437100				FALSE	Segal	Nanopore MAG														ID_33	Sample_33_0	ASM_33_0_Nano_11.fa
1321	2217	1495	369	91.9324	2.53623	9	667014	3172643				FALSE	Segal	Nanopore MAG														ID_33	Sample_33_0	ASM_33_0_Nano_12.fa
1322	3070	2021	534	89.1156	0	2	1270251	2142163	103	0	0.83	TRUE	Segal	Nanopore MAG	d__Bacteria	p__Firmicutes_A	c__Clostridia	o__Oscillospirales	f__Ruminococcaceae	g__Faecalibacterium	s__Faecalibacterium prausnitzii_H	SGB_15322	0.0260672	SGB_15322	0.020673	MGYG000000039	0.0235794	ID_33	Sample_33_0	ASM_33_0_Nano_13.fa
1323	1656	1097	263	90.4006	0	4	421332	1340675	20	0.04	0.88	TRUE	Segal	Nanopore MAG	d__Bacteria	p__Firmicutes	c__Bacilli	o__RF39	f__UBA660	g__CAG-582	s__CAG-582 sp000435515	SGB_6522	0.0251823	SGB_6522	0.0219135	MGYG000004025	0.0231079	ID_33	Sample_33_0	ASM_33_0_Nano_14.fa
1324	2400	1609	388	91.4779	0	18	377468	3482995				FALSE	Segal	Nanopore MAG														ID_33	Sample_33_0	ASM_33_0_Nano_15.fa
1325	2157	1453	366	93.2117	2.23714	13	355428	3225020				FALSE	Segal	Nanopore MAG														ID_33	Sample_33_0	ASM_33_0_Nano_16.fa
1326	2188	1473	367	98.3947	3.86473	22	522623	3845575				FALSE	Segal	Nanopore MAG														ID_33	Sample_33_0	ASM_33_0_Nano_17.fa
1327	3524	2316	605	97.651	0.671141	1	2151769	2151769				FALSE	Segal	Nanopore MAG														ID_33	Sample_33_0	ASM_33_0_Nano_18.fa
1328	2371	1586	384	82.6412	2.57271	27	195910	2903596				FALSE	Segal	Nanopore MAG														ID_33	Sample_33_0	ASM_33_0_Nano_19.fa
1329	2148	1449	366	98.6577	0	1	2864489	2864489				FALSE	Segal	Nanopore MAG														ID_33	Sample_33_0	ASM_33_0_Nano_20.fa
1330	214	147	45	92.1296	0	6	920061	3469090				FALSE	Segal	Nanopore MAG														ID_33	Sample_33_0	ASM_33_0_Nano_21.fa
1331	1654	1095	263	92.1348	1.84591	1	1509760	1509760	38	0	0.91	TRUE	Segal	Nanopore MAG	d__Bacteria	p__Firmicutes	c__Bacilli	o__RF39	f__UBA660	g__CAG-605	s__CAG-605 sp000433475	SGB_6518	0.0174393	SGB_6518	0.0164259	MGYG000003998	0.0220268	ID_33	Sample_33_0	ASM_33_0_Nano_22.fa
1332	2393	1605	388	99.3289	0	9	1962821	3336170				FALSE	Segal	Nanopore MAG														ID_33	Sample_33_0	ASM_33_0_Nano_23.fa
1333	698	477	100	100	0	1	2944058	2944058				FALSE	Segal	Nanopore MAG														ID_33	Sample_33_0	ASM_33_0_Nano_24.fa
1334	2170	1461	367	99.4243	1.69082	10	1074315	3392652				FALSE	Segal	Nanopore MAG														ID_33	Sample_33_0	ASM_33_0_Nano_25.fa
1335	1485	975	257	71.5735	0.111857	8	248928	1325221				FALSE	Segal	Nanopore MAG														ID_33	Sample_33_0	ASM_33_0_Nano_26.fa
1336	2185	1470	367	95.5233	0.483092	7	602138	2982048				FALSE	Segal	Nanopore MAG														ID_33	Sample_33_0	ASM_33_0_Nano_27.fa
1337	721	490	102	94.0416	0.680272	1	2772213	2772213				FALSE	Segal	Nanopore MAG														ID_33	Sample_33_0	ASM_33_0_Nano_28.fa
1338	552	381	76	81.3727	0.844988	27	296990	4818103				FALSE	Segal	Nanopore MAG														ID_33	Sample_33_0	ASM_33_0_Nano_29.fa
1339	1042	682	159	70.8555	1.04712	16	250437	2110425				FALSE	Segal	Nanopore MAG														ID_33	Sample_33_0	ASM_33_0_Nano_30.fa
1340	3182	2069	541	92.6174	0.671141	3	1818224	2717950	335	0.03	0.59	TRUE	Segal	Nanopore MAG	d__Bacteria	p__Firmicutes_A	c__Clostridia	o__Oscillospirales	f__Oscillospiraceae	g__CAG-103	s__CAG-103 sp900317855	SGB_15266	0.0345865	SGB_15266	0.0259601	MGYG000000884	0.0266569	ID_33	Sample_33_0	ASM_33_0_Nano_31.fa
1341	2391	1603	388	88.0448	0	4	1686260	3108176				FALSE	Segal	Nanopore MAG														ID_34	Sample_34_0	ASM_34_0_Nano_0.fa
1342	282	190	53	98.1132	1.79245	6	1875877	3305051	20	0.02	0.58	TRUE	Segal	Nanopore MAG	d__Bacteria	p__Bacteroidota	c__Bacteroidia	o__Bacteroidales	f__Muribaculaceae	g__CAG-279	s__CAG-279 sp900544305	SGB_2073	0.0258595	SGB_2073	0.020419	MGYG000000568	0.020419	ID_34	Sample_34_0	ASM_34_0_Nano_1.fa
1343	2381	1596	384	92.6174	0	11	263474	2753942				FALSE	Segal	Nanopore MAG														ID_34	Sample_34_0	ASM_34_0_Nano_2.fa
1344	2259	1523	375	95.281	2.34899	17	395751	3074357				FALSE	Segal	Nanopore MAG														ID_34	Sample_34_0	ASM_34_0_Nano_3.fa
1345	609	419	86	99.5192	2.40385	9	421402	2395794				FALSE	Segal	Nanopore MAG														ID_34	Sample_34_0	ASM_34_0_Nano_4.fa
1346	2080	1404	357	71.5836	0.039557	10	364418	2874840				FALSE	Segal	Nanopore MAG														ID_34	Sample_34_0	ASM_34_0_Nano_5.fa
1347	734	496	104	74.4848	2.81532	22	648604	4661859				FALSE	Segal	Nanopore MAG														ID_34	Sample_34_0	ASM_34_0_Nano_6.fa
1348	450	325	73	92.1933	0.557621	7	616971	3471041				FALSE	Segal	Nanopore MAG														ID_34	Sample_34_0	ASM_34_0_Nano_7.fa
1349	552	381	76	98.2692	1.08974	8	924383	4891748				FALSE	Segal	Nanopore MAG														ID_34	Sample_34_0	ASM_34_0_Nano_8.fa
1350	778	525	108	97.8495	0	1	1999853	1999853				FALSE	Segal	Nanopore MAG														ID_34	Sample_34_0	ASM_34_0_Nano_9.fa
1351	2367	1585	384	98.6577	0	7	1724834	2887270	194	0.29	0.8	TRUE	Segal	Nanopore MAG	d__Bacteria	p__Firmicutes_A	c__Clostridia	o__Lachnospirales	f__Lachnospiraceae	g__Lachnospira	s__Lachnospira sp003537285	SGB_5083	0.0211856	SGB_5083	0.0347442	MGYG000000187	0.0174292	ID_34	Sample_34_0	ASM_34_0_Nano_10.fa
1352	3441	2256	595	93.16	2.68456	5	1544651	2775931				FALSE	Segal	Nanopore MAG														ID_34	Sample_34_0	ASM_34_0_Nano_11.fa
1353	81	64	27	98.1183	0.537634	7	1637954	4557209				FALSE	Segal	Nanopore MAG														ID_34	Sample_34_0	ASM_34_0_Nano_12.fa
1354	2284	1538	376	89.4521	2.56801	28	156483	3114691				FALSE	Segal	Nanopore MAG														ID_34	Sample_34_0	ASM_34_0_Nano_13.fa
1355	2280	1535	376	97.8558	0.292398	11	461434	2715164				FALSE	Segal	Nanopore MAG														ID_34	Sample_34_0	ASM_34_0_Nano_14.fa
1356	1717	1150	281	78.8889	1.02564	3	1504458	2142821	1	0.01	0.66	TRUE	Segal	Nanopore MAG	d__Bacteria	p__Cyanobacteria	c__Vampirovibrionia	o__Gastranaerophilales	f__Gastranaerophilaceae	g__CAG-306	s__	SGB_8599	0.141153	SGB_8599	0.136788	MGYG000000436	0.137268	ID_34	Sample_34_0	ASM_34_0_Nano_15.fa
1357	1600	1053	262	88.2022	1.1236	1	1136324	1136324	97	0	0.81	TRUE	Segal	Nanopore MAG	d__Bacteria	p__Firmicutes	c__Bacilli	o__RF39	f__UBA660	g__CAG-594	s__CAG-594 sp900547225	SGB_6428	0.0307304	SGB_6428	0.0424074	MGYG000004086	0.0421156	ID_34	Sample_34_0	ASM_34_0_Nano_16.fa
1358	2188	1473	367	99.1999	0.241546	3	1959601	3416755				FALSE	Segal	Nanopore MAG														ID_34	Sample_34_0	ASM_34_0_Nano_17.fa
1359	3047	2013	534	96.7687	1.36054	7	815834	3279921				FALSE	Segal	Nanopore MAG														ID_34	Sample_34_0	ASM_34_0_Nano_18.fa
1360	3457	2265	598	98.9933	0	1	3250927	3250927	4381	0	0.84	TRUE	Segal	Nanopore MAG	d__Bacteria	p__Firmicutes_A	c__Clostridia	o__Oscillospirales	f__Ruminococcaceae	g__Ruminiclostridium_E	s__Ruminiclostridium_E siraeum	SGB_4198	0.0345816	SGB_4198	0.0275038	MGYG000002530	0.0361664	ID_34	Sample_34_0	ASM_34_0_Nano_19.fa
1361	3450	2262	597	97.59	0	3	2295225	3358960				FALSE	Segal	Nanopore MAG														ID_34	Sample_34_0	ASM_34_0_Nano_20.fa
1362	401	285	59	99.0566	0.377358	1	2868336	2868336	187	0	0.67	TRUE	Segal	Nanopore MAG	d__Bacteria	p__Bacteroidota	c__Bacteroidia	o__Bacteroidales	f__Muribaculaceae	g__UBA7173	s__UBA7173 sp900545955	SGB_2135	0.0201782	SGB_2135	0.0141756	MGYG000000667	0.05324	ID_34	Sample_34_0	ASM_34_0_Nano_21.fa
1363	959	637	149	92.6551	0.31498	2	4963696	5055875				FALSE	Segal	Nanopore MAG														ID_34	Sample_34_0	ASM_34_0_Nano_22.fa
1364	2219	1495	369	99.0338	2.41546	52	1016738	3869893				FALSE	Segal	Nanopore MAG														ID_34	Sample_34_0	ASM_34_0_Nano_23.fa
1365	466	333	73	95.158	3.71747	67	484502	3663081				FALSE	Segal	Nanopore MAG														ID_34	Sample_34_0	ASM_34_0_Nano_24.fa
1366	709	483	100	93.9027	2.12215	5	630373	2726681				FALSE	Segal	Nanopore MAG														ID_34	Sample_34_0	ASM_34_0_Nano_25.fa
1367	2073	1400	357	81.9704	1.58228	1	2557682	2557682				FALSE	Segal	Nanopore MAG														ID_34	Sample_34_0	ASM_34_0_Nano_26.fa
1368	713	484	100	97.8438	2.17014	1	2539381	2539381	30	0	0.59	TRUE	Segal	Nanopore MAG	d__Bacteria	p__Proteobacteria	c__Gammaproteobacteria	o__Burkholderiales	f__Burkholderiaceae	g__Sutterella	s__Sutterella sp900543805	SGB_9290	0.0251136	SGB_9290	0.0205056	MGYG000000810	0.0195504	ID_34	Sample_34_0	ASM_34_0_Nano_27.fa
1369	637	434	88	83.4776	0.240385	4	662160	2447535				FALSE	Segal	Nanopore MAG														ID_34	Sample_34_0	ASM_34_0_Nano_28.fa
1370	3012	1986	530	97.9021	0.2331	2	3200443	3208500	2815	0.01	0.81	TRUE	Segal	Nanopore MAG	d__Bacteria	p__Firmicutes_A	c__Clostridia_A	o__Christensenellales	f__CAG-74	g__UBA11524	s__UBA11524 sp000437595	SGB_15369	0.0280356	SGB_15369	0.0262433	MGYG000003891	0.0258444	ID_34	Sample_34_0	ASM_34_0_Nano_29.fa
1371	2158	1453	366	98.6577	0.305064	2	2011269	3253695				FALSE	Segal	Nanopore MAG														ID_34	Sample_34_0	ASM_34_0_Nano_30.fa
1372	2616	1795	461	97.9579	0.806452	1	1647678	1647678	1434	0	0.86	TRUE	Segal	Nanopore MAG	d__Bacteria	p__Firmicutes_A	c__Clostridia_A	o__Christensenellales	f__CAG-917	g__CAG-349	s__CAG-349 sp003539515	SGB_13976	0.030289	SGB_13976	0.0270252	MGYG000002831	0.0283422	ID_34	Sample_34_0	ASM_34_0_Nano_31.fa
1373	604	415	86	92.0753	1.20192	3	789298	2581744				FALSE	Segal	Nanopore MAG														ID_34	Sample_34_0	ASM_34_0_Nano_32.fa
1374	1693	1131	274	88.764	0	1	1596748	1596748	248	0	0.93	TRUE	Segal	Nanopore MAG	d__Bacteria	p__Firmicutes	c__Bacilli	o__RFN20	f__CAG-288	g__CAG-345	s__CAG-345 sp000433315	SGB_6601	0.0117066	SGB_6601	0.00809533	MGYG000004498	0.00836511	ID_34	Sample_34_0	ASM_34_0_Nano_33.fa
1375	486	342	73	98.8228	0.0464684	5	1263267	5348006				FALSE	Segal	Nanopore MAG														ID_34	Sample_34_0	ASM_34_0_Nano_34.fa
1376	537	371	73	98.8848	2.10657	14	2477686	4520007	28	0.28	0.84	TRUE	Segal	Nanopore MAG	d__Bacteria	p__Bacteroidota	c__Bacteroidia	o__Bacteroidales	f__Bacteroidaceae	g__Bacteroides	s__Bacteroides ndongoniae	SGB_1821	0.0323962	SGB_1821	0.03013	MGYG000002621	0.03013	ID_34	Sample_34_0	ASM_34_0_Nano_35.fa
1377	3087	2021	534	83.4609	4.08163	17	293500	2907263				FALSE	Segal	Nanopore MAG														ID_34	Sample_34_0	ASM_34_0_Nano_36.fa
1378	2473	1671	418	82.1648	0.806452	5	1818318	1860548				FALSE	Segal	Nanopore MAG														ID_34	Sample_34_0	ASM_34_0_Nano_37.fa
1379	2207	1489	369	98.6312	2.51208	5	893077	3429114				FALSE	Segal	Nanopore MAG														ID_34	Sample_34_0	ASM_34_0_Nano_38.fa
1380	3039	2006	533	91.8891	1.40329	9	543805	2556107				FALSE	Segal	Nanopore MAG														ID_34	Sample_34_0	ASM_34_0_Nano_39.fa
1381	520	362	73	93.5821	0.124378	7	1932583	3767473	1008	0.01	0.88	TRUE	Segal	Nanopore MAG	d__Bacteria	p__Bacteroidota	c__Bacteroidia	o__Bacteroidales	f__Bacteroidaceae	g__Phocaeicola	s__Phocaeicola coprocola	SGB_1891	0.0243076	SGB_1891	0.0223412	MGYG000001306	0.0225361	ID_34	Sample_34_0	ASM_34_0_Nano_40.fa
1382	2740	1893	508	90.1991	0.624589	4	2294168	3089159				FALSE	Segal	Nanopore MAG														ID_34	Sample_34_0	ASM_34_0_Nano_41.fa
1383	694	473	100	86.8542	0.833333	5	1524709	2308686				FALSE	Segal	Nanopore MAG														ID_34	Sample_34_0	ASM_34_0_Nano_42.fa
1384	486	342	73	96.6336	0.232342	10	952440	5476519				FALSE	Segal	Nanopore MAG														ID_35	Sample_35_0	ASM_35_0_Nano_0.fa
1385	3151	2057	541	93.2886	1.67785	48	163606	3417848				FALSE	Segal	Nanopore MAG														ID_35	Sample_35_0	ASM_35_0_Nano_1.fa
1386	1676	1116	270	100	0.111111	1	1621132	1621132	657	0	0.92	TRUE	Segal	Nanopore MAG	d__Bacteria	p__Firmicutes	c__Bacilli	o__ML615J-28	f__CAG-313	g__CAG-313	s__CAG-313 sp003539625	SGB_6579	0.0154981	SGB_6579	0.0149076	MGYG000004451	0.00817473	ID_35	Sample_35_0	ASM_35_0_Nano_2.fa
1387	43	35	14	95.2703	0.675676	1	2574258	2574258	23	0	0.82	TRUE	Segal	Nanopore MAG	d__Bacteria	p__Verrucomicrobiota	c__Verrucomicrobiae	o__Opitutales	f__CAG-312	g__CAG-312	s__CAG-312 sp900760665	SGB_8769	0.0166035	SGB_8769	0.0129725	MGYG000004501	0.0126677	ID_35	Sample_35_0	ASM_35_0_Nano_3.fa
1388	787	531	108	96.7742	0	1	2100288	2100288				FALSE	Segal	Nanopore MAG														ID_35	Sample_35_0	ASM_35_0_Nano_4.fa
1389	33	27	14	80.1026	2.02703	138	44950	2423450				FALSE	Segal	Nanopore MAG														ID_35	Sample_35_0	ASM_35_0_Nano_5.fa
1390	3191	2075	541	92.3937	0	18	177630	2357244				FALSE	Segal	Nanopore MAG														ID_35	Sample_35_0	ASM_35_0_Nano_6.fa
1391	3575	2353	619	85.3258	0.671141	50	100437	2520591				FALSE	Segal	Nanopore MAG														ID_35	Sample_35_0	ASM_35_0_Nano_7.fa
1392	1723	1156	283	88.8889	0.2849	1	2409507	2409507				FALSE	Segal	Nanopore MAG														ID_35	Sample_35_0	ASM_35_0_Nano_8.fa
1393	1925	1289	320	95.6857	1.26582	7	792304	2594205	104	0.15	0.85	TRUE	Segal	Nanopore MAG	d__Bacteria	p__Firmicutes_C	c__Negativicutes	o__Veillonellales	f__Dialisteraceae	g__Dialister	s__Dialister succinatiphilus	SGB_5818	0.033608	SGB_5818	0.0287622	MGYG000001397	0.0305294	ID_35	Sample_35_0	ASM_35_0_Nano_9.fa
1394	2718	1880	504	99.1935	0.806452	16	281214	2478598				FALSE	Segal	Nanopore MAG														ID_35	Sample_35_0	ASM_35_0_Nano_10.fa
1395	184	127	43	98.8889	0.308642	3	1225056	3211685	7	0.01	0.87	TRUE	Segal	Nanopore MAG	d__Bacteria	p__Bacteroidota	c__Bacteroidia	o__Bacteroidales	f__Bacteroidaceae	g__Prevotella	s__Prevotella sp000433175	SGB_1590	0.0288376	SGB_1590	0.0326803	MGYG000003680	0.0240444	ID_35	Sample_35_0	ASM_35_0_Nano_11.fa
1396	477	337	73	99.2565	0	10	1394455	4768663				FALSE	Segal	Nanopore MAG														ID_35	Sample_35_0	ASM_35_0_Nano_12.fa
1397	3523	2315	605	95.4423	0	7	360244	1986324				FALSE	Segal	Nanopore MAG														ID_35	Sample_35_0	ASM_35_0_Nano_13.fa
1398	610	420	86	99.2788	0.961538	3	2799529	3203982				FALSE	Segal	Nanopore MAG														ID_35	Sample_35_0	ASM_35_0_Nano_14.fa
1399	3592	2363	627	76.8233	0	5	434460	1326462	39	0	0.86	TRUE	Segal	Nanopore MAG	d__Bacteria	p__Firmicutes_A	c__Clostridia	o__Oscillospirales	f__Acutalibacteraceae	g__CAG-557	s__CAG-557 sp000435275	SGB_4123	0.0148757	SGB_4123	0.012517	MGYG000001901	0.013482	ID_35	Sample_35_0	ASM_35_0_Nano_15.fa
1400	81	64	27	88.4409	0	34	245933	4203264				FALSE	Segal	Nanopore MAG														ID_35	Sample_35_0	ASM_35_0_Nano_16.fa
1401	2157	1453	366	99.3289	0	4	1622592	3189553				FALSE	Segal	Nanopore MAG														ID_35	Sample_35_0	ASM_35_0_Nano_17.fa
1402	1555	1023	262	93.5393	2.24719	1	1262564	1262564	735	0	0.85	TRUE	Segal	Nanopore MAG	d__Bacteria	p__Firmicutes	c__Bacilli	o__RF39	f__UBA660	g__CAG-302	s__CAG-302 sp001916775	SGB_6478	0.0254193	SGB_6478	0.0228864	MGYG000004117	0.0141199	ID_35	Sample_35_0	ASM_35_0_Nano_18.fa
1403	2655	1828	479	86.2975	0	2	1605158	2082194	9	0	0.57	TRUE	Segal	Nanopore MAG	d__Bacteria	p__Firmicutes_A	c__Clostridia	o__Oscillospirales	f__CAG-272	g__Firm-07	s__Firm-07 sp900548735	SGB_14212	0.0205909	SGB_14212	0.020161	MGYG000000520	0.0105517	ID_35	Sample_35_0	ASM_35_0_Nano_19.fa
1404	450	325	73	97.026	1.79678	29	480483	3877296				FALSE	Segal	Nanopore MAG														ID_35	Sample_35_0	ASM_35_0_Nano_20.fa
1405	259	169	45	98.0312	0.355872	1	3160029	3160029				FALSE	Segal	Nanopore MAG														ID_35	Sample_35_0	ASM_35_0_Nano_21.fa
1406	1711	1147	280	94.0171	1.7094	7	635754	2202047	4	0.01	0.44	TRUE	Segal	Nanopore MAG	d__Bacteria	p__Cyanobacteria	c__Vampirovibrionia	o__Gastranaerophilales	f__Gastranaerophilaceae	g__UMGS1477	s__UMGS1477 sp900761525	SGB_8589	0.0118346	SGB_8589	0.00750448	MGYG000004529	0.0114241	ID_35	Sample_35_0	ASM_35_0_Nano_22.fa
1407	2716	1878	504	82.7068	0.342131	100	61612	1893534				FALSE	Segal	Nanopore MAG														ID_35	Sample_35_0	ASM_35_0_Nano_23.fa
1408	2746	1896	508	96.6469	0	33	288698	4386437				FALSE	Segal	Nanopore MAG														ID_35	Sample_35_0	ASM_35_0_Nano_24.fa
1409	2170	1461	367	98.7319	4.17529	16	558988	3569291				FALSE	Segal	Nanopore MAG														ID_35	Sample_35_0	ASM_35_0_Nano_25.fa
1410	3102	2032	537	86.8904	0	6	412325	2403363				FALSE	Segal	Nanopore MAG														ID_35	Sample_35_0	ASM_35_0_Nano_26.fa
1411	2360	1579	383	99.7763	1.70836	14	369390	3816639				FALSE	Segal	Nanopore MAG														ID_35	Sample_35_0	ASM_35_0_Nano_27.fa
1412	779	526	108	95.1613	0	1	1855095	1855095				FALSE	Segal	Nanopore MAG														ID_35	Sample_35_0	ASM_35_0_Nano_28.fa
1413	2185	1470	367	98.9372	0.724638	18	246634	3001413				FALSE	Segal	Nanopore MAG														ID_35	Sample_35_0	ASM_35_0_Nano_29.fa
1414	3450	2262	597	97.3154	1.34228	38	203595	3526068				FALSE	Segal	Nanopore MAG														ID_35	Sample_35_0	ASM_35_0_Nano_30.fa
1415	2196	1480	369	96.2931	1.62835	40	166087	4008745				FALSE	Segal	Nanopore MAG														ID_35	Sample_35_0	ASM_35_0_Nano_31.fa
1416	3457	2265	598	98.9933	0	1	2755367	2755367				FALSE	Segal	Nanopore MAG														ID_35	Sample_35_0	ASM_35_0_Nano_32.fa
1417	552	381	76	99.4231	0.384615	8	1315335	5023666				FALSE	Segal	Nanopore MAG														ID_35	Sample_35_0	ASM_35_0_Nano_33.fa
1418	2542	1739	451	72.3565	1.6129	8	364219	1971939	1	0.01	0.41	TRUE	Segal	Nanopore MAG	d__Bacteria	p__Firmicutes_A	c__Clostridia_A	o__Christensenellales	f__Borkfalkiaceae	g__UMGS775	s__	SGB_14045	0.0326909	SGB_14045	0.0326909	MGYG000001888	0.0326909	ID_35	Sample_35_0	ASM_35_0_Nano_34.fa
1419	2390	1602	388	79.1387	0	24	142319	2595582				FALSE	Segal	Nanopore MAG														ID_35	Sample_35_0	ASM_35_0_Nano_35.fa
1420	1094	729	181	96.4718	0	83	43152	1686635				FALSE	Segal	Nanopore MAG														ID_35	Sample_35_0	ASM_35_0_Nano_36.fa
1421	2712	1874	503	93.9388	1.34228	3	1313482	2274480				FALSE	Segal	Nanopore MAG														ID_35	Sample_35_0	ASM_35_0_Nano_37.fa
1422	3047	2013	534	99.3197	1.5873	14	668700	3057897				FALSE	Segal	Nanopore MAG														ID_35	Sample_35_0	ASM_35_0_Nano_38.fa
1423	1509	991	257	74.9553	1.78971	4	908970	1696480	10	0	0.87	TRUE	Segal	Nanopore MAG	d__Bacteria	p__Firmicutes_A	c__Clostridia	o__TANB77	f__CAG-508	g__CAG-269	s__CAG-269 sp000438255	SGB_6369	0.0187022	SGB_6369	0.0140391	MGYG000000449	0.0140391	ID_35	Sample_35_0	ASM_35_0_Nano_39.fa
1424	2077	1401	357	95.0105	2.07135	46	129482	2648865				FALSE	Segal	Nanopore MAG														ID_35	Sample_35_0	ASM_35_0_Nano_40.fa
1425	3012	1986	530	99.3007	1.8648	1	3496532	3496532				FALSE	Segal	Nanopore MAG														ID_35	Sample_35_0	ASM_35_0_Nano_41.fa
1426	39	32	14	94.5946	1.35135	26	325792	2666951				FALSE	Segal	Nanopore MAG														ID_35	Sample_35_0	ASM_35_0_Nano_42.fa
1427	587	401	83	86.6979	0	5	837972	1907269	25	0.02	0.39	TRUE	Segal	Nanopore MAG	d__Bacteria	p__Bacteroidota	c__Bacteroidia	o__Flavobacteriales	f__UBA1820	g__UBA1820	s__UBA1820 sp002314265	SGB_2276	0.0223928	SGB_2276	0.0133205	MGYG000000451	0.0133205	ID_35	Sample_35_0	ASM_35_0_Nano_43.fa
1428	2180	1467	367	92.9825	3.95534	18	300122	3797048				FALSE	Segal	Nanopore MAG														ID_35	Sample_35_0	ASM_35_0_Nano_44.fa
1429	3170	2067	541	93.2886	0.671141	23	141818	2077028				FALSE	Segal	Nanopore MAG														ID_35	Sample_35_0	ASM_35_0_Nano_45.fa
1430	3165	2065	541	90.2685	0	9	521978	2790770				FALSE	Segal	Nanopore MAG														ID_35	Sample_35_0	ASM_35_0_Nano_46.fa
1431	2188	1473	367	98.9281	0.241546	4	845584	3097850				FALSE	Segal	Nanopore MAG														ID_35	Sample_35_0	ASM_35_0_Nano_47.fa
1432	722	490	102	97.7324	0.680272	1	3132897	3132897				FALSE	Segal	Nanopore MAG														ID_35	Sample_35_0	ASM_35_0_Nano_48.fa
1433	2386	1600	387	92.8188	0	9	314701	2839561				FALSE	Segal	Nanopore MAG														ID_35	Sample_35_0	ASM_35_0_Nano_49.fa
1434	709	483	100	94.5825	0	5	2117240	2867300				FALSE	Segal	Nanopore MAG														ID_35	Sample_35_0	ASM_35_0_Nano_50.fa
1435	2368	1585	384	96.6023	0	3	2115975	2759888				FALSE	Segal	Nanopore MAG														ID_35	Sample_35_0	ASM_35_0_Nano_51.fa
1436	597	409	86	100	0	1	2796316	2796317	170	0	0.92	TRUE	Segal	Nanopore MAG	d__Bacteria	p__Bacteroidota	c__Bacteroidia	o__Bacteroidales	f__Rikenellaceae	g__Alistipes_A	s__Alistipes_A ihumii	SGB_2328	0.0175559	SGB_2328	0.0148919	MGYG000001429	0.0103436	ID_35	Sample_35_0	ASM_35_0_Nano_52.fa
1437	2480	1678	424	98.7903	1.6129	9	486945	2117773	18	0.01	0.47	TRUE	Segal	Nanopore MAG	d__Bacteria	p__Firmicutes_A	c__Clostridia_A	o__Christensenellales	f__QALW01	g__QALW01	s__QALW01 sp003150515	SGB_14137	0.0124682	SGB_14137	0.00902665	MGYG000003972	0.00435048	ID_35	Sample_35_0	ASM_35_0_Nano_53.fa
1438	2369	1586	384	97.3154	0	19	245595	2812693				FALSE	Segal	Nanopore MAG														ID_35	Sample_35_0	ASM_35_0_Nano_54.fa
1439	2401	1610	388	98.6577	1.34228	1	3407059	3407059	10	0	0.9	TRUE	Segal	Nanopore MAG	d__Bacteria	p__Firmicutes_A	c__Clostridia	o__Lachnospirales	f__Lachnospiraceae	g__CAG-411	s__CAG-411 sp000437275	SGB_4965	0.015351	SGB_4965	0.0150707	MGYG000001076	0.0171207	ID_35	Sample_35_0	ASM_35_0_Nano_55.fa
1440	2391	1603	388	98.6577	0	5	1619121	2987198				FALSE	Segal	Nanopore MAG														ID_35	Sample_35_0	ASM_35_0_Nano_56.fa
1441	3533	2321	606	96.6233	0	1	1951511	1951511				FALSE	Segal	Nanopore MAG														ID_35	Sample_35_0	ASM_35_0_Nano_57.fa
1442	637	434	88	99.5192	0.961538	5	772338	2470697				FALSE	Segal	Nanopore MAG														ID_35	Sample_35_0	ASM_35_0_Nano_58.fa
1443	199	137	45	98.1429	0.47619	2	1768753	2983882				FALSE	Segal	Nanopore MAG														ID_35	Sample_35_0	ASM_35_0_Nano_59.fa
1444	467	334	73	87.4349	1.11524	11	545175	3323334				FALSE	Segal	Nanopore MAG														ID_35	Sample_35_0	ASM_35_0_Nano_60.fa
1445	2378	1593	384	99.3289	0.671141	1	2404044	2404044				FALSE	Segal	Nanopore MAG														ID_35	Sample_35_0	ASM_35_0_Nano_61.fa
1446	1642	1085	263	91.573	1.1236	1	1220431	1220431	225	0	0.88	TRUE	Segal	Nanopore MAG	d__Bacteria	p__Firmicutes	c__Bacilli	o__RF39	f__UBA660	g__CAG-460	s__CAG-460 sp000437355	SGB_6502	0.0187209	SGB_6502	0.0144665	MGYG000004507	0.0149496	ID_35	Sample_35_0	ASM_35_0_Nano_62.fa
1447	3428	2248	595	98.6577	0	2	2265038	2276686	228	0	0.88	TRUE	Segal	Nanopore MAG	d__Bacteria	p__Firmicutes_A	c__Clostridia	o__Oscillospirales	f__Acutalibacteraceae	g__Ruminococcus_E	s__Ruminococcus_E sp900314705	SGB_4272	0.0253184	SGB_4272	0.0169192	MGYG000003990	0.0182767	ID_35	Sample_35_0	ASM_35_0_Nano_63.fa
1448	2400	1609	388	72.686	1.36326	21	189960	2199883				FALSE	Segal	Nanopore MAG														ID_35	Sample_35_0	ASM_35_0_Nano_64.fa
1449	1454	956	257	78.5696	1.34228	1	1582319	1582319				FALSE	Segal	Nanopore MAG														ID_35	Sample_35_0	ASM_35_0_Nano_65.fa
1450	3226	2098	541	76.9924	1.51007	20	267066	2519906				FALSE	Segal	Nanopore MAG														ID_35	Sample_35_0	ASM_35_0_Nano_66.fa
1451	698	477	100	99.3789	1.5528	1	3001779	3001779				FALSE	Segal	Nanopore MAG														ID_35	Sample_35_0	ASM_35_0_Nano_67.fa
1452	449	324	73	99.2481	1.8797	17	484386	5061597				FALSE	Segal	Nanopore MAG														ID_35	Sample_35_0	ASM_35_0_Nano_68.fa
1453	177	123	43	99.1856	0	3	1728277	3322610				FALSE	Segal	Nanopore MAG														ID_35	Sample_35_0	ASM_35_0_Nano_69.fa
1454	1873	1257	311	99.9807	1.49701	1	2491069	2491069				FALSE	Segal	Nanopore MAG														ID_36	Sample_36_0	ASM_36_0_Nano_0.fa
1455	552	381	76	96.3462	1.21795	23	853514	5170039				FALSE	Segal	Nanopore MAG														ID_36	Sample_36_0	ASM_36_0_Nano_1.fa
1456	2740	1893	508	80.3176	0.0219154	8	520819	2818776				FALSE	Segal	Nanopore MAG														ID_36	Sample_36_0	ASM_36_0_Nano_2.fa
1457	787	531	108	97.491	0	1	2209433	2209433	911	0	0.88	TRUE	Segal	Nanopore MAG	d__Bacteria	p__Proteobacteria	c__Alphaproteobacteria	o__RF32	f__CAG-239	g__51-20	s__51-20 sp001917175	SGB_9340	0.0163928	SGB_9340	0.0106888	MGYG000002021	0.0106888	ID_36	Sample_36_0	ASM_36_0_Nano_3.fa
1458	95	72	28	86.5591	2.95699	15	425936	4092752				FALSE	Segal	Nanopore MAG														ID_36	Sample_36_0	ASM_36_0_Nano_4.fa
1459	709	483	100	98.7578	0.621118	1	2507082	2507082				FALSE	Segal	Nanopore MAG														ID_36	Sample_36_0	ASM_36_0_Nano_5.fa
1460	2077	1401	357	97.3101	0.21097	7	672160	2806827				FALSE	Segal	Nanopore MAG														ID_36	Sample_36_0	ASM_36_0_Nano_6.fa
1461	3245	2105	541	85.0671	3.18792	15	192347	2167665				FALSE	Segal	Nanopore MAG														ID_36	Sample_36_0	ASM_36_0_Nano_7.fa
1462	450	325	73	98.798	0.185874	3	2305498	3937941	619	0	0.94	TRUE	Segal	Nanopore MAG	d__Bacteria	p__Bacteroidota	c__Bacteroidia	o__Bacteroidales	f__Bacteroidaceae	g__Phocaeicola	s__Phocaeicola massiliensis	SGB_1812	0.0182554	SGB_1812	0.0165665	MGYG000000243	0.0103859	ID_36	Sample_36_0	ASM_36_0_Nano_8.fa
1463	620	423	86	91.5331	4.32692	15	393541	3497105				FALSE	Segal	Nanopore MAG														ID_36	Sample_36_0	ASM_36_0_Nano_9.fa
1464	3533	2321	606	96.9799	0	1	2051997	2051997				FALSE	Segal	Nanopore MAG														ID_36	Sample_36_0	ASM_36_0_Nano_10.fa
1465	3170	2067	541	93.4004	1.566	6	833002	3189248				FALSE	Segal	Nanopore MAG														ID_36	Sample_36_0	ASM_36_0_Nano_11.fa
1466	2177	1465	367	94.5894	2.05314	15	889017	4124970				FALSE	Segal	Nanopore MAG														ID_36	Sample_36_0	ASM_36_0_Nano_12.fa
1467	81	64	27	94.8925	3.22581	14	760950	4399412				FALSE	Segal	Nanopore MAG														ID_36	Sample_36_0	ASM_36_0_Nano_13.fa
1468	486	342	73	99.1326	0.52974	6	2333700	5512084	35	0	0.94	TRUE	Segal	Nanopore MAG	d__Bacteria	p__Bacteroidota	c__Bacteroidia	o__Bacteroidales	f__Bacteroidaceae	g__Bacteroides	s__Bacteroides salyersiae	SGB_1857	0.0165766	SGB_1857	0.0131555	MGYG000001433	0.010788	ID_36	Sample_36_0	ASM_36_0_Nano_14.fa
1469	2249	1516	373	74.3038	1.26582	33	150469	3326478				FALSE	Segal	Nanopore MAG														ID_36	Sample_36_0	ASM_36_0_Nano_15.fa
1470	2324	1556	376	87.3273	3.48101	58	130558	4393918				FALSE	Segal	Nanopore MAG														ID_36	Sample_36_0	ASM_36_0_Nano_16.fa
1471	2746	1896	508	70.8744	2.95858	18	366560	2484290				FALSE	Segal	Nanopore MAG														ID_36	Sample_36_0	ASM_36_0_Nano_17.fa
1472	609	419	86	99.5192	3.36538	61	105114	2999646				FALSE	Segal	Nanopore MAG														ID_36	Sample_36_0	ASM_36_0_Nano_18.fa
1473	527	366	73	98.6111	0.746269	21	2252882	4108020				FALSE	Segal	Nanopore MAG														ID_36	Sample_36_0	ASM_36_0_Nano_19.fa
1474	2000	1339	339	82.486	1.67785	7	478819	2089108				FALSE	Segal	Nanopore MAG														ID_36	Sample_36_0	ASM_36_0_Nano_20.fa
1475	515	358	73	97.4254	0.0621891	9	1013629	3535413	468	0.02	0.9	TRUE	Segal	Nanopore MAG	d__Bacteria	p__Bacteroidota	c__Bacteroidia	o__Bacteroidales	f__Bacteroidaceae	g__Phocaeicola	s__Phocaeicola coprophilus	SGB_1888	0.0179949	SGB_1888	0.0132378	MGYG000000273	0.0103098	ID_36	Sample_36_0	ASM_36_0_Nano_21.fa
1476	2281	1536	376	88.1951	3.9961	11	370150	2384169				FALSE	Segal	Nanopore MAG														ID_36	Sample_36_0	ASM_36_0_Nano_22.fa
1477	477	337	73	99.1326	2.97398	30	338739	4904767				FALSE	Segal	Nanopore MAG														ID_36	Sample_36_0	ASM_36_0_Nano_23.fa
1478	443	319	72	98.2342	0.557621	8	2721620	4129541				FALSE	Segal	Nanopore MAG														ID_36	Sample_36_0	ASM_36_0_Nano_24.fa
1479	1250	826	219	89.6226	2.77403	9	362014	2127840				FALSE	Segal	Nanopore MAG														ID_36	Sample_36_0	ASM_36_0_Nano_25.fa
1480	237	157	45	81.1092	2.53378	20	293439	3544880				FALSE	Segal	Nanopore MAG														ID_37	Sample_37_0	ASM_37_0_Nano_0.fa
1481	1908	1278	318	94.0697	0.0778816	1	2453229	2453229				FALSE	Segal	Nanopore MAG														ID_37	Sample_37_0	ASM_37_0_Nano_1.fa
1482	709	483	100	96.9979	0.655625	121	29919	2219719				FALSE	Segal	Nanopore MAG														ID_37	Sample_37_0	ASM_37_0_Nano_2.fa
1483	959	637	149	98.0692	0.165505	109	61233	4558335				FALSE	Segal	Nanopore MAG														ID_37	Sample_37_0	ASM_37_0_Nano_3.fa
1484	3056	2016	534	88.9623	1.26842	159	19327	2114137				FALSE	Segal	Nanopore MAG														ID_37	Sample_37_0	ASM_37_0_Nano_4.fa
1485	1941	1299	321	84.1224	0.598802	6	2490350	2640806				FALSE	Segal	Nanopore MAG														ID_37	Sample_37_0	ASM_37_0_Nano_5.fa
1486	842	568	121	98.0747	0	1	2266976	2266976				FALSE	Segal	Nanopore MAG														ID_37	Sample_37_0	ASM_37_0_Nano_6.fa
1487	1011	656	152	99.3791	0.882353	1	2460600	2460600	1467	0	0.89	TRUE	Segal	Nanopore MAG	d__Bacteria	p__Proteobacteria	c__Gammaproteobacteria	o__Enterobacterales	f__Succinivibrionaceae	g__Succinivibrio	s__Succinivibrio sp000431835	SGB_3677	0.0220737	SGB_3677	0.0186134	MGYG000000412	0.0162359	ID_37	Sample_37_0	ASM_37_0_Nano_7.fa
1488	2185	1470	367	87.038	0.603865	5	2304657	2989587				FALSE	Segal	Nanopore MAG														ID_37	Sample_37_0	ASM_37_0_Nano_8.fa
1489	3491	2289	601	92.5228	0.684932	5	1586869	2839879				FALSE	Segal	Nanopore MAG														ID_37	Sample_37_0	ASM_37_0_Nano_9.fa
1490	467	334	73	88.2931	0.483271	34	733874	3926220				FALSE	Segal	Nanopore MAG														ID_37	Sample_37_0	ASM_37_0_Nano_10.fa
1491	698	477	100	98.7578	0.621118	1	3018939	3018939				FALSE	Segal	Nanopore MAG														ID_37	Sample_37_0	ASM_37_0_Nano_11.fa
1492	1250	826	219	81.3093	4.34636	19	434889	2810471				FALSE	Segal	Nanopore MAG														ID_37	Sample_37_0	ASM_37_0_Nano_12.fa
1493	609	419	86	99.5192	1.44231	25	581281	2349303				FALSE	Segal	Nanopore MAG														ID_37	Sample_37_0	ASM_37_0_Nano_13.fa
1494	3548	2334	613	95.9312	0	4	1362242	2539736				FALSE	Segal	Nanopore MAG														ID_37	Sample_37_0	ASM_37_0_Nano_14.fa
1495	2170	1461	367	84.0181	2.17391	9	702963	3120519				FALSE	Segal	Nanopore MAG														ID_37	Sample_37_0	ASM_37_0_Nano_15.fa
1496	3245	2105	541	75.786	2.78752	150	24064	1790879				FALSE	Segal	Nanopore MAG														ID_37	Sample_37_0	ASM_37_0_Nano_16.fa
1497	2392	1604	388	97.3154	0	76	52723	2839018				FALSE	Segal	Nanopore MAG														ID_37	Sample_37_0	ASM_37_0_Nano_17.fa
1498	3047	2013	534	81.3549	1.70068	19	133791	2353048				FALSE	Segal	Nanopore MAG														ID_37	Sample_37_0	ASM_37_0_Nano_18.fa
1499	443	319	72	98.8104	2.04461	128	44035	3883322				FALSE	Segal	Nanopore MAG														ID_37	Sample_37_0	ASM_37_0_Nano_19.fa
1500	2369	1586	384	89.4855	3.02013	9	912109	3032960				FALSE	Segal	Nanopore MAG														ID_37	Sample_37_0	ASM_37_0_Nano_20.fa
1501	3180	2069	541	91.443	0.671141	3	1129644	2217649				FALSE	Segal	Nanopore MAG														ID_37	Sample_37_0	ASM_37_0_Nano_21.fa
1502	565	386	76	97.0695	1.08974	15	399291	4813702				FALSE	Segal	Nanopore MAG														ID_37	Sample_37_0	ASM_37_0_Nano_22.fa
1503	477	337	73	93.8228	3.56258	13	1352455	4913749				FALSE	Segal	Nanopore MAG														ID_37	Sample_37_0	ASM_37_0_Nano_23.fa
1504	1689	1127	273	92.4444	2.66667	357	7341	1906669				FALSE	Segal	Nanopore MAG														ID_37	Sample_37_0	ASM_37_0_Nano_24.fa
1505	3523	2315	605	91.12	0	1	1944407	1944407				FALSE	Segal	Nanopore MAG														ID_37	Sample_37_0	ASM_37_0_Nano_25.fa
1506	3170	2067	541	97.9866	0	4	1603540	3100085				FALSE	Segal	Nanopore MAG														ID_37	Sample_37_0	ASM_37_0_Nano_26.fa
1507	2148	1449	366	96.9589	0	51	100420	2681667				FALSE	Segal	Nanopore MAG														ID_37	Sample_37_0	ASM_37_0_Nano_27.fa
1508	527	366	73	98.5075	0	8	500719	3777052				FALSE	Segal	Nanopore MAG														ID_37	Sample_37_0	ASM_37_0_Nano_28.fa
1509	259	169	45	97.5567	0	7	1110284	3326728				FALSE	Segal	Nanopore MAG														ID_37	Sample_37_0	ASM_37_0_Nano_29.fa
1510	1926	1289	320	92.5105	0.763859	1	2655442	2655442				FALSE	Segal	Nanopore MAG														ID_37	Sample_37_0	ASM_37_0_Nano_30.fa
1511	436	314	71	93.3962	0.377358	178	27404	2853986				FALSE	Segal	Nanopore MAG														ID_37	Sample_37_0	ASM_37_0_Nano_31.fa
1512	81	64	27	95.1434	0	76	93140	3799174				FALSE	Segal	Nanopore MAG														ID_37	Sample_37_0	ASM_37_0_Nano_32.fa
1513	552	381	76	84.5246	1.66667	18	442189	4739640				FALSE	Segal	Nanopore MAG														ID_37	Sample_37_0	ASM_37_0_Nano_33.fa
1514	2077	1401	357	86.9007	0	2	1637058	2914135				FALSE	Segal	Nanopore MAG														ID_37	Sample_37_0	ASM_37_0_Nano_34.fa
1515	432	311	70	98.6792	0	6	1214677	3608035				FALSE	Segal	Nanopore MAG														ID_38	Sample_38_0	ASM_38_0_Nano_0.fa
1516	426	308	69	98.4906	0	6	529812	2592498				FALSE	Segal	Nanopore MAG														ID_38	Sample_38_0	ASM_38_0_Nano_1.fa
1517	2101	1419	359	97.8903	0.949367	43	117043	3404954				FALSE	Segal	Nanopore MAG														ID_38	Sample_38_0	ASM_38_0_Nano_2.fa
1518	3424	2244	594	94.0506	1.02768	64	80378	2587774				FALSE	Segal	Nanopore MAG														ID_38	Sample_38_0	ASM_38_0_Nano_3.fa
1519	1919	1287	320	98.7342	0.0218245	1	2267473	2267473	68	0	0.88	TRUE	Segal	Nanopore MAG	d__Bacteria	p__Firmicutes_C	c__Negativicutes	o__Veillonellales	f__Dialisteraceae	g__Dialister	s__Dialister hominis	SGB_5803	0.0254975	SGB_5803	0.0274337	MGYG000001060	0.00759986	ID_38	Sample_38_0	ASM_38_0_Nano_4.fa
1520	2553	1749	453	83.6875	0.455255	102	68167	2829743	2	0.08	0.38	TRUE	Segal	Nanopore MAG	d__Bacteria	p__Firmicutes_A	c__Clostridia_A	o__Christensenellales	f__Borkfalkiaceae	g__UMGS1004	s__UMGS1004 sp900761685	SGB_14040	0.193877	SGB_14040	0.193877	MGYG000003248	0.0377739	ID_38	Sample_38_0	ASM_38_0_Nano_5.fa
1521	2148	1449	366	95.9732	0	1	2667624	2667624				FALSE	Segal	Nanopore MAG														ID_38	Sample_38_0	ASM_38_0_Nano_6.fa
1522	2280	1535	376	99.4152	0	11	1061647	2903846	199	0.16	0.81	TRUE	Segal	Nanopore MAG	d__Bacteria	p__Firmicutes_A	c__Clostridia	o__Lachnospirales	f__Lachnospiraceae	g__Mediterraneibacter	s__Mediterraneibacter lactaris	SGB_4557	0.0211541	SGB_4557	0.0168391	MGYG000001310	0.0114063	ID_38	Sample_38_0	ASM_38_0_Nano_7.fa
1523	3345	2179	565	95.8613	0	62	189680	2558338	164	0.27	0.8	TRUE	Segal	Nanopore MAG	d__Bacteria	p__Firmicutes_A	c__Clostridia	o__Oscillospirales	f__Ruminococcaceae	g__Ruminococcus_C	s__Ruminococcus_C sp000433635	SGB_4425	0.0373679	SGB_4425	0.0278485	MGYG000001151	0.0231598	ID_38	Sample_38_0	ASM_38_0_Nano_8.fa
1524	3491	2289	601	98.6301	0	1	3001544	3001544				FALSE	Segal	Nanopore MAG														ID_38	Sample_38_0	ASM_38_0_Nano_9.fa
1525	3167	2066	541	93.2886	0	24	136890	2011978				FALSE	Segal	Nanopore MAG														ID_38	Sample_38_0	ASM_38_0_Nano_10.fa
1526	3257	2112	541	91.865	1.23043	12	460333	3202091				FALSE	Segal	Nanopore MAG														ID_38	Sample_38_0	ASM_38_0_Nano_11.fa
1527	1826	1232	305	85.0102	0.31682	94	48531	1968963				FALSE	Segal	Nanopore MAG														ID_38	Sample_38_0	ASM_38_0_Nano_12.fa
1528	3422	2242	593	97.9866	0	2	1839857	2254651	2	0	0.59	TRUE	Segal	Nanopore MAG	d__Bacteria	p__Firmicutes_A	c__Clostridia	o__Oscillospirales	f__Acutalibacteraceae	g__UMGS905	s__UMGS905 sp900546735	SGB_7260	0.0282337	SGB_7260	0.0282337	MGYG000003176	0.0240136	ID_38	Sample_38_0	ASM_38_0_Nano_13.fa
1529	3041	2007	533	88.7374	3.26419	68	69068	2492836				FALSE	Segal	Nanopore MAG														ID_38	Sample_38_0	ASM_38_0_Nano_14.fa
1530	3047	2013	534	99.3197	1.36054	11	398408	3304669				FALSE	Segal	Nanopore MAG														ID_38	Sample_38_0	ASM_38_0_Nano_15.fa
1531	842	568	121	100	0.909091	1	2340089	2340089				FALSE	Segal	Nanopore MAG														ID_38	Sample_38_0	ASM_38_0_Nano_16.fa
1532	2170	1461	367	99.215	2.17391	2	2971627	3522441				FALSE	Segal	Nanopore MAG														ID_38	Sample_38_0	ASM_38_0_Nano_17.fa
1533	2745	1896	508	77.0546	0.0657462	22	186549	3393534				FALSE	Segal	Nanopore MAG														ID_38	Sample_38_0	ASM_38_0_Nano_18.fa
1534	2324	1556	376	80.36	2.53165	36	108410	2962051				FALSE	Segal	Nanopore MAG														ID_38	Sample_38_0	ASM_38_0_Nano_19.fa
1535	449	324	73	88.584	2.38095	31	437995	4070949				FALSE	Segal	Nanopore MAG														ID_38	Sample_38_0	ASM_38_0_Nano_20.fa
1536	843	569	121	75.6613	0.719697	12	179697	2025560				FALSE	Segal	Nanopore MAG														ID_38	Sample_38_0	ASM_38_0_Nano_21.fa
1537	2319	1555	376	73.1334	1.0069	89	61815	2943980				FALSE	Segal	Nanopore MAG														ID_38	Sample_38_0	ASM_38_0_Nano_22.fa
1538	81	64	27	99.4624	0	1	4347321	4347321				FALSE	Segal	Nanopore MAG														ID_38	Sample_38_0	ASM_38_0_Nano_23.fa
1539	676	462	97	99.3319	0	3	1405131	2763268	303	0.09	0.85	TRUE	Segal	Nanopore MAG	d__Bacteria	p__Proteobacteria	c__Gammaproteobacteria	o__Burkholderiales	f__Burkholderiaceae	g__Parasutterella	s__Parasutterella sp000980495	SGB_9260	0.0259133	SGB_9260	0.0219842	MGYG000003022	0.0219064	ID_38	Sample_38_0	ASM_38_0_Nano_24.fa
1540	2363	1581	384	96.6443	0	3	1606809	2573949				FALSE	Segal	Nanopore MAG														ID_38	Sample_38_0	ASM_38_0_Nano_25.fa
1541	2387	1601	387	82.83	2.23714	112	46696	2654387				FALSE	Segal	Nanopore MAG														ID_38	Sample_38_0	ASM_38_0_Nano_26.fa
1542	2000	1339	339	90.5831	0	34	86115	1979031				FALSE	Segal	Nanopore MAG														ID_38	Sample_38_0	ASM_38_0_Nano_27.fa
1543	1845	1243	309	100	0	1	2405808	2405808	356	0	0.92	TRUE	Segal	Nanopore MAG	d__Bacteria	p__Firmicutes_C	c__Negativicutes	o__Acidaminococcales	f__Acidaminococcaceae	g__Acidaminococcus	s__Acidaminococcus intestini	SGB_5736	0.00768926	SGB_5736	0.00450225	MGYG000001440	0.00301467	ID_38	Sample_38_0	ASM_38_0_Nano_28.fa
1544	630	428	86	96.6346	0.961538	1	2875389	2875389	439	0	0.9	TRUE	Segal	Nanopore MAG	d__Bacteria	p__Bacteroidota	c__Bacteroidia	o__Bacteroidales	f__Rikenellaceae	g__Alistipes	s__Alistipes sp000434235	SGB_2313	0.0229211	SGB_2313	0.0185949	MGYG000004006	0.0280002	ID_38	Sample_38_0	ASM_38_0_Nano_29.fa
1545	2284	1538	376	82.0425	4.38596	28	175369	2688312				FALSE	Segal	Nanopore MAG														ID_38	Sample_38_0	ASM_38_0_Nano_30.fa
1546	721	490	102	97.9592	0	1	2860162	2860162				FALSE	Segal	Nanopore MAG														ID_38	Sample_38_0	ASM_38_0_Nano_31.fa
1547	2261	1523	375	97.3154	2.68456	19	217048	2386288				FALSE	Segal	Nanopore MAG														ID_38	Sample_38_0	ASM_38_0_Nano_32.fa
1548	490	345	73	99.4144	0.0809061	6	5272407	6220636	266	0	0.9	TRUE	Segal	Nanopore MAG	d__Bacteria	p__Bacteroidota	c__Bacteroidia	o__Bacteroidales	f__Bacteroidaceae	g__Bacteroides	s__Bacteroides thetaiotaomicron	SGB_1861	0.0250512	SGB_1861	0.0227034	MGYG000000196	0.0208822	ID_38	Sample_38_0	ASM_38_0_Nano_33.fa
1549	597	409	86	93.734	0	2	1884180	2698136				FALSE	Segal	Nanopore MAG														ID_38	Sample_38_0	ASM_38_0_Nano_34.fa
1550	609	419	86	99.5192	1.92308	30	319108	2395984				FALSE	Segal	Nanopore MAG														ID_38	Sample_38_0	ASM_38_0_Nano_35.fa
1551	436	314	71	98.4906	0	12	641367	3104376				FALSE	Segal	Nanopore MAG														ID_38	Sample_38_0	ASM_38_0_Nano_36.fa
1552	2392	1604	388	97.9866	0	3	1983031	3121172				FALSE	Segal	Nanopore MAG														ID_38	Sample_38_0	ASM_38_0_Nano_37.fa
1553	552	381	76	99.4231	0.384615	8	1375630	4874770				FALSE	Segal	Nanopore MAG														ID_38	Sample_38_0	ASM_38_0_Nano_38.fa
1554	467	334	73	86.9888	1.48699	19	527436	3611471				FALSE	Segal	Nanopore MAG														ID_38	Sample_38_0	ASM_38_0_Nano_39.fa
1555	566	386	76	99.6154	0	19	643007	4419063				FALSE	Segal	Nanopore MAG														ID_38	Sample_38_0	ASM_38_0_Nano_40.fa
1556	2185	1470	367	98.5507	1.02657	6	1715957	3398476				FALSE	Segal	Nanopore MAG														ID_38	Sample_38_0	ASM_38_0_Nano_41.fa
1557	2075	1400	357	97.1519	0	21	352334	3305271				FALSE	Segal	Nanopore MAG														ID_38	Sample_38_0	ASM_38_0_Nano_42.fa
1558	3548	2334	613	97.0498	0	1	2281786	2281786				FALSE	Segal	Nanopore MAG														ID_38	Sample_38_0	ASM_38_0_Nano_43.fa
1559	94	72	28	97.5806	0	2	3083947	4733064	91	0	0.9	TRUE	Segal	Nanopore MAG	d__Bacteria	p__Bacteroidota	c__Bacteroidia	o__Bacteroidales	f__Marinifilaceae	g__Butyricimonas	s__Butyricimonas virosa	SGB_1784	0.0228892	SGB_1784	0.0149076	MGYG000000203	0.0108269	ID_38	Sample_38_0	ASM_38_0_Nano_44.fa
1560	477	337	73	89.3928	2.00743	36	205956	3784450				FALSE	Segal	Nanopore MAG														ID_38	Sample_38_0	ASM_38_0_Nano_45.fa
1561	610	420	86	100	0.480769	6	1114748	2872990				FALSE	Segal	Nanopore MAG														ID_38	Sample_38_0	ASM_38_0_Nano_46.fa
1562	637	434	88	82.4599	3.125	10	1399767	2582790				FALSE	Segal	Nanopore MAG														ID_38	Sample_38_0	ASM_38_0_Nano_47.fa
1563	3065	2021	534	84.3537	4.62585	25	186882	2657542				FALSE	Segal	Nanopore MAG														ID_38	Sample_38_0	ASM_38_0_Nano_48.fa
1564	1723	1156	283	84.8096	0.379867	61	65085	2264672				FALSE	Segal	Nanopore MAG														ID_38	Sample_38_0	ASM_38_0_Nano_49.fa
1565	3441	2256	595	98.6577	0.671141	1	2113952	2113952				FALSE	Segal	Nanopore MAG														ID_38	Sample_38_0	ASM_38_0_Nano_50.fa
1566	687	469	99	97.5	0	1	1881448	1881448	147	0	0.89	TRUE	Segal	Nanopore MAG	d__Bacteria	p__Proteobacteria	c__Gammaproteobacteria	o__Burkholderiales	f__Burkholderiaceae	g__Mesosutterella	s__Mesosutterella multiformis	SGB_9272	0.0146339	SGB_9272	0.0123347	MGYG000002447	0.0121586	ID_38	Sample_38_0	ASM_38_0_Nano_51.fa
1567	2249	1516	373	98.3122	0.632911	12	623761	3604923	1220	0.1	0.85	TRUE	Segal	Nanopore MAG	d__Bacteria	p__Firmicutes_A	c__Clostridia	o__Lachnospirales	f__Lachnospiraceae	g__Fusicatenibacter	s__Fusicatenibacter saccharivorans	SGB_4874	0.0271948	SGB_4874	0.0327227	MGYG000000251	0.0219701	ID_38	Sample_38_0	ASM_38_0_Nano_52.fa
1568	3151	2057	541	87.0582	3.02013	21	297348	3584046				FALSE	Segal	Nanopore MAG														ID_38	Sample_38_0	ASM_38_0_Nano_53.fa
1569	51	39	17	92.127	1.5873	73	76936	3484338				FALSE	Segal	Nanopore MAG														ID_39	Sample_39_0	ASM_39_0_Nano_0.fa
1570	1740	1170	283	89.7436	0	28	112816	2020670				FALSE	Segal	Nanopore MAG														ID_39	Sample_39_0	ASM_39_0_Nano_1.fa
1571	2155	1452	366	88.0313	0.417556	220	15925	2166374				FALSE	Segal	Nanopore MAG														ID_39	Sample_39_0	ASM_39_0_Nano_2.fa
1572	3548	2334	613	97.2735	0	20	234793	2313441				FALSE	Segal	Nanopore MAG														ID_39	Sample_39_0	ASM_39_0_Nano_3.fa
1573	1011	656	152	98.7908	0.294118	85	50960	2390115				FALSE	Segal	Nanopore MAG														ID_39	Sample_39_0	ASM_39_0_Nano_4.fa
1574	221	152	45	95.7273	1.68919	133	34348	2900264				FALSE	Segal	Nanopore MAG														ID_39	Sample_39_0	ASM_39_0_Nano_5.fa
1575	1256	826	219	74.2138	2.48652	98	27207	1890283				FALSE	Segal	Nanopore MAG														ID_39	Sample_39_0	ASM_39_0_Nano_6.fa
1576	259	169	45	95.5994	0.59312	136	35012	2864750				FALSE	Segal	Nanopore MAG														ID_39	Sample_39_0	ASM_39_0_Nano_7.fa
1577	124	85	36	94.1326	0.371747	45	70146	2720536				FALSE	Segal	Nanopore MAG														ID_39	Sample_39_0	ASM_39_0_Nano_8.fa
1578	52	40	17	89.9735	0.238095	173	28028	3135878				FALSE	Segal	Nanopore MAG														ID_39	Sample_39_0	ASM_39_0_Nano_9.fa
1579	3522	2315	605	97.1477	0	68	44965	1876477				FALSE	Segal	Nanopore MAG														ID_39	Sample_39_0	ASM_39_0_Nano_10.fa
1580	3551	2336	614	70.0896	0.0610128	374	6396	1676580				FALSE	Segal	Nanopore MAG														ID_39	Sample_39_0	ASM_39_0_Nano_11.fa
1581	1752	1181	283	88.8889	0.854701	13	252764	1905215				FALSE	Segal	Nanopore MAG														ID_39	Sample_39_0	ASM_39_0_Nano_12.fa
1582	226	155	45	96.8005	3.94613	24	330355	3444467				FALSE	Segal	Nanopore MAG														ID_39	Sample_39_0	ASM_39_0_Nano_13.fa
1583	1228	813	217	79.2453	1.88679	87	39073	2227151				FALSE	Segal	Nanopore MAG														ID_39	Sample_39_0	ASM_39_0_Nano_14.fa
1584	2249	1516	373	88.2911	2.21519	178	20030	2604040				FALSE	Segal	Nanopore MAG														ID_39	Sample_39_0	ASM_39_0_Nano_15.fa
1585	56	43	17	95.9524	1.42857	23	223445	2944303				FALSE	Segal	Nanopore MAG														ID_39	Sample_39_0	ASM_39_0_Nano_16.fa
1586	215	148	45	83.5909	0.444444	60	59355	2475688				FALSE	Segal	Nanopore MAG														ID_39	Sample_39_0	ASM_39_0_Nano_17.fa
1587	2378	1593	384	97.2595	2.68456	160	20276	2067285				FALSE	Segal	Nanopore MAG														ID_39	Sample_39_0	ASM_39_0_Nano_18.fa
1588	3102	2032	537	78.915	0.671141	93	27270	1637884				FALSE	Segal	Nanopore MAG														ID_39	Sample_39_0	ASM_39_0_Nano_19.fa
1589	3170	2067	541	91.0654	2.18121	108	28226	1963390				FALSE	Segal	Nanopore MAG														ID_39	Sample_39_0	ASM_39_0_Nano_20.fa
1590	2180	1467	367	71.6073	1.3285	27	192703	3493210				FALSE	Segal	Nanopore MAG														ID_40	Sample_40_0	ASM_40_0_Nano_0.fa
1591	2249	1516	373	75.9296	0.316456	21	203366	2758434				FALSE	Segal	Nanopore MAG														ID_40	Sample_40_0	ASM_40_0_Nano_1.fa
1592	467	334	73	95.4461	4.8575	26	712891	3988415				FALSE	Segal	Nanopore MAG														ID_40	Sample_40_0	ASM_40_0_Nano_2.fa
1593	2391	1603	388	98.6577	0	3	2114675	2898725				FALSE	Segal	Nanopore MAG														ID_40	Sample_40_0	ASM_40_0_Nano_3.fa
1594	3180	2069	541	90.9396	0.671141	14	302328	2045459				FALSE	Segal	Nanopore MAG														ID_40	Sample_40_0	ASM_40_0_Nano_4.fa
1595	2000	1339	339	91.3661	0.671141	4	503581	2015882				FALSE	Segal	Nanopore MAG														ID_40	Sample_40_0	ASM_40_0_Nano_5.fa
1596	709	483	100	98.1366	0.621118	1	2687972	2687972				FALSE	Segal	Nanopore MAG														ID_40	Sample_40_0	ASM_40_0_Nano_6.fa
1597	1749	1179	283	83.6182	2.65907	5	1044896	2036351				FALSE	Segal	Nanopore MAG														ID_40	Sample_40_0	ASM_40_0_Nano_7.fa
1598	2559	1754	454	80.3646	0	28	317807	2694143				FALSE	Segal	Nanopore MAG														ID_40	Sample_40_0	ASM_40_0_Nano_8.fa
1599	2593	1781	457	78.3996	0.0610128	2	1238109	1859669	13	0.02	0.41	TRUE	Segal	Nanopore MAG	d__Bacteria	p__Firmicutes_A	c__Clostridia_A	o__Christensenellales	f__CAG-552	g__UBA10677	s__UBA10677 sp003533505	SGB_14026	0.0224618	SGB_14026	0.017653	MGYG000000406	0.017653	ID_40	Sample_40_0	ASM_40_0_Nano_9.fa
1600	609	419	86	98.0769	1.44231	3	1350820	2425276				FALSE	Segal	Nanopore MAG														ID_40	Sample_40_0	ASM_40_0_Nano_10.fa
1601	2386	1600	387	98.6577	0	3	1918273	3185101				FALSE	Segal	Nanopore MAG														ID_40	Sample_40_0	ASM_40_0_Nano_11.fa
1602	3525	2317	605	97.3154	0.33557	3	1352286	2049787	65	0.03	0.79	TRUE	Segal	Nanopore MAG	d__Bacteria	p__Firmicutes_A	c__Clostridia	o__Oscillospirales	f__Acutalibacteraceae	g__Eubacterium_R	s__Eubacterium_R sp900539325	SGB_4329	0.0329573	SGB_4329	0.0286979	MGYG000004392	0.0213337	ID_40	Sample_40_0	ASM_40_0_Nano_12.fa
1603	1752	1181	283	89.7436	0.854701	1	1880283	1880283	186	0	0.93	TRUE	Segal	Nanopore MAG	d__Bacteria	p__Cyanobacteria	c__Vampirovibrionia	o__Gastranaerophilales	f__Gastranaerophilaceae	g__Zag111	s__Zag111 sp002103105	SGB_8653	0.0190427	SGB_8653	0.0158116	MGYG000004518	0.0362143	ID_40	Sample_40_0	ASM_40_0_Nano_13.fa
1604	449	324	73	98.1132	1.98113	29	431117	5360505				FALSE	Segal	Nanopore MAG														ID_40	Sample_40_0	ASM_40_0_Nano_14.fa
1605	3165	2065	541	75.5369	1.34228	17	202540	2485316				FALSE	Segal	Nanopore MAG														ID_40	Sample_40_0	ASM_40_0_Nano_15.fa
1606	1443	949	257	74.6546	0.671141	9	330841	1438851				FALSE	Segal	Nanopore MAG														ID_40	Sample_40_0	ASM_40_0_Nano_16.fa
1607	229	157	45	100	3.76176	122	75753	5131971				FALSE	Segal	Nanopore MAG														ID_40	Sample_40_0	ASM_40_0_Nano_17.fa
1608	698	477	100	75.9317	0.310559	22	193674	2575926				FALSE	Segal	Nanopore MAG														ID_40	Sample_40_0	ASM_40_0_Nano_18.fa
1609	706	481	100	96.2733	0	13	368421	3083158				FALSE	Segal	Nanopore MAG														ID_40	Sample_40_0	ASM_40_0_Nano_19.fa
1610	3245	2105	541	86.3535	2.01342	30	207714	2670140				FALSE	Segal	Nanopore MAG														ID_40	Sample_40_0	ASM_40_0_Nano_20.fa
1611	2557	1753	454	83.8441	0	9	273310	2022956				FALSE	Segal	Nanopore MAG														ID_40	Sample_40_0	ASM_40_0_Nano_21.fa
1612	436	314	71	99.6226	0	2	3256942	3273759				FALSE	Segal	Nanopore MAG														ID_40	Sample_40_0	ASM_40_0_Nano_22.fa
1613	3396	2220	583	73.5584	0.671141	16	262702	2912362				FALSE	Segal	Nanopore MAG														ID_40	Sample_40_0	ASM_40_0_Nano_23.fa
1614	565	386	76	97.3077	2.82051	54	287337	4849368				FALSE	Segal	Nanopore MAG														ID_40	Sample_40_0	ASM_40_0_Nano_24.fa
1615	2148	1449	366	98.6577	0	2	2235029	3041482				FALSE	Segal	Nanopore MAG														ID_40	Sample_40_0	ASM_40_0_Nano_25.fa
1616	1751	1180	283	81.8311	1.23457	2	1936576	1959801				FALSE	Segal	Nanopore MAG														ID_40	Sample_40_0	ASM_40_0_Nano_26.fa
1617	3345	2179	565	85.906	0.447427	7	434442	1712948				FALSE	Segal	Nanopore MAG														ID_40	Sample_40_0	ASM_40_0_Nano_27.fa
1618	2188	1473	367	97.5705	0.241546	5	821018	3303433				FALSE	Segal	Nanopore MAG														ID_40	Sample_40_0	ASM_40_0_Nano_28.fa
1619	2196	1480	369	98.1609	2.85615	11	1198417	4340141				FALSE	Segal	Nanopore MAG														ID_40	Sample_40_0	ASM_40_0_Nano_29.fa
1620	552	381	76	97.5962	0.769231	43	394474	5264662				FALSE	Segal	Nanopore MAG														ID_40	Sample_40_0	ASM_40_0_Nano_30.fa
1621	81	64	27	99.3548	0	6	3394212	4494770				FALSE	Segal	Nanopore MAG														ID_40	Sample_40_0	ASM_40_0_Nano_31.fa
1622	3119	2043	541	89.3876	0	9	343769	2572422				FALSE	Segal	Nanopore MAG														ID_40	Sample_40_0	ASM_40_0_Nano_32.fa
1623	2080	1404	357	84.4739	0.632911	29	194760	3195911				FALSE	Segal	Nanopore MAG														ID_40	Sample_40_0	ASM_40_0_Nano_33.fa
1624	3477	2276	600	97.9866	0	1	3275979	3275979	999	0	0.54	TRUE	Segal	Nanopore MAG	d__Bacteria	p__Firmicutes_A	c__Clostridia	o__Oscillospirales	f__Ruminococcaceae	g__CAG-353	s__CAG-353 sp900066885	SGB_4247	0.0225516	SGB_4247	0.0196661	MGYG000000089	0.0196532	ID_40	Sample_40_0	ASM_40_0_Nano_34.fa
1625	3450	2262	597	97.3154	0	1	3383430	3383430				FALSE	Segal	Nanopore MAG														ID_40	Sample_40_0	ASM_40_0_Nano_35.fa
1626	3012	1986	530	82.028	1.1655	11	652287	3409189				FALSE	Segal	Nanopore MAG														ID_40	Sample_40_0	ASM_40_0_Nano_36.fa
1627	2368	1585	384	98.6577	0.671141	19	675024	3344570				FALSE	Segal	Nanopore MAG														ID_40	Sample_40_0	ASM_40_0_Nano_37.fa
1628	2177	1465	367	93.8003	2.16284	16	593931	3770516				FALSE	Segal	Nanopore MAG														ID_40	Sample_40_0	ASM_40_0_Nano_38.fa
1629	477	337	73	97.7489	0.123916	6	963686	4620680				FALSE	Segal	Nanopore MAG														ID_40	Sample_40_0	ASM_40_0_Nano_39.fa
1630	3491	2289	601	99.3151	0	1	2970345	2970345	5989	0	0.85	TRUE	Segal	Nanopore MAG	d__Bacteria	p__Firmicutes_A	c__Clostridia	o__Oscillospirales	f__Ruminococcaceae	g__Ruminococcus_D	s__Ruminococcus_D bicirculans	SGB_4262	0.0318769	SGB_4262	0.0293857	MGYG000002321	0.0299276	ID_40	Sample_40_0	ASM_40_0_Nano_40.fa
1631	2369	1586	384	97.1686	0	8	1577182	2943636				FALSE	Segal	Nanopore MAG														ID_40	Sample_40_0	ASM_40_0_Nano_41.fa
1632	2074	1400	357	86.8671	0	4	748183	2748517				FALSE	Segal	Nanopore MAG														ID_40	Sample_40_0	ASM_40_0_Nano_42.fa
1633	2370	1586	384	95.9121	4.36242	50	226798	3276245				FALSE	Segal	Nanopore MAG														ID_41	Sample_41_0	ASM_41_0_Nano_0.fa
1634	3491	2289	601	98.6301	0	1	2880349	2880349				FALSE	Segal	Nanopore MAG														ID_41	Sample_41_0	ASM_41_0_Nano_1.fa
1635	3522	2315	605	97.9866	0	1	1946803	1946803				FALSE	Segal	Nanopore MAG														ID_41	Sample_41_0	ASM_41_0_Nano_2.fa
1636	698	477	100	100	0	12	2999946	3268171				FALSE	Segal	Nanopore MAG														ID_41	Sample_41_0	ASM_41_0_Nano_3.fa
1637	2399	1608	388	91.7226	0	6	2187306	3712355				FALSE	Segal	Nanopore MAG														ID_41	Sample_41_0	ASM_41_0_Nano_4.fa
1638	484	341	73	98.6369	0.185874	5	2651774	5107978	451	0	0.91	TRUE	Segal	Nanopore MAG	d__Bacteria	p__Bacteroidota	c__Bacteroidia	o__Bacteroidales	f__Bacteroidaceae	g__Bacteroides	s__Bacteroides fragilis	SGB_1855	0.0160066	SGB_1855	0.0111233	MGYG000001337	0.0129964	ID_41	Sample_41_0	ASM_41_0_Nano_5.fa
1639	2259	1523	375	91.6107	1.34228	20	397590	3185805				FALSE	Segal	Nanopore MAG														ID_41	Sample_41_0	ASM_41_0_Nano_6.fa
1640	2180	1467	367	94.0539	3.01932	7	827941	3755188				FALSE	Segal	Nanopore MAG														ID_41	Sample_41_0	ASM_41_0_Nano_7.fa
1641	842	568	121	99.4886	3.18182	1	2344450	2344450				FALSE	Segal	Nanopore MAG														ID_41	Sample_41_0	ASM_41_0_Nano_8.fa
1642	848	572	121	85.6177	3.87865	7	644619	2412204				FALSE	Segal	Nanopore MAG														ID_41	Sample_41_0	ASM_41_0_Nano_9.fa
1643	2170	1461	367	98.9734	3.20911	43	778726	3544406				FALSE	Segal	Nanopore MAG														ID_41	Sample_41_0	ASM_41_0_Nano_10.fa
1644	436	314	71	99.2453	0	2	2196547	3451915				FALSE	Segal	Nanopore MAG														ID_41	Sample_41_0	ASM_41_0_Nano_11.fa
1645	3065	2021	534	82.9932	0.680272	14	417425	2308157				FALSE	Segal	Nanopore MAG														ID_41	Sample_41_0	ASM_41_0_Nano_12.fa
1646	838	568	121	94.8063	0.227273	4	1679045	2158718				FALSE	Segal	Nanopore MAG														ID_41	Sample_41_0	ASM_41_0_Nano_13.fa
1647	3047	2013	534	99.093	4.7619	25	387972	3030311				FALSE	Segal	Nanopore MAG														ID_41	Sample_41_0	ASM_41_0_Nano_14.fa
1648	467	334	73	99.2565	0	4	1033599	3777436				FALSE	Segal	Nanopore MAG														ID_41	Sample_41_0	ASM_41_0_Nano_15.fa
1649	449	324	73	99.2481	0	1	4843234	4843234	9834	0	0.91	TRUE	Segal	Nanopore MAG	d__Bacteria	p__Bacteroidota	c__Bacteroidia	o__Bacteroidales	f__Bacteroidaceae	g__Phocaeicola	s__Phocaeicola vulgatus	SGB_1814	0.0193086	SGB_1814	0.0149654	MGYG000002478	0.0445135	ID_41	Sample_41_0	ASM_41_0_Nano_16.fa
1650	616	422	86	85.7746	0	4	2297475	3731426				FALSE	Segal	Nanopore MAG														ID_41	Sample_41_0	ASM_41_0_Nano_17.fa
1651	552	381	76	98.6538	0.384615	3	2023796	4866163				FALSE	Segal	Nanopore MAG														ID_41	Sample_41_0	ASM_41_0_Nano_18.fa
1652	721	490	102	96.9388	0	1	2847857	2847857				FALSE	Segal	Nanopore MAG														ID_41	Sample_41_0	ASM_41_0_Nano_19.fa
1653	598	410	86	75.8333	1.13782	7	1411176	2552303	1	0.01	0.56	TRUE	Segal	Nanopore MAG	d__Bacteria	p__Bacteroidota	c__Bacteroidia	o__Bacteroidales	f__Rikenellaceae	g__Alistipes_A	s__Alistipes_A sp900549685	SGB_2327	0.225701	SGB_2327	0.222464	MGYG000003018	0.026143	ID_41	Sample_41_0	ASM_41_0_Nano_20.fa
1654	2219	1495	369	91.7935	1.44928	11	602512	4127434				FALSE	Segal	Nanopore MAG														ID_41	Sample_41_0	ASM_41_0_Nano_21.fa
1655	610	420	86	100	0.480769	1	3232751	3232751	308	0	0.92	TRUE	Segal	Nanopore MAG	d__Bacteria	p__Bacteroidota	c__Bacteroidia	o__Bacteroidales	f__Rikenellaceae	g__Alistipes	s__Alistipes communis	SGB_2290	0.0167567	SGB_2290	0.0142467	MGYG000001415	0.0160863	ID_41	Sample_41_0	ASM_41_0_Nano_22.fa
1656	477	337	73	96.6543	0	1	4449557	4449557	7741	0	0.92	TRUE	Segal	Nanopore MAG	d__Bacteria	p__Bacteroidota	c__Bacteroidia	o__Bacteroidales	f__Bacteroidaceae	g__Bacteroides	s__Bacteroides uniformis	SGB_1836	0.0224808	SGB_1836	0.0223412	MGYG000001346	0.0126394	ID_41	Sample_41_0	ASM_41_0_Nano_23.fa
1657	3443	2257	595	95.3719	0.671141	3	1440371	2478941				FALSE	Segal	Nanopore MAG														ID_41	Sample_41_0	ASM_41_0_Nano_24.fa
1658	3071	2021	534	95.9184	0	4	1413156	2663940	125	0.01	0.76	TRUE	Segal	Nanopore MAG	d__Bacteria	p__Firmicutes_A	c__Clostridia	o__Oscillospirales	f__Ruminococcaceae	g__Faecalibacterium	s__Faecalibacterium prausnitzii_E	SGB_15323	0.0332963	SGB_15323	0.0289839	MGYG000000195	0.0352145	ID_41	Sample_41_0	ASM_41_0_Nano_25.fa
1659	2374	1589	384	95.902	2.68456	22	351712	2878183				FALSE	Segal	Nanopore MAG														ID_41	Sample_41_0	ASM_41_0_Nano_26.fa
1660	1689	1127	273	94.6667	0	1	2166107	2166107				FALSE	Segal	Nanopore MAG														ID_42	Sample_42_0	ASM_42_0_Nano_0.fa
1661	81	64	27	95.5645	0	4	1665701	4384788				FALSE	Segal	Nanopore MAG														ID_42	Sample_42_0	ASM_42_0_Nano_1.fa
1662	259	169	45	97.2768	1.9573	167	31022	2784360				FALSE	Segal	Nanopore MAG														ID_42	Sample_42_0	ASM_42_0_Nano_2.fa
1663	436	314	71	94.4969	0.566038	3	1104066	3387839				FALSE	Segal	Nanopore MAG														ID_42	Sample_42_0	ASM_42_0_Nano_3.fa
1664	2157	1453	366	86.5772	1.81208	8	1823306	3185616				FALSE	Segal	Nanopore MAG														ID_42	Sample_42_0	ASM_42_0_Nano_4.fa
1665	231	157	45	94.4257	1.68919	4	1845746	3045003				FALSE	Segal	Nanopore MAG														ID_42	Sample_42_0	ASM_42_0_Nano_5.fa
1666	3056	2016	534	75.7143	4.91071	23	307368	2551708				FALSE	Segal	Nanopore MAG														ID_42	Sample_42_0	ASM_42_0_Nano_6.fa
1667	3170	2067	541	98.6577	1.34228	6	678439	3373328				FALSE	Segal	Nanopore MAG														ID_42	Sample_42_0	ASM_42_0_Nano_7.fa
1668	2148	1449	366	93.6018	0	1	2933907	2933907				FALSE	Segal	Nanopore MAG														ID_42	Sample_42_0	ASM_42_0_Nano_8.fa
1669	3491	2289	601	93.1635	0	1	2731220	2731220				FALSE	Segal	Nanopore MAG														ID_42	Sample_42_0	ASM_42_0_Nano_9.fa
1670	443	319	72	99.0087	0	4	3429404	4097702				FALSE	Segal	Nanopore MAG														ID_42	Sample_42_0	ASM_42_0_Nano_10.fa
1671	3523	2315	605	89.7987	0	6	518192	2165096				FALSE	Segal	Nanopore MAG														ID_42	Sample_42_0	ASM_42_0_Nano_11.fa
1672	709	483	100	95.3002	0.621118	1	2604148	2604148				FALSE	Segal	Nanopore MAG														ID_42	Sample_42_0	ASM_42_0_Nano_12.fa
1673	520	362	73	91.3277	1.30597	11	2484318	4038597				FALSE	Segal	Nanopore MAG														ID_42	Sample_42_0	ASM_42_0_Nano_13.fa
1674	3200	2082	541	90.9522	0	13	488930	3364640				FALSE	Segal	Nanopore MAG														ID_42	Sample_42_0	ASM_42_0_Nano_14.fa
1675	1873	1257	311	94.5216	1.61677	1	2455354	2455354				FALSE	Segal	Nanopore MAG														ID_42	Sample_42_0	ASM_42_0_Nano_15.fa
1676	527	366	73	93.4795	0.186567	4	1510939	3963623				FALSE	Segal	Nanopore MAG														ID_42	Sample_42_0	ASM_42_0_Nano_16.fa
1677	2370	1586	384	95.1468	4.69799	7	631307	3147362				FALSE	Segal	Nanopore MAG														ID_42	Sample_42_0	ASM_42_0_Nano_17.fa
1678	3012	1986	530	93.4295	0.582751	5	1188517	3465066				FALSE	Segal	Nanopore MAG														ID_42	Sample_42_0	ASM_42_0_Nano_18.fa
1679	959	637	149	96.5821	0.305362	1	4864825	4864825				FALSE	Segal	Nanopore MAG														ID_42	Sample_42_0	ASM_42_0_Nano_19.fa
1680	2740	1893	508	77.7721	1.77515	1	2653548	2653548				FALSE	Segal	Nanopore MAG														ID_42	Sample_42_0	ASM_42_0_Nano_20.fa
1681	3160	2062	541	74.9278	0.894855	13	272103	2789155				FALSE	Segal	Nanopore MAG														ID_42	Sample_42_0	ASM_42_0_Nano_21.fa
1682	3548	2334	613	94.568	0	1	2186970	2186970				FALSE	Segal	Nanopore MAG														ID_42	Sample_42_0	ASM_42_0_Nano_22.fa
1683	2247	1514	373	74.6954	0.632911	16	262262	3363563				FALSE	Segal	Nanopore MAG														ID_42	Sample_42_0	ASM_42_0_Nano_23.fa
1684	3180	2069	541	88.7025	0	4	568169	2110665				FALSE	Segal	Nanopore MAG														ID_42	Sample_42_0	ASM_42_0_Nano_24.fa
1685	565	386	76	84.6248	0.961538	20	454574	3867370				FALSE	Segal	Nanopore MAG														ID_42	Sample_42_0	ASM_42_0_Nano_25.fa
1686	698	477	100	86.8012	0.500345	150	26283	2402365				FALSE	Segal	Nanopore MAG														ID_42	Sample_42_0	ASM_42_0_Nano_26.fa
1687	552	381	76	83.4815	3.01282	11	964706	4913535				FALSE	Segal	Nanopore MAG														ID_42	Sample_42_0	ASM_42_0_Nano_27.fa
1688	2217	1495	369	85.2899	4.58937	28	156110	3253449				FALSE	Segal	Nanopore MAG														ID_42	Sample_42_0	ASM_42_0_Nano_28.fa
1689	2188	1473	367	95.1212	0.966184	7	1944803	3341309				FALSE	Segal	Nanopore MAG														ID_42	Sample_42_0	ASM_42_0_Nano_29.fa
1690	3047	2013	534	92.4036	1.36054	11	363506	3179748				FALSE	Segal	Nanopore MAG														ID_42	Sample_42_0	ASM_42_0_Nano_30.fa
1691	609	419	86	96.3942	2.05128	3	1731550	2233218				FALSE	Segal	Nanopore MAG														ID_42	Sample_42_0	ASM_42_0_Nano_31.fa
1692	2392	1604	388	88.1697	0.447427	1	3344243	3344243				FALSE	Segal	Nanopore MAG														ID_42	Sample_42_0	ASM_42_0_Nano_32.fa
1693	1867	1255	311	77.6209	0.299401	11	370625	1990225				FALSE	Segal	Nanopore MAG														ID_42	Sample_42_0	ASM_42_0_Nano_33.fa
1694	450	325	73	94.9484	1.42503	29	477321	4197562				FALSE	Segal	Nanopore MAG														ID_42	Sample_42_0	ASM_42_0_Nano_34.fa
1695	3102	2032	537	84.8993	0	5	635056	2320506				FALSE	Segal	Nanopore MAG														ID_43	Sample_43_0	ASM_43_0_Nano_0.fa
1696	703	481	100	89.7101	0.931677	6	1135427	2839024	11	0.1	0.53	TRUE	Segal	Nanopore MAG	d__Bacteria	p__Proteobacteria	c__Gammaproteobacteria	o__Burkholderiales	f__Burkholderiaceae	g__Sutterella	s__Sutterella faecalis	SGB_9295	0.0274239	SGB_9295	0.0212097	MGYG000004454	0.0201019	ID_43	Sample_43_0	ASM_43_0_Nano_1.fa
1697	280	189	53	98.091	0	1	2583068	2583068	1586	0	0.86	TRUE	Segal	Nanopore MAG	d__Bacteria	p__Bacteroidota	c__Bacteroidia	o__Bacteroidales	f__Muribaculaceae	g__CAG-279	s__CAG-279 sp000437795	SGB_2071	0.0216318	SGB_2071	0.018095	MGYG000002556	0.0182099	ID_43	Sample_43_0	ASM_43_0_Nano_2.fa
1698	2219	1495	369	70.4116	3.1401	37	177134	3203056				FALSE	Segal	Nanopore MAG														ID_43	Sample_43_0	ASM_43_0_Nano_3.fa
1699	3181	2069	541	75.5369	0.671141	12	243812	1879397				FALSE	Segal	Nanopore MAG														ID_43	Sample_43_0	ASM_43_0_Nano_4.fa
1700	51	39	17	94.6032	1.11111	4	2275639	3797961				FALSE	Segal	Nanopore MAG														ID_43	Sample_43_0	ASM_43_0_Nano_5.fa
1701	2157	1453	366	84.1513	2.12528	10	312224	3080793				FALSE	Segal	Nanopore MAG														ID_43	Sample_43_0	ASM_43_0_Nano_6.fa
1702	2188	1473	367	96.0447	0.966184	10	556783	3295367				FALSE	Segal	Nanopore MAG														ID_43	Sample_43_0	ASM_43_0_Nano_7.fa
1703	3119	2043	541	88.5487	2.18121	23	208535	2802593				FALSE	Segal	Nanopore MAG														ID_43	Sample_43_0	ASM_43_0_Nano_8.fa
1704	443	319	72	95.8178	0	4	2709417	3769892				FALSE	Segal	Nanopore MAG														ID_43	Sample_43_0	ASM_43_0_Nano_9.fa
1705	2368	1585	384	82.3392	3.69128	17	245448	2654479				FALSE	Segal	Nanopore MAG														ID_43	Sample_43_0	ASM_43_0_Nano_10.fa
1706	1751	1180	283	89.7436	1.56695	1	1908775	1908775				FALSE	Segal	Nanopore MAG														ID_43	Sample_43_0	ASM_43_0_Nano_11.fa
1707	3456	2265	598	97.651	0	1	2864892	2864892				FALSE	Segal	Nanopore MAG														ID_43	Sample_43_0	ASM_43_0_Nano_12.fa
1708	259	169	45	97.8533	0.177936	1	3099642	3099642	2085	0	0.65	TRUE	Segal	Nanopore MAG	d__Bacteria	p__Bacteroidota	c__Bacteroidia	o__Bacteroidales	f__Bacteroidaceae	g__Prevotella	s__Prevotella sp003447235	SGB_1699	0.0279711	SGB_1699	0.0232566	MGYG000001866	0.0232566	ID_43	Sample_43_0	ASM_43_0_Nano_13.fa
1709	340	235	56	99.434	0.377358	5	2308614	2756989				FALSE	Segal	Nanopore MAG														ID_43	Sample_43_0	ASM_43_0_Nano_14.fa
1710	2374	1589	384	98.6577	0.671141	3	2490556	2866128	658	0.03	0.8	TRUE	Segal	Nanopore MAG	d__Bacteria	p__Firmicutes_A	c__Clostridia	o__Lachnospirales	f__Lachnospiraceae	g__Lachnospira	s__Lachnospira sp900316325	SGB_5087	0.0178532	SGB_5087	0.0121679	MGYG000004317	0.0101501	ID_43	Sample_43_0	ASM_43_0_Nano_15.fa
1711	1770	1193	283	88.8889	0.854701	1	1880492	1880492				FALSE	Segal	Nanopore MAG														ID_43	Sample_43_0	ASM_43_0_Nano_16.fa
1712	721	490	102	85.4353	3.40136	4	739438	3165269				FALSE	Segal	Nanopore MAG														ID_43	Sample_43_0	ASM_43_0_Nano_17.fa
1713	3548	2334	613	93.8395	0.0610128	7	466104	2447485				FALSE	Segal	Nanopore MAG														ID_43	Sample_43_0	ASM_43_0_Nano_18.fa
1714	527	366	73	98.8806	0.373134	3	3021780	4075136				FALSE	Segal	Nanopore MAG														ID_43	Sample_43_0	ASM_43_0_Nano_19.fa
1715	609	419	86	98.7981	0.961538	6	1786295	2412386				FALSE	Segal	Nanopore MAG														ID_43	Sample_43_0	ASM_43_0_Nano_20.fa
1716	842	568	121	100	0.606061	1	2283393	2283393				FALSE	Segal	Nanopore MAG														ID_43	Sample_43_0	ASM_43_0_Nano_21.fa
1717	3245	2105	541	85.123	2.01342	17	325297	2760971				FALSE	Segal	Nanopore MAG														ID_43	Sample_43_0	ASM_43_0_Nano_22.fa
1718	2369	1586	384	91.9463	0	10	543484	3183030				FALSE	Segal	Nanopore MAG														ID_43	Sample_43_0	ASM_43_0_Nano_23.fa
1719	285	193	54	88.5392	0.0221976	1	2526511	2526511	52	0	0.66	TRUE	Segal	Nanopore MAG	d__Bacteria	p__Bacteroidota	c__Bacteroidia	o__Bacteroidales	f__Muribaculaceae	g__CAG-485	s__CAG-485 sp900541835	SGB_2155	0.0221433	SGB_2155	0.0152563	MGYG000002608	0.0152563	ID_43	Sample_43_0	ASM_43_0_Nano_24.fa
1720	467	334	73	90.5824	3.15985	27	385582	4067333				FALSE	Segal	Nanopore MAG														ID_43	Sample_43_0	ASM_43_0_Nano_25.fa
1721	2148	1449	366	98.6577	0.33557	1	2875770	2875770				FALSE	Segal	Nanopore MAG														ID_43	Sample_43_0	ASM_43_0_Nano_26.fa
1722	695	474	100	98.75	0.625	1	2457845	2457845				FALSE	Segal	Nanopore MAG														ID_43	Sample_43_0	ASM_43_0_Nano_27.fa
1723	3575	2353	619	89.3177	3.69128	30	123318	2704241				FALSE	Segal	Nanopore MAG														ID_43	Sample_43_0	ASM_43_0_Nano_28.fa
1724	33	27	14	70.4657	3.06992	18	273211	2856317				FALSE	Segal	Nanopore MAG														ID_43	Sample_43_0	ASM_43_0_Nano_29.fa
1725	449	324	73	93.5849	0.943396	38	190829	3968210				FALSE	Segal	Nanopore MAG														ID_43	Sample_43_0	ASM_43_0_Nano_30.fa
1726	2626	1803	467	88.8143	0.0419463	1	1928568	1928568	1	0	0.52	TRUE	Segal	Nanopore MAG	d__Bacteria	p__Firmicutes_A	c__Clostridia	o__Oscillospirales	f__CAG-272	g__UBA1740	s__	SGB_14220	0.285405	SGB_14205	0.276697	MGYG000003465	0.276697	ID_43	Sample_43_0	ASM_43_0_Nano_31.fa
1727	1926	1289	320	94.673	0.632911	1	2834682	2834682				FALSE	Segal	Nanopore MAG														ID_44	Sample_44_0	ASM_44_0_Nano_0.fa
1728	2370	1586	384	97.0707	0.671141	4	2070021	3269558				FALSE	Segal	Nanopore MAG														ID_44	Sample_44_0	ASM_44_0_Nano_1.fa
1729	2185	1470	367	97.2987	0	8	745194	3242831				FALSE	Segal	Nanopore MAG														ID_44	Sample_44_0	ASM_44_0_Nano_2.fa
1730	3167	2066	541	81.4047	0	17	164661	1999219				FALSE	Segal	Nanopore MAG														ID_44	Sample_44_0	ASM_44_0_Nano_3.fa
1731	81	64	27	95.8333	0.716846	7	1177039	4247393				FALSE	Segal	Nanopore MAG														ID_44	Sample_44_0	ASM_44_0_Nano_4.fa
1732	2177	1465	367	83.377	1.99275	28	427138	4385409				FALSE	Segal	Nanopore MAG														ID_44	Sample_44_0	ASM_44_0_Nano_5.fa
1733	609	419	86	99.5192	0.961538	4	2079087	2677851				FALSE	Segal	Nanopore MAG														ID_44	Sample_44_0	ASM_44_0_Nano_6.fa
1734	1516	993	257	75.2139	3.46756	1	1602872	1602872				FALSE	Segal	Nanopore MAG														ID_44	Sample_44_0	ASM_44_0_Nano_7.fa
1735	552	381	76	91.7041	0.512821	14	498752	5167609				FALSE	Segal	Nanopore MAG														ID_44	Sample_44_0	ASM_44_0_Nano_8.fa
1736	2180	1467	367	92.9952	0.966184	4	1081023	3476509				FALSE	Segal	Nanopore MAG														ID_44	Sample_44_0	ASM_44_0_Nano_9.fa
1737	2075	1400	357	95.2664	1.47679	11	780512	3601695				FALSE	Segal	Nanopore MAG														ID_44	Sample_44_0	ASM_44_0_Nano_10.fa
1738	3457	2265	598	98.9933	0	1	2885519	2885519				FALSE	Segal	Nanopore MAG														ID_44	Sample_44_0	ASM_44_0_Nano_11.fa
1739	3012	1986	530	94.3255	0	3	2710977	3471351				FALSE	Segal	Nanopore MAG														ID_44	Sample_44_0	ASM_44_0_Nano_12.fa
1740	595	407	86	86.2286	4.35363	37	2246605	3735612				FALSE	Segal	Nanopore MAG														ID_44	Sample_44_0	ASM_44_0_Nano_13.fa
1741	449	324	73	87.8237	0	25	197953	4269105				FALSE	Segal	Nanopore MAG														ID_44	Sample_44_0	ASM_44_0_Nano_14.fa
1742	3102	2032	537	87.8635	0	3	1262288	2091690				FALSE	Segal	Nanopore MAG														ID_44	Sample_44_0	ASM_44_0_Nano_15.fa
1743	3443	2257	595	98.8255	0.33557	3	1839162	2444205				FALSE	Segal	Nanopore MAG														ID_44	Sample_44_0	ASM_44_0_Nano_16.fa
1744	678	462	97	88.8186	1.30098	36	259126	3050765				FALSE	Segal	Nanopore MAG														ID_44	Sample_44_0	ASM_44_0_Nano_17.fa
1745	436	314	71	99.2453	0.754717	22	309226	3467998				FALSE	Segal	Nanopore MAG														ID_44	Sample_44_0	ASM_44_0_Nano_18.fa
1746	1751	1180	283	89.7436	1.1396	1	1938305	1938305	615	0	0.93	TRUE	Segal	Nanopore MAG	d__Bacteria	p__Cyanobacteria	c__Vampirovibrionia	o__Gastranaerophilales	f__Gastranaerophilaceae	g__Zag111	s__Zag111 sp002102825	SGB_8655	0.013054	SGB_8655	0.0110357	MGYG000000410	0.0110357	ID_44	Sample_44_0	ASM_44_0_Nano_19.fa
1747	3257	2112	541	88.0313	2.0344	13	650098	2911126				FALSE	Segal	Nanopore MAG														ID_44	Sample_44_0	ASM_44_0_Nano_20.fa
1748	3548	2334	613	97.2735	0	1	2325155	2325155				FALSE	Segal	Nanopore MAG														ID_44	Sample_44_0	ASM_44_0_Nano_21.fa
1749	3056	2016	534	95.9184	2.06207	13	567390	3223998				FALSE	Segal	Nanopore MAG														ID_44	Sample_44_0	ASM_44_0_Nano_22.fa
1750	3342	2177	565	96.4206	0.671141	5	733421	2969697				FALSE	Segal	Nanopore MAG														ID_44	Sample_44_0	ASM_44_0_Nano_23.fa
1751	2157	1453	366	99.3289	0	1	3321259	3321259				FALSE	Segal	Nanopore MAG														ID_44	Sample_44_0	ASM_44_0_Nano_24.fa
1752	3424	2244	594	85.9434	0.732154	6	1070843	3183594				FALSE	Segal	Nanopore MAG														ID_44	Sample_44_0	ASM_44_0_Nano_25.fa
1753	3170	2067	541	97.9656	0	4	881307	3207471				FALSE	Segal	Nanopore MAG														ID_44	Sample_44_0	ASM_44_0_Nano_26.fa
1754	2997	1973	526	81.0081	0.838926	3	2813580	3952066	14	0	0.53	TRUE	Segal	Nanopore MAG	d__Bacteria	p__Firmicutes_A	c__Clostridia	o__Oscillospirales	f__Acutalibacteraceae	g__UMGS856	s__UMGS856 sp900546265	SGB_14937	0.0198245	SGB_14937	0.0160145	MGYG000002711	0.0160145	ID_44	Sample_44_0	ASM_44_0_Nano_27.fa
1755	3047	2013	534	92.432	2.04082	11	420615	2883367				FALSE	Segal	Nanopore MAG														ID_44	Sample_44_0	ASM_44_0_Nano_28.fa
1756	3219	2097	541	82.5503	0.671141	3	785141	2155829				FALSE	Segal	Nanopore MAG														ID_44	Sample_44_0	ASM_44_0_Nano_29.fa
1757	3180	2069	541	84.1303	0	1	2376671	2376671				FALSE	Segal	Nanopore MAG														ID_44	Sample_44_0	ASM_44_0_Nano_30.fa
1758	2386	1600	387	86.3115	0.0610128	7	866684	2997228				FALSE	Segal	Nanopore MAG														ID_44	Sample_44_0	ASM_44_0_Nano_31.fa
1759	3491	2289	601	83.2905	0.684932	19	302434	3170387				FALSE	Segal	Nanopore MAG														ID_44	Sample_44_0	ASM_44_0_Nano_32.fa
1760	698	477	100	99.6894	0	1	3137659	3137659				FALSE	Segal	Nanopore MAG														ID_44	Sample_44_0	ASM_44_0_Nano_33.fa
1761	1983	1329	337	70.3901	0.070922	137	31757	2297866				FALSE	Segal	Nanopore MAG														ID_45	Sample_45_0	ASM_45_0_Nano_0.fa
1762	3041	2007	533	96.6443	0.671141	4	789572	2490294				FALSE	Segal	Nanopore MAG														ID_45	Sample_45_0	ASM_45_0_Nano_1.fa
1763	2164	1456	367	86.6027	1.93237	22	193062	2429544				FALSE	Segal	Nanopore MAG														ID_45	Sample_45_0	ASM_45_0_Nano_2.fa
1764	527	366	73	98.694	1.1194	23	297642	3826166				FALSE	Segal	Nanopore MAG														ID_45	Sample_45_0	ASM_45_0_Nano_3.fa
1765	3218	2096	541	91.2752	1.34228	6	901036	2474202				FALSE	Segal	Nanopore MAG														ID_45	Sample_45_0	ASM_45_0_Nano_4.fa
1766	2148	1449	366	98.6577	0.366077	6	873496	3066120				FALSE	Segal	Nanopore MAG														ID_45	Sample_45_0	ASM_45_0_Nano_5.fa
1767	1250	826	219	89.1509	4.34636	135	31770	2055089				FALSE	Segal	Nanopore MAG														ID_45	Sample_45_0	ASM_45_0_Nano_6.fa
1768	698	477	100	100	0	1	2946248	2946248				FALSE	Segal	Nanopore MAG														ID_45	Sample_45_0	ASM_45_0_Nano_7.fa
1769	2217	1495	369	83.5749	1.93237	13	506378	2917796				FALSE	Segal	Nanopore MAG														ID_45	Sample_45_0	ASM_45_0_Nano_8.fa
1770	565	386	76	99.6154	0.192308	10	671046	4469446				FALSE	Segal	Nanopore MAG														ID_45	Sample_45_0	ASM_45_0_Nano_9.fa
1771	2401	1610	388	98.6577	0.671141	4	969920	3420429				FALSE	Segal	Nanopore MAG														ID_45	Sample_45_0	ASM_45_0_Nano_10.fa
1772	2374	1589	384	96.6443	0.671141	1	2447853	2447853				FALSE	Segal	Nanopore MAG														ID_45	Sample_45_0	ASM_45_0_Nano_11.fa
1773	3522	2315	605	96.6443	0	3	1284013	1862418				FALSE	Segal	Nanopore MAG														ID_45	Sample_45_0	ASM_45_0_Nano_12.fa
1774	443	319	72	99.2565	0.185874	2	2294140	3839178				FALSE	Segal	Nanopore MAG														ID_45	Sample_45_0	ASM_45_0_Nano_13.fa
1775	3012	1986	530	99.3007	1.1655	1	3325097	3325097				FALSE	Segal	Nanopore MAG														ID_45	Sample_45_0	ASM_45_0_Nano_14.fa
1776	609	419	86	99.0385	0.961538	1	2523215	2523215				FALSE	Segal	Nanopore MAG														ID_45	Sample_45_0	ASM_45_0_Nano_15.fa
1777	3178	2069	541	95.9732	0.732154	11	330120	2220389				FALSE	Segal	Nanopore MAG														ID_45	Sample_45_0	ASM_45_0_Nano_16.fa
1778	2205	1487	369	97.7011	1.72414	30	266248	3352556	1	0.08	0.51	TRUE	Segal	Nanopore MAG	d__Bacteria	p__Firmicutes_A	c__Clostridia	o__Lachnospirales	f__Lachnospiraceae	g__UMGS2037	s__	SGB_4890	0.0889798	SGB_4890	0.0846595	MGYG000004039	0.0846595	ID_45	Sample_45_0	ASM_45_0_Nano_17.fa
1779	722	490	102	96.5986	0	1	3102191	3102191	461	0	0.95	TRUE	Segal	Nanopore MAG	d__Bacteria	p__Verrucomicrobiota	c__Verrucomicrobiae	o__Verrucomicrobiales	f__Akkermansiaceae	g__Akkermansia	s__Akkermansia muciniphila_B	SGB_9228	0.013972	SGB_9228	0.0122836	MGYG000002453	0.00690296	ID_45	Sample_45_0	ASM_45_0_Nano_18.fa
1780	2157	1453	366	99.3289	0	11	2119585	3155521				FALSE	Segal	Nanopore MAG														ID_45	Sample_45_0	ASM_45_0_Nano_19.fa
1781	467	334	73	89.843	0	29	149934	3379823				FALSE	Segal	Nanopore MAG														ID_45	Sample_45_0	ASM_45_0_Nano_20.fa
1782	2391	1603	388	98.6577	0	1	2949457	2949457	285	0	0.88	TRUE	Segal	Nanopore MAG	d__Bacteria	p__Firmicutes_A	c__Clostridia	o__Lachnospirales	f__Lachnospiraceae	g__TF01-11	s__TF01-11 sp003529475	SGB_4652	0.0177432	SGB_4652	0.0113529	MGYG000002292	0.0185456	ID_45	Sample_45_0	ASM_45_0_Nano_21.fa
1783	2173	1462	367	93.7198	3.93375	26	245450	2934146				FALSE	Segal	Nanopore MAG														ID_45	Sample_45_0	ASM_45_0_Nano_22.fa
1784	51	39	17	95.0794	2.30159	1	3709577	3709577				FALSE	Segal	Nanopore MAG														ID_45	Sample_45_0	ASM_45_0_Nano_23.fa
1785	3341	2176	565	95.8166	0	11	304512	2362428	10	0.23	0.7	TRUE	Segal	Nanopore MAG	d__Bacteria	p__Firmicutes_A	c__Clostridia	o__Oscillospirales	f__Ruminococcaceae	g__Ruminococcus_C	s__Ruminococcus_C sp900545285	SGB_4419	0.0240288	SGB_4419	0.0179807	MGYG000002573	0.0179807	ID_45	Sample_45_0	ASM_45_0_Nano_24.fa
1786	2160	1454	366	99.3289	0	2	1562094	2977882				FALSE	Segal	Nanopore MAG														ID_45	Sample_45_0	ASM_45_0_Nano_25.fa
1787	2188	1473	367	99.3097	1.00644	15	436948	3247465				FALSE	Segal	Nanopore MAG														ID_45	Sample_45_0	ASM_45_0_Nano_26.fa
1788	1751	1180	283	89.7436	1.1396	1	1922321	1922321				FALSE	Segal	Nanopore MAG														ID_45	Sample_45_0	ASM_45_0_Nano_27.fa
1789	2056	1386	351	76.1893	1.19048	112	46973	1882465	1	0.08	0.29	TRUE	Segal	Nanopore MAG	d__Bacteria	p__Firmicutes_B	c__Peptococcia	o__Peptococcales	f__Peptococcaceae	g__QAKL01	s__QAKL01 sp003343815	SGB_4599	0.291447	SGB_5116	0.295981	MGYG000000217	0.283502	ID_45	Sample_45_0	ASM_45_0_Nano_28.fa
1790	2368	1585	384	95.302	0	1	2338949	2338949				FALSE	Segal	Nanopore MAG														ID_45	Sample_45_0	ASM_45_0_Nano_29.fa
1791	1658	1099	263	83.8463	2.1774	51	47382	1147303				FALSE	Segal	Nanopore MAG														ID_45	Sample_45_0	ASM_45_0_Nano_30.fa
1792	436	314	71	99.6226	0	2	2233333	3448606				FALSE	Segal	Nanopore MAG														ID_45	Sample_45_0	ASM_45_0_Nano_31.fa
1793	778	525	108	97.8495	1.07527	2	1998047	2105462				FALSE	Segal	Nanopore MAG														ID_45	Sample_45_0	ASM_45_0_Nano_32.fa
1794	2080	1404	357	79.9697	2.93201	111	45922	2787947				FALSE	Segal	Nanopore MAG														ID_45	Sample_45_0	ASM_45_0_Nano_33.fa
1795	1920	1288	320	71.1092	1.26582	180	37037	1891761				FALSE	Segal	Nanopore MAG														ID_45	Sample_45_0	ASM_45_0_Nano_34.fa
1796	2213	1494	369	95.4937	1.91571	20	1692997	2989390	4	0.03	0.65	TRUE	Segal	Nanopore MAG	d__Bacteria	p__Firmicutes_A	c__Clostridia	o__Lachnospirales	f__Lachnospiraceae	g__Acetatifactor	s__Acetatifactor sp900755865	SGB_4906	0.0162649	SGB_4906	0.0116165	MGYG000000417	0.0116165	ID_45	Sample_45_0	ASM_45_0_Nano_35.fa
1797	694	473	100	83.2292	1.25	6	1075419	2112913				FALSE	Segal	Nanopore MAG														ID_45	Sample_45_0	ASM_45_0_Nano_36.fa
1798	2740	1893	508	98.6686	0.591716	3	2037842	2954473				FALSE	Segal	Nanopore MAG														ID_45	Sample_45_0	ASM_45_0_Nano_37.fa
1799	2369	1586	384	98.6577	0	2	2488526	3000154				FALSE	Segal	Nanopore MAG														ID_45	Sample_45_0	ASM_45_0_Nano_38.fa
1800	3491	2289	601	97.9452	0	8	717516	3009048				FALSE	Segal	Nanopore MAG														ID_45	Sample_45_0	ASM_45_0_Nano_39.fa
1801	2000	1339	339	97.9866	0	2	2412726	2416533	320	0.01	0.87	TRUE	Segal	Nanopore MAG	d__Bacteria	p__Firmicutes_A	c__Clostridia	o__Lachnospirales	f__Anaerotignaceae	g__Anaerotignum	s__Anaerotignum faecicola	SGB_5190	0.0233546	SGB_5190	0.0316915	MGYG000000177	0.0228277	ID_45	Sample_45_0	ASM_45_0_Nano_40.fa
1802	3245	2105	541	91.1074	2.01342	18	171663	2499369				FALSE	Segal	Nanopore MAG														ID_45	Sample_45_0	ASM_45_0_Nano_41.fa
1803	2361	1579	383	99.7763	0.671141	7	621198	3795417	10	0.01	0.5	TRUE	Segal	Nanopore MAG	d__Bacteria	p__Firmicutes_A	c__Clostridia	o__Lachnospirales	f__Lachnospiraceae	g__CAG-882	s__CAG-882 sp900545175	SGB_5061	0.0290281	SGB_5061	0.0310844	MGYG000003925	0.0310844	ID_45	Sample_45_0	ASM_45_0_Nano_42.fa
1804	2329	1557	376	74.5701	0	25	181394	2718254	3	0.1	0.63	TRUE	Segal	Nanopore MAG	d__Bacteria	p__Firmicutes_A	c__Clostridia	o__Lachnospirales	f__Lachnospiraceae	g__Blautia_A	s__Blautia_A sp900548245	SGB_4809	0.031651	SGB_4809	0.0413978	MGYG000004733	0.023807	ID_45	Sample_45_0	ASM_45_0_Nano_43.fa
1805	656	449	94	85.6437	0.961538	54	79713	2161665				FALSE	Segal	Nanopore MAG														ID_45	Sample_45_0	ASM_45_0_Nano_44.fa
1806	2249	1516	373	88.6076	2.53165	44	108547	2938243				FALSE	Segal	Nanopore MAG														ID_45	Sample_45_0	ASM_45_0_Nano_45.fa
1807	552	381	76	99.0385	0.384615	11	1024893	4649185				FALSE	Segal	Nanopore MAG														ID_45	Sample_45_0	ASM_45_0_Nano_46.fa
1808	2180	1467	367	97.5684	2.68519	13	374759	4173954				FALSE	Segal	Nanopore MAG														ID_45	Sample_45_0	ASM_45_0_Nano_47.fa
1809	3148	2056	541	90.4502	2.34899	39	107884	2359924	14	0.04	0.41	TRUE	Segal	Nanopore MAG	d__Bacteria	p__Firmicutes_A	c__Clostridia	o__Oscillospirales	f__Oscillospiraceae	g__CAG-170	s__CAG-170 sp900553545	SGB_15229	0.0272628	SGB_15229	0.0225072	MGYG000002034	0.0225072	ID_45	Sample_45_0	ASM_45_0_Nano_48.fa
1810	1120	748	187	98.1607	3.71179	21	348990	2447093				FALSE	Segal	Nanopore MAG														ID_45	Sample_45_0	ASM_45_0_Nano_49.fa
1811	678	462	97	73.0731	0.0703235	188	22272	1951531				FALSE	Segal	Nanopore MAG														ID_45	Sample_45_0	ASM_45_0_Nano_50.fa
1812	81	64	27	98.9247	0	12	1104478	4530812				FALSE	Segal	Nanopore MAG														ID_45	Sample_45_0	ASM_45_0_Nano_51.fa
1813	432	311	70	80.2272	0	89	64125	3014501				FALSE	Segal	Nanopore MAG														ID_45	Sample_45_0	ASM_45_0_Nano_52.fa
1814	2280	1535	376	96.7836	0	5	564536	2709371				FALSE	Segal	Nanopore MAG														ID_45	Sample_45_0	ASM_45_0_Nano_53.fa
1815	3441	2256	595	99.3289	1.00671	20	674285	2341268				FALSE	Segal	Nanopore MAG														ID_45	Sample_45_0	ASM_45_0_Nano_54.fa
1816	2399	1608	388	90.7718	0.671141	10	1782310	3273010				FALSE	Segal	Nanopore MAG														ID_45	Sample_45_0	ASM_45_0_Nano_55.fa
1817	3068	2021	534	99.2347	0	4	863498	2586710	459	0.03	0.87	TRUE	Segal	Nanopore MAG	d__Bacteria	p__Firmicutes_A	c__Clostridia	o__Oscillospirales	f__Ruminococcaceae	g__Faecalibacterium	s__Faecalibacterium prausnitzii_C	SGB_15318	0.0310183	SGB_15318	0.0300913	MGYG000000022	0.0274512	ID_45	Sample_45_0	ASM_45_0_Nano_56.fa
1818	450	325	73	97.088	0.557621	5	1382783	4053661				FALSE	Segal	Nanopore MAG														ID_45	Sample_45_0	ASM_45_0_Nano_57.fa
1819	3102	2032	537	86.3535	0	43	314113	2039781				FALSE	Segal	Nanopore MAG														ID_45	Sample_45_0	ASM_45_0_Nano_58.fa
1820	1461	959	257	73.4801	0.223714	1	1478783	1478783	47	0	0.84	TRUE	Segal	Nanopore MAG	d__Bacteria	p__Firmicutes_A	c__Clostridia	o__TANB77	f__CAG-508	g__CAG-273	s__CAG-273 sp000438355	SGB_6305	0.0181199	SGB_6305	0.0150971	MGYG000004319	0.0141604	ID_45	Sample_45_0	ASM_45_0_Nano_59.fa
1821	3170	2067	541	97.9866	0	25	429574	2522772				FALSE	Segal	Nanopore MAG														ID_45	Sample_45_0	ASM_45_0_Nano_60.fa
1822	2196	1480	369	77.7417	1.6523	42	135521	3421103				FALSE	Segal	Nanopore MAG														ID_45	Sample_45_0	ASM_45_0_Nano_61.fa
1823	477	337	73	84.7584	3.48823	55	195075	3592922				FALSE	Segal	Nanopore MAG														ID_45	Sample_45_0	ASM_45_0_Nano_62.fa
1824	620	423	86	97.9701	0.480769	11	632988	3487345				FALSE	Segal	Nanopore MAG														ID_45	Sample_45_0	ASM_45_0_Nano_63.fa
1825	631	429	86	90.1923	0.721154	4	976220	3019638				FALSE	Segal	Nanopore MAG														ID_46	Sample_46_0	ASM_46_0_Nano_0.fa
1826	436	314	71	99.6226	0	3	2541745	3220110				FALSE	Segal	Nanopore MAG														ID_46	Sample_46_0	ASM_46_0_Nano_1.fa
1827	2746	1896	508	98.1065	0	1	3335725	3335725	301	0	0.87	TRUE	Segal	Nanopore MAG	d__Bacteria	p__Desulfobacterota	c__Desulfovibrionia	o__Desulfovibrionales	f__Desulfovibrionaceae	g__Bilophila	s__Bilophila wadsworthia	SGB_15452	0.0250495	SGB_15452	0.0155619	MGYG000001359	0.0181796	ID_46	Sample_46_0	ASM_46_0_Nano_2.fa
1828	620	423	86	84.9786	0.240385	3	1129587	3859276				FALSE	Segal	Nanopore MAG														ID_46	Sample_46_0	ASM_46_0_Nano_3.fa
1829	2109	1424	359	80.7793	0.484262	38	191732	3834511				FALSE	Segal	Nanopore MAG														ID_46	Sample_46_0	ASM_46_0_Nano_4.fa
1830	565	386	76	99.2308	2.62821	19	513298	4390897				FALSE	Segal	Nanopore MAG														ID_46	Sample_46_0	ASM_46_0_Nano_5.fa
1831	3086	2021	534	81.0658	1.08225	61	130876	3109679				FALSE	Segal	Nanopore MAG														ID_46	Sample_46_0	ASM_46_0_Nano_6.fa
1832	1873	1257	311	99.9807	1.49701	1	2662936	2662936	855	0	0.86	TRUE	Segal	Nanopore MAG	d__Bacteria	p__Firmicutes_C	c__Negativicutes	o__Acidaminococcales	f__Acidaminococcaceae	g__Phascolarctobacterium	s__Phascolarctobacterium faecium	SGB_5792	0.0210713	SGB_5792	0.0115358	MGYG000004769	0.0164933	ID_46	Sample_46_0	ASM_46_0_Nano_7.fa
1833	3039	2006	533	93.2625	1.00671	13	565211	3145735				FALSE	Segal	Nanopore MAG														ID_46	Sample_46_0	ASM_46_0_Nano_8.fa
1834	1845	1243	309	99.4012	0	1	2407783	2407783				FALSE	Segal	Nanopore MAG														ID_46	Sample_46_0	ASM_46_0_Nano_9.fa
1835	2289	1539	376	94.663	3.02144	10	467554	2995417				FALSE	Segal	Nanopore MAG														ID_46	Sample_46_0	ASM_46_0_Nano_10.fa
1836	552	381	76	99.4231	1.34615	13	1228946	4855388				FALSE	Segal	Nanopore MAG														ID_46	Sample_46_0	ASM_46_0_Nano_11.fa
1837	2324	1556	376	91.2975	0	12	486377	3851402				FALSE	Segal	Nanopore MAG														ID_46	Sample_46_0	ASM_46_0_Nano_12.fa
1838	678	462	97	98.5232	0.105485	1	2408038	2408038				FALSE	Segal	Nanopore MAG														ID_46	Sample_46_0	ASM_46_0_Nano_13.fa
1839	1939	1298	321	99.4012	0	2	2407806	2755760	51	0.03	0.94	TRUE	Segal	Nanopore MAG	d__Bacteria	p__Firmicutes_C	c__Negativicutes	o__Veillonellales	f__Megasphaeraceae	g__Megasphaera	s__Megasphaera massiliensis	SGB_5857	0.0221899	SGB_5857	0.0223916	MGYG000001695	0.0054081	ID_46	Sample_46_0	ASM_46_0_Nano_14.fa
1840	842	568	121	100	0.454545	1	2231798	2231798				FALSE	Segal	Nanopore MAG														ID_46	Sample_46_0	ASM_46_0_Nano_15.fa
1841	698	477	100	100	0	7	2542400	3240759				FALSE	Segal	Nanopore MAG														ID_46	Sample_46_0	ASM_46_0_Nano_16.fa
1842	3375	2201	575	73.4046	2.01342	11	856673	3033952				FALSE	Segal	Nanopore MAG														ID_46	Sample_46_0	ASM_46_0_Nano_17.fa
1843	2297	1546	376	77.7307	0.194932	26	216253	3102714				FALSE	Segal	Nanopore MAG														ID_46	Sample_46_0	ASM_46_0_Nano_18.fa
1844	3441	2256	595	97.651	1.00671	3	1664285	2386808				FALSE	Segal	Nanopore MAG														ID_46	Sample_46_0	ASM_46_0_Nano_19.fa
1845	2105	1421	359	99.2089	0.632911	6	2369474	3538511	115	0.1	0.87	TRUE	Segal	Nanopore MAG	d__Bacteria	p__Firmicutes_A	c__Clostridia	o__Lachnospirales	f__Lachnospiraceae	g__Enterocloster	s__Enterocloster sp001517625	SGB_4753	0.0228611	SGB_4753	0.017359	MGYG000001531	0.0156268	ID_46	Sample_46_0	ASM_46_0_Nano_20.fa
1846	443	319	72	98.8848	0.495663	13	692310	4003997				FALSE	Segal	Nanopore MAG														ID_46	Sample_46_0	ASM_46_0_Nano_21.fa
1847	2249	1516	373	74.7315	1.68776	18	312897	3515224				FALSE	Segal	Nanopore MAG														ID_46	Sample_46_0	ASM_46_0_Nano_22.fa
1848	2036	1370	345	85.6085	0.292398	13	476970	3024098				FALSE	Segal	Nanopore MAG														ID_46	Sample_46_0	ASM_46_0_Nano_23.fa
1849	2414	1619	393	99.3289	1.34228	2	2208151	2220656	42	0	0.9	TRUE	Segal	Nanopore MAG	d__Bacteria	p__Firmicutes_A	c__Clostridia	o__Lachnospirales	f__CAG-274	g__CAG-274	s__CAG-274 sp900545305	SGB_4448	0.0221699	SGB_4448	0.0167251	MGYG000002602	0.0125828	ID_46	Sample_46_0	ASM_46_0_Nano_24.fa
1850	2259	1523	375	98.9933	2.01342	4	2349069	2902999	952	0	0.82	TRUE	Segal	Nanopore MAG	d__Bacteria	p__Firmicutes_A	c__Clostridia	o__Lachnospirales	f__Lachnospiraceae	g__Anaerostipes	s__Anaerostipes hadrus	SGB_4540	0.029592	SGB_4540	0.034574	MGYG000002528	0.0213061	ID_46	Sample_46_0	ASM_46_0_Nano_25.fa
1851	81	64	27	89.0233	0.107527	8	907447	4015826				FALSE	Segal	Nanopore MAG														ID_46	Sample_46_0	ASM_46_0_Nano_26.fa
1852	610	420	86	77.8339	0.480769	6	971185	3145576				FALSE	Segal	Nanopore MAG														ID_46	Sample_46_0	ASM_46_0_Nano_27.fa
1853	450	325	73	94.4238	0.185874	3	1344600	4129571				FALSE	Segal	Nanopore MAG														ID_47	Sample_47_0	ASM_47_0_Nano_0.fa
1854	3441	2256	595	73.5025	1.34228	7	1312206	2295770				FALSE	Segal	Nanopore MAG														ID_47	Sample_47_0	ASM_47_0_Nano_1.fa
1855	3541	2329	611	84.4468	0.0610128	5	1444553	2061727				FALSE	Segal	Nanopore MAG														ID_47	Sample_47_0	ASM_47_0_Nano_2.fa
1856	3056	2016	534	81.9728	0.680272	8	941538	2955948				FALSE	Segal	Nanopore MAG														ID_47	Sample_47_0	ASM_47_0_Nano_3.fa
1857	477	337	73	98.513	0.185874	11	887099	4734667				FALSE	Segal	Nanopore MAG														ID_47	Sample_47_0	ASM_47_0_Nano_4.fa
1858	2369	1586	384	98.9933	0	2	2439228	2941727				FALSE	Segal	Nanopore MAG														ID_47	Sample_47_0	ASM_47_0_Nano_5.fa
1859	1597	1052	262	89.0449	2.80899	1	1415694	1415694				FALSE	Segal	Nanopore MAG														ID_47	Sample_47_0	ASM_47_0_Nano_6.fa
1860	1523	998	257	71.1909	4.5302	1	1631616	1631616				FALSE	Segal	Nanopore MAG														ID_47	Sample_47_0	ASM_47_0_Nano_7.fa
1861	2188	1473	367	91.2128	0.483092	7	1957380	3346678				FALSE	Segal	Nanopore MAG														ID_47	Sample_47_0	ASM_47_0_Nano_8.fa
1862	2196	1480	369	89.09	1.62835	8	732521	4099493				FALSE	Segal	Nanopore MAG														ID_47	Sample_47_0	ASM_47_0_Nano_9.fa
1863	2392	1604	388	89.9119	0.223714	2	2010721	3312575				FALSE	Segal	Nanopore MAG														ID_47	Sample_47_0	ASM_47_0_Nano_10.fa
1864	449	324	73	82.7068	0.18797	15	466747	4148338				FALSE	Segal	Nanopore MAG														ID_47	Sample_47_0	ASM_47_0_Nano_11.fa
1865	237	157	45	97.6351	0.675676	1	3820440	3820440	433	0	0.75	TRUE	Segal	Nanopore MAG	d__Bacteria	p__Bacteroidota	c__Bacteroidia	o__Bacteroidales	f__Bacteroidaceae	g__Prevotella	s__Prevotella copri_A	SGB_1644	0.0424546	SGB_1644	0.0371624	MGYG000003697	0.0380652	ID_47	Sample_47_0	ASM_47_0_Nano_12.fa
1866	3170	2067	541	95.6274	3.52349	20	259054	2891575				FALSE	Segal	Nanopore MAG														ID_47	Sample_47_0	ASM_47_0_Nano_13.fa
1867	687	469	99	90.7778	0	1	1941732	1941732				FALSE	Segal	Nanopore MAG														ID_47	Sample_47_0	ASM_47_0_Nano_14.fa
1868	614	422	86	94.2949	0	1	3488432	3488432				FALSE	Segal	Nanopore MAG														ID_47	Sample_47_0	ASM_47_0_Nano_15.fa
1869	2185	1470	367	97.1014	0	3	903685	3004926				FALSE	Segal	Nanopore MAG														ID_47	Sample_47_0	ASM_47_0_Nano_16.fa
1870	443	319	72	98.8848	0.557621	6	2645261	4028232				FALSE	Segal	Nanopore MAG														ID_47	Sample_47_0	ASM_47_0_Nano_17.fa
1871	1579	1040	262	100	0.121212	5	1272151	1683091	408	0.79	0.65	TRUE	Segal	Nanopore MAG	d__Bacteria	p__Firmicutes	c__Bacilli	o__RF39	f__UBA660	g__CAG-417	s__CAG-417 sp000432835	SGB_6438	0.0229337	SGB_6438	0.0154327	MGYG000000784	0.0231747	ID_47	Sample_47_0	ASM_47_0_Nano_18.fa
1872	3522	2315	605	94.9544	0.793167	1	2019173	2019173				FALSE	Segal	Nanopore MAG														ID_47	Sample_47_0	ASM_47_0_Nano_19.fa
1873	3078	2021	534	100	4.53515	7	900497	3318067				FALSE	Segal	Nanopore MAG														ID_47	Sample_47_0	ASM_47_0_Nano_20.fa
1874	3041	2007	533	96.0626	0.671141	6	1224830	2935863	94	0.03	0.52	TRUE	Segal	Nanopore MAG	d__Bacteria	p__Firmicutes_A	c__Clostridia	o__Oscillospirales	f__Butyricicoccaceae	g__Agathobaculum	s__Agathobaculum sp003481705	SGB_14991	0.0367293	SGB_14991	0.0206797	MGYG000002287	0.0382952	ID_47	Sample_47_0	ASM_47_0_Nano_21.fa
1875	2000	1339	339	85.4656	0	14	326402	2416422				FALSE	Segal	Nanopore MAG														ID_47	Sample_47_0	ASM_47_0_Nano_22.fa
1876	1860	1251	310	89.2044	1.1976	3	1620684	2470934				FALSE	Segal	Nanopore MAG														ID_47	Sample_47_0	ASM_47_0_Nano_23.fa
1877	1555	1023	262	88.4343	4.49438	4	998380	1312258				FALSE	Segal	Nanopore MAG														ID_47	Sample_47_0	ASM_47_0_Nano_24.fa
1878	2192	1477	369	72.1558	1.44549	16	315471	2866028				FALSE	Segal	Nanopore MAG														ID_47	Sample_47_0	ASM_47_0_Nano_25.fa
1879	3457	2265	598	98.9933	0	1	2861891	2861891				FALSE	Segal	Nanopore MAG														ID_47	Sample_47_0	ASM_47_0_Nano_26.fa
1880	2219	1495	369	97.0461	3.42995	22	731033	4086503				FALSE	Segal	Nanopore MAG														ID_47	Sample_47_0	ASM_47_0_Nano_27.fa
1881	552	381	76	96.9231	0.128205	5	3337643	5065261				FALSE	Segal	Nanopore MAG														ID_47	Sample_47_0	ASM_47_0_Nano_28.fa
1882	610	420	86	86.7308	0.721154	4	1905785	3130857				FALSE	Segal	Nanopore MAG														ID_47	Sample_47_0	ASM_47_0_Nano_29.fa
1883	609	419	86	92.0673	0.480769	2	2221873	2256423				FALSE	Segal	Nanopore MAG														ID_47	Sample_47_0	ASM_47_0_Nano_30.fa
1884	2399	1608	388	95.8194	0	1	3521734	3521734	457	0	0.93	TRUE	Segal	Nanopore MAG	d__Bacteria	p__Firmicutes_A	c__Clostridia	o__Lachnospirales	f__Lachnospiraceae	g__TF01-11	s__TF01-11 sp001414325	SGB_4659	0.0231206	SGB_4659	0.0244085	MGYG000000250	0.0185641	ID_47	Sample_47_0	ASM_47_0_Nano_31.fa
1885	2740	1893	508	85.6739	0.591716	1	2804365	2804365				FALSE	Segal	Nanopore MAG														ID_48	Sample_48_0	ASM_48_0_Nano_0.fa
1886	95	72	28	78.3961	0.806452	19	568891	4740935				FALSE	Segal	Nanopore MAG														ID_48	Sample_48_0	ASM_48_0_Nano_1.fa
1887	477	337	73	92.0704	0.743494	13	3391974	4624527				FALSE	Segal	Nanopore MAG														ID_48	Sample_48_0	ASM_48_0_Nano_2.fa
1888	2920	1924	517	75.1055	0.806452	1	2288616	2288616	1	0	0.79	TRUE	Segal	Nanopore MAG	d__Bacteria	p__Actinobacteriota	c__Coriobacteriia	o__Coriobacteriales	f__Coriobacteriaceae	g__Collinsella	s__	SGB_14631	0.057772	SGB_14619	0.0526138	MGYG000004386	0.0520185	ID_48	Sample_48_0	ASM_48_0_Nano_3.fa
1889	842	568	121	90.8405	1.43939	3	1368222	1906542				FALSE	Segal	Nanopore MAG														ID_48	Sample_48_0	ASM_48_0_Nano_4.fa
1890	280	189	53	98.1132	0.377358	3	1138046	2684786				FALSE	Segal	Nanopore MAG														ID_48	Sample_48_0	ASM_48_0_Nano_5.fa
1891	709	483	100	96.8944	0	1	2947660	2947660	438	0	0.87	TRUE	Segal	Nanopore MAG	d__Bacteria	p__Proteobacteria	c__Gammaproteobacteria	o__Burkholderiales	f__Burkholderiaceae	g__Sutterella	s__Sutterella wadsworthensis_A	SGB_9286	0.0213773	SGB_9286	0.017482	MGYG000001410	0.0117881	ID_48	Sample_48_0	ASM_48_0_Nano_6.fa
1892	552	381	76	97.9679	0.512821	6	1709774	5388796				FALSE	Segal	Nanopore MAG														ID_48	Sample_48_0	ASM_48_0_Nano_7.fa
1893	426	308	69	83.127	0.754717	2	2080658	2779840				FALSE	Segal	Nanopore MAG														ID_48	Sample_48_0	ASM_48_0_Nano_8.fa
1894	436	314	71	96.4151	0.377358	5	784151	3237701				FALSE	Segal	Nanopore MAG														ID_48	Sample_48_0	ASM_48_0_Nano_9.fa
1895	695	474	100	98.75	0.625	1	2377556	2377556				FALSE	Segal	Nanopore MAG														ID_48	Sample_48_0	ASM_48_0_Nano_10.fa
1896	1920	1288	320	85.1937	0	4	1092303	2350154				FALSE	Segal	Nanopore MAG														ID_48	Sample_48_0	ASM_48_0_Nano_11.fa
1897	609	419	86	99.5192	0.961538	5	773974	2625629				FALSE	Segal	Nanopore MAG														ID_48	Sample_48_0	ASM_48_0_Nano_12.fa
1898	3070	2021	534	84.2867	2.04082	21	177966	3005947				FALSE	Segal	Nanopore MAG														ID_48	Sample_48_0	ASM_48_0_Nano_13.fa
1899	595	407	86	88.6592	0.0961538	1	2754926	2754926				FALSE	Segal	Nanopore MAG														ID_48	Sample_48_0	ASM_48_0_Nano_14.fa
1900	3170	2067	541	97.3154	1.00671	4	1509253	3010265				FALSE	Segal	Nanopore MAG														ID_48	Sample_48_0	ASM_48_0_Nano_15.fa
1901	126	87	36	97.5836	0	3	1934241	3427528				FALSE	Segal	Nanopore MAG														ID_48	Sample_48_0	ASM_48_0_Nano_16.fa
1902	520	362	73	96.6449	0.932836	22	454315	4418575				FALSE	Segal	Nanopore MAG														ID_48	Sample_48_0	ASM_48_0_Nano_17.fa
1903	3056	2016	534	81.3956	0.0618429	8	672049	3038757				FALSE	Segal	Nanopore MAG														ID_48	Sample_48_0	ASM_48_0_Nano_18.fa
1904	614	422	86	81.1538	4.00641	7	572920	3394728				FALSE	Segal	Nanopore MAG														ID_48	Sample_48_0	ASM_48_0_Nano_19.fa
1905	81	64	27	97.4462	0	3	2220060	4344657				FALSE	Segal	Nanopore MAG														ID_48	Sample_48_0	ASM_48_0_Nano_20.fa
1906	3548	2334	613	96.4681	0	1	2318067	2318067				FALSE	Segal	Nanopore MAG														ID_48	Sample_48_0	ASM_48_0_Nano_21.fa
1907	3245	2105	541	73.2019	0.0209732	9	422612	1673307				FALSE	Segal	Nanopore MAG														ID_48	Sample_48_0	ASM_48_0_Nano_22.fa
1908	706	481	100	81.1249	0	1	3078042	3078042				FALSE	Segal	Nanopore MAG														ID_48	Sample_48_0	ASM_48_0_Nano_23.fa
1909	2746	1896	508	81.4046	0	10	861469	4360938				FALSE	Segal	Nanopore MAG														ID_48	Sample_48_0	ASM_48_0_Nano_24.fa
1910	620	423	86	95.9135	4.32692	10	582555	3762871				FALSE	Segal	Nanopore MAG														ID_48	Sample_48_0	ASM_48_0_Nano_25.fa
1911	565	386	76	99.6154	0.512821	8	3180882	4747114				FALSE	Segal	Nanopore MAG														ID_48	Sample_48_0	ASM_48_0_Nano_26.fa
1912	3170	2067	541	86.5562	0.671141	15	395865	2543609				FALSE	Segal	Nanopore MAG														ID_49	Sample_49_0	ASM_49_0_Nano_0.fa
1913	3551	2336	614	77.0592	0	19	255563	2482405				FALSE	Segal	Nanopore MAG														ID_49	Sample_49_0	ASM_49_0_Nano_1.fa
1914	5	5	3	85.3565	0	5	1302937	1959511				FALSE	Segal	Nanopore MAG														ID_49	Sample_49_0	ASM_49_0_Nano_2.fa
1915	231	157	45	90.2215	2.60886	22	348901	3337048				FALSE	Segal	Nanopore MAG														ID_49	Sample_49_0	ASM_49_0_Nano_3.fa
1916	2075	1400	357	82.7664	0.632911	25	234206	3414508				FALSE	Segal	Nanopore MAG														ID_49	Sample_49_0	ASM_49_0_Nano_4.fa
1917	259	169	45	98.0312	4.98221	17	530449	3119338				FALSE	Segal	Nanopore MAG														ID_49	Sample_49_0	ASM_49_0_Nano_5.fa
1918	3524	2316	605	85.2349	0.122026	1	1745103	1745103				FALSE	Segal	Nanopore MAG														ID_49	Sample_49_0	ASM_49_0_Nano_6.fa
1919	1030	671	156	97.2826	0	2	1980804	2056596	32	0	0.89	TRUE	Segal	Nanopore MAG	d__Bacteria	p__Firmicutes	c__Bacilli	o__Lactobacillales	f__Lactobacillaceae	g__Limosilactobacillus	s__Limosilactobacillus mucosae	SGB_7088	0.0317346	SGB_7088	0.0244554	MGYG000002319	0.0298893	ID_49	Sample_49_0	ASM_49_0_Nano_7.fa
1920	2751	1900	508	90.9402	1.38067	1	2781196	2781196				FALSE	Segal	Nanopore MAG														ID_49	Sample_49_0	ASM_49_0_Nano_8.fa
1921	756	510	106	77.7363	0.0452284	1	1991318	1991318	28	0	0.55	TRUE	Segal	Nanopore MAG	d__Bacteria	p__Proteobacteria	c__Alphaproteobacteria	o__RF32	f__CAG-977	g__UBA2903	s__UBA2903 sp900768875	SGB_9311	0.0289787	SGB_9311	0.0394588	MGYG000000507	0.0137637	ID_49	Sample_49_0	ASM_49_0_Nano_9.fa
1922	1114	746	186	92.9815	0	8	1554046	2669806	14	0	0.87	TRUE	Segal	Nanopore MAG	d__Bacteria	p__Firmicutes	c__Bacilli	o__Lactobacillales	f__Enterococcaceae	g__Enterococcus_B	s__Enterococcus_B lactis	SGB_7968	0.0194393	SGB_7968	0.0168848	MGYG000002320	0.0127958	ID_49	Sample_49_0	ASM_49_0_Nano_10.fa
1923	1941	1299	321	98.7831	0	1	2494086	2494086	195	0	0.93	TRUE	Segal	Nanopore MAG	d__Bacteria	p__Firmicutes_C	c__Negativicutes	o__Veillonellales	f__Megasphaeraceae	g__Megasphaera	s__Megasphaera sp000417505	SGB_5858	0.0208526	SGB_5858	0.0234813	MGYG000002336	0.00955606	ID_49	Sample_49_0	ASM_49_0_Nano_11.fa
1924	2185	1470	367	92.8122	0.373298	2	1906219	2862303				FALSE	Segal	Nanopore MAG														ID_49	Sample_49_0	ASM_49_0_Nano_12.fa
1925	2374	1589	384	97.651	0.894855	6	842528	3119124				FALSE	Segal	Nanopore MAG														ID_49	Sample_49_0	ASM_49_0_Nano_13.fa
1926	1907	1278	318	100	0.0778816	4	1789786	2643993				FALSE	Segal	Nanopore MAG														ID_49	Sample_49_0	ASM_49_0_Nano_14.fa
1927	2188	1473	367	95.8474	0.241546	4	1955499	3257933				FALSE	Segal	Nanopore MAG														ID_49	Sample_49_0	ASM_49_0_Nano_15.fa
1928	449	324	73	79.0362	2.75689	33	268722	4378933				FALSE	Segal	Nanopore MAG														ID_49	Sample_49_0	ASM_49_0_Nano_16.fa
1929	2148	1449	366	70.2066	3.04251	9	631269	3047202				FALSE	Segal	Nanopore MAG														ID_49	Sample_49_0	ASM_49_0_Nano_17.fa
1930	1537	1011	262	78.9326	1.68539	1	958604	958604				FALSE	Segal	Nanopore MAG														ID_49	Sample_49_0	ASM_49_0_Nano_18.fa
1931	2393	1605	388	84.375	0.671141	1	3300705	3300705				FALSE	Segal	Nanopore MAG														ID_49	Sample_49_0	ASM_49_0_Nano_19.fa
1932	3180	2069	541	93.2886	2.68456	7	868719	2256813				FALSE	Segal	Nanopore MAG														ID_49	Sample_49_0	ASM_49_0_Nano_20.fa
1933	565	386	76	71.9263	4.03243	18	227679	3729602				FALSE	Segal	Nanopore MAG														ID_49	Sample_49_0	ASM_49_0_Nano_21.fa
1934	3229	2098	541	89.7092	0.671141	6	849074	2761224				FALSE	Segal	Nanopore MAG														ID_49	Sample_49_0	ASM_49_0_Nano_22.fa
1935	426	308	69	81.6845	1.06918	8	817491	2765479				FALSE	Segal	Nanopore MAG														ID_49	Sample_49_0	ASM_49_0_Nano_23.fa
1936	1640	1085	263	86.468	0	5	302364	1160204	45	0.05	0.72	TRUE	Segal	Nanopore MAG	d__Bacteria	p__Firmicutes	c__Bacilli	o__RF39	f__UBA660	g__CAG-460	s__CAG-460 sp900551525	SGB_6499	0.0221298	SGB_6499	0.0202203	MGYG000002002	0.0202203	ID_49	Sample_49_0	ASM_49_0_Nano_24.fa
1937	2568	1762	455	93.3468	1.6129	1	1877733	1877733	57	0	0.81	TRUE	Segal	Nanopore MAG	d__Bacteria	p__Firmicutes_A	c__Clostridia_A	o__Christensenellales	f__Borkfalkiaceae	g__UBA10281	s__UBA10281 sp900556195	SGB_13998	0.0219529	SGB_13998	0.0175703	MGYG000000659	0.0175703	ID_49	Sample_49_0	ASM_49_0_Nano_25.fa
1938	939	624	145	91.0088	1.10606	7	328076	2065257				FALSE	Segal	Nanopore MAG														ID_49	Sample_49_0	ASM_49_0_Nano_26.fa
1939	2157	1453	366	98.6367	0	1	3161613	3161613				FALSE	Segal	Nanopore MAG														ID_49	Sample_49_0	ASM_49_0_Nano_27.fa
1940	2160	1454	366	87.109	4.759	18	318357	2946403				FALSE	Segal	Nanopore MAG														ID_49	Sample_49_0	ASM_49_0_Nano_28.fa
1941	2217	1495	369	90.775	4.33057	33	198527	3701082				FALSE	Segal	Nanopore MAG														ID_49	Sample_49_0	ASM_49_0_Nano_29.fa
1942	1555	1023	262	73.8764	2.24719	12	188121	1220562				FALSE	Segal	Nanopore MAG														ID_49	Sample_49_0	ASM_49_0_Nano_30.fa
1943	1920	1288	320	94.7875	0.632911	7	1493405	2451271				FALSE	Segal	Nanopore MAG														ID_49	Sample_49_0	ASM_49_0_Nano_31.fa
1944	388	276	59	83.3718	1.63522	3	2106906	2746968				FALSE	Segal	Nanopore MAG														ID_49	Sample_49_0	ASM_49_0_Nano_32.fa
1945	695	474	100	98.75	0	1	2546142	2546142	337	0	0.86	TRUE	Segal	Nanopore MAG	d__Bacteria	p__Proteobacteria	c__Gammaproteobacteria	o__Burkholderiales	f__Burkholderiaceae	g__Duodenibacillus	s__Duodenibacillus massiliensis	SGB_9273	0.0191867	SGB_9273	0.0155188	MGYG000003318	0.0136249	ID_49	Sample_49_0	ASM_49_0_Nano_33.fa
1946	1622	1072	263	91.573	2.24719	1	1220387	1220387	151	0	0.87	TRUE	Segal	Nanopore MAG	d__Bacteria	p__Firmicutes	c__Bacilli	o__RF39	f__UBA660	g__CAG-628	s__CAG-628 sp000438415	SGB_6487	0.0233098	SGB_6487	0.0190615	MGYG000004379	0.0235642	ID_49	Sample_49_0	ASM_49_0_Nano_34.fa
1947	226	155	45	85.7004	0.506757	7	525070	3078936				FALSE	Segal	Nanopore MAG														ID_49	Sample_49_0	ASM_49_0_Nano_35.fa
1948	2669	1839	485	88.8143	0	1	2297868	2297868	166	0	0.78	TRUE	Segal	Nanopore MAG	d__Bacteria	p__Firmicutes_A	c__Clostridia	o__Oscillospirales	f__CAG-272	g__CAG-724	s__CAG-724 sp003524145	SGB_14237	0.044583	SGB_14237	0.0418553	MGYG000000750	0.0242995	ID_49	Sample_49_0	ASM_49_0_Nano_36.fa
1949	280	189	53	97.7358	0	1	2635242	2635242				FALSE	Segal	Nanopore MAG														ID_49	Sample_49_0	ASM_49_0_Nano_37.fa
1950	215	148	45	98.1481	0.864198	16	293136	3422311				FALSE	Segal	Nanopore MAG														ID_49	Sample_49_0	ASM_49_0_Nano_38.fa
1951	126	87	36	93.6803	0.557621	4	1334531	3049906				FALSE	Segal	Nanopore MAG														ID_49	Sample_49_0	ASM_49_0_Nano_39.fa
1952	1120	748	187	93.2699	0.363901	21	188297	1855392				FALSE	Segal	Nanopore MAG														ID_49	Sample_49_0	ASM_49_0_Nano_40.fa
1953	552	381	76	71.6224	2.4359	37	195937	4770124				FALSE	Segal	Nanopore MAG														ID_49	Sample_49_0	ASM_49_0_Nano_41.fa
1954	2170	1461	367	99.215	1.93237	3	3115166	3350626	3283	0.01	0.78	TRUE	Segal	Nanopore MAG	d__Bacteria	p__Firmicutes_A	c__Clostridia	o__Lachnospirales	f__Lachnospiraceae	g__Agathobacter	s__Agathobacter faecis	SGB_4925	0.0267388	SGB_4925	0.0575554	MGYG000003694	0.0214652	ID_49	Sample_49_0	ASM_49_0_Nano_42.fa
1955	2744	1896	508	93.2192	1.18343	4	2669867	3691795	4	0.04	0.69	TRUE	Segal	Nanopore MAG	d__Bacteria	p__Desulfobacterota	c__Desulfovibrionia	o__Desulfovibrionales	f__Desulfovibrionaceae	g__Bilophila	s__Bilophila sp902373525	SGB_15450	0.0182715	SGB_15450	0.0140895	MGYG000001277	0.0140895	ID_49	Sample_49_0	ASM_49_0_Nano_43.fa
1956	959	637	149	83.4395	1.14831	33	267925	4996152				FALSE	Segal	Nanopore MAG														ID_49	Sample_49_0	ASM_49_0_Nano_44.fa
1957	204	141	45	96.6652	1.15741	20	405399	3341675				FALSE	Segal	Nanopore MAG														ID_49	Sample_49_0	ASM_49_0_Nano_45.fa
1958	3151	2057	541	89.0329	1.34228	7	2725791	3809068	639	0.01	0.52	TRUE	Segal	Nanopore MAG	d__Bacteria	p__Firmicutes_A	c__Clostridia	o__Oscillospirales	f__Oscillospiraceae	g__CAG-170	s__CAG-170 sp000432135	SGB_15234	0.0348848	SGB_15234	0.0286795	MGYG000002993	0.0325113	ID_50	Sample_50_0	ASM_50_0_Nano_0.fa
1959	2160	1454	366	99.3289	0	1	2821156	2821156				FALSE	Segal	Nanopore MAG														ID_50	Sample_50_0	ASM_50_0_Nano_1.fa
1960	842	568	121	82.7484	0.568182	9	1512181	2342786				FALSE	Segal	Nanopore MAG														ID_50	Sample_50_0	ASM_50_0_Nano_2.fa
1961	259	169	45	94.4804	3.32147	10	820241	3232622				FALSE	Segal	Nanopore MAG														ID_50	Sample_50_0	ASM_50_0_Nano_3.fa
1962	2185	1470	367	95.8937	0	8	995091	2933780				FALSE	Segal	Nanopore MAG														ID_50	Sample_50_0	ASM_50_0_Nano_4.fa
1963	280	189	53	71.1835	1.13208	4	667806	2199793				FALSE	Segal	Nanopore MAG														ID_50	Sample_50_0	ASM_50_0_Nano_5.fa
1964	3056	2016	534	75.8291	1.02041	13	293934	2491001				FALSE	Segal	Nanopore MAG														ID_50	Sample_50_0	ASM_50_0_Nano_6.fa
1965	2075	1400	357	81.9775	0.632911	19	195180	2910408				FALSE	Segal	Nanopore MAG														ID_50	Sample_50_0	ASM_50_0_Nano_7.fa
1966	2170	1461	367	95.4745	3.14815	12	441243	3575102				FALSE	Segal	Nanopore MAG														ID_50	Sample_50_0	ASM_50_0_Nano_8.fa
1967	3523	2315	605	88.6591	0	1	1954442	1954442				FALSE	Segal	Nanopore MAG														ID_50	Sample_50_0	ASM_50_0_Nano_9.fa
1968	2080	1404	357	94.0401	4.58861	46	259366	4129303				FALSE	Segal	Nanopore MAG														ID_50	Sample_50_0	ASM_50_0_Nano_10.fa
1969	1860	1251	310	93.2685	1.01796	1	2288520	2288520				FALSE	Segal	Nanopore MAG														ID_50	Sample_50_0	ASM_50_0_Nano_11.fa
1970	3548	2334	613	97.2735	0	2	1524264	2278757				FALSE	Segal	Nanopore MAG														ID_50	Sample_50_0	ASM_50_0_Nano_12.fa
1971	2559	1754	454	70.5511	1.20968	6	861497	2286024				FALSE	Segal	Nanopore MAG														ID_50	Sample_50_0	ASM_50_0_Nano_13.fa
1972	3533	2321	606	90.5621	0	3	1273347	2259368				FALSE	Segal	Nanopore MAG														ID_50	Sample_50_0	ASM_50_0_Nano_14.fa
1973	2367	1585	384	89.6672	0	20	448048	3080489				FALSE	Segal	Nanopore MAG														ID_50	Sample_50_0	ASM_50_0_Nano_15.fa
1974	698	477	100	99.3789	0	1	2924317	2924317				FALSE	Segal	Nanopore MAG														ID_50	Sample_50_0	ASM_50_0_Nano_16.fa
1975	3541	2329	611	95.5257	0.33557	2	1810572	2050266				FALSE	Segal	Nanopore MAG														ID_50	Sample_50_0	ASM_50_0_Nano_17.fa
1976	3170	2067	541	89.5452	0.671141	10	395602	2352985				FALSE	Segal	Nanopore MAG														ID_50	Sample_50_0	ASM_50_0_Nano_18.fa
1977	2369	1586	384	97.3154	0	1	2597707	2597707				FALSE	Segal	Nanopore MAG														ID_50	Sample_50_0	ASM_50_0_Nano_19.fa
1978	2567	1761	455	82.8369	2.41935	5	447835	1812490				FALSE	Segal	Nanopore MAG														ID_50	Sample_50_0	ASM_50_0_Nano_20.fa
1979	204	141	45	96.8862	1.11111	9	578821	4088996				FALSE	Segal	Nanopore MAG														ID_50	Sample_50_0	ASM_50_0_Nano_21.fa
1980	199	137	45	92.2891	0.892857	7	1008228	3219867				FALSE	Segal	Nanopore MAG														ID_50	Sample_50_0	ASM_50_0_Nano_22.fa
1981	274	184	51	91.1321	1.25786	6	902948	2910319				FALSE	Segal	Nanopore MAG														ID_51	Sample_51_0	ASM_51_0_Nano_0.fa
1982	2185	1470	367	82.78	0.483092	28	190809	3106644				FALSE	Segal	Nanopore MAG														ID_51	Sample_51_0	ASM_51_0_Nano_1.fa
1983	2101	1419	359	86.3701	2.8481	23	283781	3766742				FALSE	Segal	Nanopore MAG														ID_51	Sample_51_0	ASM_51_0_Nano_2.fa
1984	477	337	73	94.2751	1.48699	13	509091	4712123				FALSE	Segal	Nanopore MAG														ID_51	Sample_51_0	ASM_51_0_Nano_3.fa
1985	2369	1586	384	82.1924	0	29	131786	2644408				FALSE	Segal	Nanopore MAG														ID_51	Sample_51_0	ASM_51_0_Nano_4.fa
1986	1907	1278	318	74.7233	0.46729	19	221884	2426794				FALSE	Segal	Nanopore MAG														ID_51	Sample_51_0	ASM_51_0_Nano_5.fa
1987	231	157	45	98.705	3.04054	8	2544317	3793527				FALSE	Segal	Nanopore MAG														ID_51	Sample_51_0	ASM_51_0_Nano_6.fa
1988	3182	2069	541	88.6018	1.1745	7	487511	2503333				FALSE	Segal	Nanopore MAG														ID_51	Sample_51_0	ASM_51_0_Nano_7.fa
1989	94	72	28	89.095	0.537634	12	599372	4160859				FALSE	Segal	Nanopore MAG														ID_51	Sample_51_0	ASM_51_0_Nano_8.fa
1990	2746	1896	508	88.114	0	3	3312088	4261476				FALSE	Segal	Nanopore MAG														ID_51	Sample_51_0	ASM_51_0_Nano_9.fa
1991	126	87	36	92.8903	0	3	1649128	2845209				FALSE	Segal	Nanopore MAG														ID_51	Sample_51_0	ASM_51_0_Nano_10.fa
1992	3257	2112	541	76.5641	0.671141	8	435726	2368558				FALSE	Segal	Nanopore MAG														ID_51	Sample_51_0	ASM_51_0_Nano_11.fa
1993	3170	2067	541	96.4765	0.671141	6	763181	2826058				FALSE	Segal	Nanopore MAG														ID_51	Sample_51_0	ASM_51_0_Nano_12.fa
1994	226	155	45	95.4955	4.17471	52	102603	3308252				FALSE	Segal	Nanopore MAG														ID_51	Sample_51_0	ASM_51_0_Nano_13.fa
1995	565	386	76	95	3.97436	35	246224	4742408				FALSE	Segal	Nanopore MAG														ID_51	Sample_51_0	ASM_51_0_Nano_14.fa
1996	259	169	45	98.0312	0.177936	9	790636	3197738				FALSE	Segal	Nanopore MAG														ID_51	Sample_51_0	ASM_51_0_Nano_15.fa
1997	3345	2179	565	72.0022	0.223714	30	106410	1976363				FALSE	Segal	Nanopore MAG														ID_51	Sample_51_0	ASM_51_0_Nano_16.fa
1998	678	462	97	91.2975	0.703235	10	675462	2443461				FALSE	Segal	Nanopore MAG														ID_51	Sample_51_0	ASM_51_0_Nano_17.fa
[truncated: 239,119+ more rows]
