# Supplementary material for: An expanded reference map of the human gut microbiome reveals hundreds of previously unknown species
Source: Nat Commun. 2022 Jul 5;13:3863. doi: 10.1038/s41467-022-31502-1 (PMC9256738; doi:10.1038/s41467-022-31502-1)
Supplement: Supplementary file 5 — Supplementary Data 2 [file 41467_2022_31502_MOESM5_ESM.xlsx]

## Sheet: validation_mapping
	% Read Mapping WIS	% Unique Read Mapping WIS	% Read Mapping UNITN	% Unique Read Mapping UNITN	% Read Mapping UHGG	% Unique Read Mapping UHGG	validation
IL_0	81.52	61.5211	80.73	52.3317	79.41	64.7746	Israel
IL_1	84.06	65.7624	79.54	59.4481	81.01	67.5008	Israel
IL_2	85.82	65.869	82.59	60.3677	83.03	67.7499	Israel
IL_3	81.56	66.3607	77.55	60.2977	78.87	66.8037	Israel
IL_4	80.48	58.5448	81.25	48.6319	79.13	64.5571	Israel
IL_5	81.95	64.6692	82.62	54.7133	79.97	67.3775	Israel
IL_6	83.03	60.1781	83.46	50.1361	79.86	65.0641	Israel
IL_7	85.17	63.0777	81.78	53.9706	82.44	67.828	Israel
IL_8	86.48	67.4055	82.34	53.6455	79.7	66.4431	Israel
IL_9	83.53	70.5126	79.97	67.1607	82.73	70.664	Israel
IL_10	86.92	65.9897	82.7	57.5924	85.01	69.7181	Israel
IL_11	83.59	65.5539	78.68	61.1667	83.7	68.5362	Israel
IL_12	76.96	61.0777	73.59	53.7169	75.27	62.7032	Israel
IL_13	84.04	62.5088	83.2	52.7043	83.17	68.0857	Israel
IL_14	84.66	66.5111	82.65	57.516	81.17	67.8579	Israel
IL_15	89.26	62.7774	82.94	54.8352	84.81	66.7073	Israel
IL_16	81.66	66.818	79.65	60.8557	80.76	69.2985	Israel
IL_17	86.23	63.6707	84.13	58.5444	85.34	68.7333	Israel
IL_18	83.29	65.4348	79.5	61.1102	82.88	68.9849	Israel
IL_19	86.47	65.9111	84.86	58.998	84.5	69.8763	Israel
IL_20	83.38	61.009	84.75	49.5496	81.15	66.6662	Israel
IL_21	86.93	63.9638	81.31	49.2467	84.29	67.9608	Israel
IL_22	82.44	62.9113	78.37	57.7894	80.71	65.8505	Israel
IL_23	85.95	67.1021	85.81	56.7515	86.72	73.8683	Israel
IL_24	83.02	69.5509	78.67	62.4691	80.63	69.8378	Israel
IL_25	81.07	63.8637	80.93	57.7234	79.63	67.6173	Israel
IL_26	85.58	66.4753	81.71	61.1043	83.81	69.4114	Israel
IL_27	84.38	62.3848	80.99	59.5186	84.31	67.5968	Israel
IL_28	84.08	67.9543	80.32	65.2005	83.19	70.6429	Israel
IL_29	84.09	64.7411	80.44	55.4099	81.6	66.2201	Israel
IL_30	85.3	64.4052	81.75	56.475	82.31	67.0956	Israel
IL_31	78.26	65.3858	76.57	60.5518	80.32	68.5169	Israel
IL_32	83.39	59.6134	82.62	52.2188	81.66	61.416	Israel
IL_33	86.77	62.4094	84.03	52.1258	83.17	66.5219	Israel
IL_34	80.63	60.0322	77.43	52.2805	80.59	66.1884	Israel
IL_35	80.91	64.5627	76.4	59.457	79.12	67.5023	Israel
IL_36	84.93	68.6805	79.72	61.5489	80.85	68.381	Israel
IL_37	82.35	65.3325	78.4	57.6542	79.28	66.9237	Israel
IL_38	84.82	64.3227	82.86	57.0184	83.39	66.8377	Israel
IL_39	84.86	63.7734	83.94	56.9482	82.37	67.0198	Israel
IL_40	82.3	67.5545	82.92	64.4045	85.82	73.3032	Israel
IL_41	81.99	59.5296	81.4	54.077	78.69	59.4396	Israel
IL_42	85.47	64.3718	81.8	54.531	82.38	68.6723	Israel
IL_43	87.86	65.602	84.68	59.2216	84.66	68.8292	Israel
IL_44	82.61	60.2487	82.56	52.1595	80.4	65.6065	Israel
IL_45	88.68	72.4766	83.95	67.523	86.85	72.8595	Israel
IL_46	87.05	66.4668	83.56	53.1283	85.16	67.1164	Israel
IL_47	78.57	64.3052	75.83	58.6616	77.17	66.103	Israel
IL_48	83.51	67.4062	78.86	62.4563	81.04	67.3023	Israel
IL_49	86.48	63.0322	84.28	56.2585	83.75	66.5221	Israel
IL_50	82.03	64.9365	80.27	59.9421	80.12	65.8579	Israel
IL_51	85.06	59.0132	82.94	47.0038	82.12	65.0028	Israel
IL_52	81.96	67.1311	81.17	65.7106	81.64	68.9846	Israel
IL_53	84.98	64.1402	82.8	55.5295	83.78	67.32	Israel
IL_54	83.02	67.7864	78.84	56.9655	78.33	67.8284	Israel
IL_55	83.5	63.529	80.71	49.7155	84.72	68.9027	Israel
IL_56	79.58	59.0817	83.06	49.7899	77.38	61.184	Israel
IL_57	83.98	64.6889	80.35	59.7811	81.6	66.6703	Israel
IL_58	83.55	63.037	84.4	55.2207	83.68	68.6864	Israel
IL_59	83.43	69.7085	77.1	63.8451	81.92	69.8675	Israel
IL_60	77.31	63.4087	69.26	56.8492	71.77	60.5478	Israel
IL_61	84.55	64.2076	82.13	46.2644	75.64	62.845	Israel
IL_62	84.11	59.4283	87.66	47.1939	82.09	64.9984	Israel
IL_63	86.67	64.3038	82.2	59.5904	84.76	68.5695	Israel
IL_64	82.19	68.5667	78.26	65.0686	80.84	69.4755	Israel
IL_65	81.88	64.0282	80.44	56.951	76.51	64.4506	Israel
IL_66	82.75	66.2222	80.65	60.1048	81.59	68.4402	Israel
IL_67	76.27	60.4815	71.79	55.0046	74.57	61.6964	Israel
IL_68	84.72	67.8509	81.8	65.213	83.5	69.4451	Israel
IL_69	85.83	66.5881	84.58	55.8999	81.76	68.4987	Israel
IL_70	84.16	68.276	82.07	61.7747	84.37	71.74	Israel
IL_71	81.19	62.4826	79.05	56.8954	79.68	64.353	Israel
IL_72	82.29	68.7727	77.03	63.3693	80.89	68.9826	Israel
IL_73	83.03	60.1281	83.11	51.0297	79.8	65.1603	Israel
IL_74	78.23	65.4641	73.29	61.5504	76.47	65.0755	Israel
IL_75	84.51	59.3033	83.34	51.5496	84.93	66.5055	Israel
IL_76	84.02	68.0667	79.54	60.8922	81.76	68.2992	Israel
IL_77	79.08	65.3569	76.7	63.6278	78.51	68.2469	Israel
IL_78	88.48	67.7495	83.63	56.7847	83.68	69.247	Israel
IL_79	85.71	65.2685	85.17	56.696	85.45	69.2561	Israel
IL_80	83.63	58.6484	87.39	47.3774	80.61	65.1519	Israel
IL_81	83.24	66.7874	80.79	59.0452	80.8	67.8508	Israel
IL_82	82.77	64.7106	81.69	63.251	83.04	69.161	Israel
IL_83	86.54	59.937	84.85	49.3567	82.54	64.4261	Israel
IL_84	81.14	66.0277	78.39	63.4234	79.96	66.6278	Israel
IL_85	81.81	61.282	78.24	53.6812	82.03	66.1352	Israel
IL_86	85.49	61.2588	81.2	53.6495	82.4	67.1195	Israel
IL_87	84.31	71.587	80.57	67.3938	80.49	70.9624	Israel
IL_88	85.15	67.7656	80.55	63.6086	83.45	69.0107	Israel
IL_89	84.7	68.9093	81.2	60.8413	83.96	72.221	Israel
IL_90	84.59	66.7923	80.14	62.1038	83.45	69.6262	Israel
IL_91	85.58	63.4804	80.6	58.0095	83.53	66.7572	Israel
IL_92	82.11	60.79	80.65	53.688	80.83	62.2905	Israel
IL_93	82.26	66.7012	79.18	63.7534	81.1	68.266	Israel
IL_94	86.76	65.5254	84.01	58.4104	83.6	67.7786	Israel
IL_95	82.84	66.5145	79.84	60.0577	80.28	67.9652	Israel
IL_96	83.48	65.0176	77.96	59.5832	81.55	66.4338	Israel
IL_97	81.49	67.6387	79.31	66.5202	81.13	69.1537	Israel
IL_98	85.11	65.1655	82.82	56.3835	82.48	67.6231	Israel
IL_99	85.27	67.1705	80.62	57.8365	83.2	69.0625	Israel
IL_100	84.36	67.4977	80.62	63.3658	81.87	69.4444	Israel
IL_101	86.37	70.3669	82.26	63.3378	86.83	73.2558	Israel
IL_102	85.5	67.2834	82.63	62.8199	84.47	70.3979	Israel
IL_103	84.39	65.6554	82.64	58.4104	83.98	70.2585	Israel
IL_104	87.87	69.7363	82.1	63.0861	86.56	72.2464	Israel
IL_105	84.18	64.704	80.67	61.0299	83.7	67.767	Israel
IL_106	85.99	65.6902	82.86	49.208	78.55	65.8224	Israel
IL_107	88.19	68.2673	87.69	54.9421	87.89	74.2555	Israel
IL_108	85.22	66.3111	80.29	61.7509	82.58	68.1083	Israel
IL_109	87.21	58.1196	85.26	41.9333	83.62	66.2755	Israel
IL_110	80.68	68.0557	73.26	59.1382	78.93	68.1089	Israel
IL_111	83.14	60.0119	83.15	46.8535	78.24	62.7797	Israel
IL_112	85.5	64.9863	83.65	56.0456	81.84	66.3572	Israel
IL_113	85.79	69.6325	76.84	60.0567	84.63	72.3064	Israel
IL_114	86.58	68.2732	82.32	61.5435	82.43	69.7517	Israel
IL_115	84.14	67.1053	81.56	62.4213	82.8	69.4485	Israel
IL_116	85.41	62.1875	82.93	54.0477	81.97	66.0587	Israel
IL_117	86.85	65.1349	87.46	51.8777	85.16	69.3194	Israel
IL_118	85.65	66.993	81.45	59.8268	83.72	69.1487	Israel
IL_119	79.07	68.5722	75.7	65.5405	77.77	68.6212	Israel
IL_120	82.97	67.555	77.81	63.7718	80.44	67.6037	Israel
IL_121	84.14	63.5864	83.03	53.7113	80.46	64.7719	Israel
IL_122	81.89	66.7184	78.72	64.8871	80.47	67.3805	Israel
IL_123	85.76	69.1737	81.35	64.1075	83.45	69.7402	Israel
IL_124	80.69	62.8331	72.92	53.5359	72.8	59.8499	Israel
IL_125	83.45	63.5142	77.89	58.916	81.41	64.6894	Israel
IL_126	85.25	64.0855	82.39	58.3321	82.43	67.2299	Israel
IL_127	87.79	70.1065	84.62	61.4736	87.77	73.4593	Israel
IL_128	83.85	66.895	81.78	62.1438	81.85	69.1749	Israel
IL_129	86.51	67.2811	82.83	59.2563	86.32	73.2528	Israel
IL_130	82.11	64.4353	78.02	59.9821	79.88	65.8155	Israel
IL_131	87.65	65.1087	85.47	62.4422	86.28	68.8704	Israel
IL_132	83.82	62.9682	82.25	49.2872	79.37	64.8827	Israel
IL_133	85.35	69.9534	82.24	64.1359	83.18	72.3702	Israel
IL_134	82.73	66.1486	76.93	59.9393	80.9	67.2024	Israel
IL_135	82.72	69.5782	76.4	65.3746	80.87	69.5331	Israel
IL_136	78.85	54.6982	78.94	44.0905	72.92	61.5673	Israel
IL_137	82.09	65.2384	77.3	58.2994	78.29	66.2807	Israel
IL_138	88.31	64.6144	83.43	55.3702	85.16	67.4139	Israel
IL_139	86.41	69.8462	80.99	61.6378	83.87	70.8677	Israel
IL_140	82.94	71.856	78.19	68.5747	81.51	71.6477	Israel
IL_141	85.04	71.327	81.14	68.1315	82.49	70.8017	Israel
IL_142	84.07	68.4914	80.8	63.5803	83.58	70.6301	Israel
IL_143	80.61	67.4459	78	64.669	80.69	68.9334	Israel
IL_144	83.68	64.1787	81.1	60.0526	83	67.0478	Israel
IL_145	86.2	68.301	81.05	57.6622	84.52	71.8675	Israel
IL_146	83.62	61.4039	81.54	54.8563	82.6	63.8441	Israel
IL_147	83.44	63.5064	82.69	54.9191	81.07	67.4569	Israel
IL_148	82.56	67.574	79.23	63.0951	81.43	70.1051	Israel
IL_149	86.21	62.2665	84.78	49.4033	82.62	66.4126	Israel
IL_150	85.69	61.5099	82.55	52.8302	84.44	66.7744	Israel
IL_151	80.82	65.878	76.82	58.3118	78.7	66.8837	Israel
IL_152	88.69	69.2163	85.05	57.1875	85.42	72.4166	Israel
IL_153	82.46	69.5974	79.7	66.1098	81.12	70.5845	Israel
IL_154	81.56	69.9483	76.58	66.7969	78.6	69.7499	Israel
IL_155	84.42	66.8676	81.16	61.6014	81.86	67.2627	Israel
IL_156	85.25	68.1308	79.13	61.0557	83.85	69.8531	Israel
IL_157	82.24	63.1139	77.67	51.6796	75.34	61.4053	Israel
IL_158	84	65.7042	82.69	58.0588	81.44	68.8533	Israel
IL_159	87.06	68.3557	81.36	60.1154	84.14	71.222	Israel
IL_160	84.75	72.277	79.67	68.0895	82.27	71.0751	Israel
IL_161	84.14	69.0322	80.56	64.7504	82.34	70.7726	Israel
IL_162	85.91	64.2736	79.85	57.3047	82.12	67.8838	Israel
IL_163	87.91	65.2404	84.59	59.2581	85.9	68.93	Israel
IL_164	82.38	67.2275	80.8	62.5027	81.17	69.1086	Israel
IL_165	83.64	62.3316	82.45	51.0691	83.88	67.6076	Israel
IL_166	83.9	65.6192	81.46	61.9425	83.02	67.8209	Israel
IL_167	87.08	60.0824	85.32	50.0047	82.81	66.1773	Israel
IL_168	79.88	64.7144	78.5	62.2972	80.09	67.2684	Israel
IL_169	83.21	68.4586	79.76	64.541	81.69	69.3753	Israel
IL_170	84.23	66.2252	82.81	51.035	78.69	66.933	Israel
IL_171	79.72	61.2418	75.11	61.0513	76.58	65.2268	Israel
IL_172	82.16	66.1182	79.53	62.1965	81.45	68.8558	Israel
IL_173	84.05	61.8533	85.74	54.3465	82.12	67.0983	Israel
IL_174	86.35	65.5986	80.92	57.6225	82.97	68.1992	Israel
IL_175	84.9	64.4911	83.42	55.9283	82.14	67.4335	Israel
IL_176	80.81	64.9575	77.78	60.3638	80.67	66.8162	Israel
IL_177	83.94	68.1478	81.34	64.5491	83.76	69.8285	Israel
IL_178	86.59	68.5441	81.46	60.466	86.14	71.6373	Israel
IL_179	80.81	66.1655	79.86	64.6197	82.03	69.1121	Israel
IL_180	75.35	62.773	61.14	49.1773	62.61	51.1966	Israel
IL_181	81.26	56.7098	85.68	49.1619	83.02	65.5305	Israel
IL_182	83.04	70.3295	79.91	68.0829	81.8	70.7287	Israel
IL_183	86.25	66.1112	81.96	57.567	83.28	68.8118	Israel
IL_184	82.86	65.8725	79.08	59.5844	80.38	66.1088	Israel
IL_185	88.2	62.173	85.9	52.1163	84.19	65.8086	Israel
IL_186	84.94	64.9814	82.87	58.3963	82.46	67.4362	Israel
IL_187	81.71	68.5212	79.12	65.5909	81.46	69.7647	Israel
IL_188	86.18	65.4462	84.78	53.7263	87.82	66.9678	Israel
IL_189	81.22	62.3198	81.42	54.6579	79.66	66.3816	Israel
IL_190	86.87	68.4656	82.33	63.7501	84.54	69.9403	Israel
IL_191	82.95	67.5279	75.25	54.3719	83.06	71.0908	Israel
IL_192	85.43	66.2552	82.47	57.4533	83.43	70.3158	Israel
IL_193	84.12	65.5752	82.83	59.0882	83.55	71.1597	Israel
IL_194	88.55	63.0995	81.99	50.7609	83.72	67.9685	Israel
IL_195	82.97	66.0945	81.32	61.0391	83	68.1341	Israel
IL_196	86.5	65.9361	81.73	58.62	84.89	69.2011	Israel
IL_197	84.12	64.7043	78.71	57.8335	82.31	67.7958	Israel
IL_198	86.02	65.7486	83.35	48.9688	80.18	66.5163	Israel
IL_199	88.96	63.4957	86.1	53.606	84.04	69.2469	Israel
IL_200	82.79	67.9485	77.21	63.3636	81.2	69.4272	Israel
IL_201	84.34	67.5031	77.23	59.6013	81.09	68.165	Israel
IL_202	84.24	64.3201	78.73	56.8647	83.12	69.0666	Israel
IL_203	82.53	63.9149	80.23	63.4682	83.1	70.145	Israel
IL_204	86.72	65.5851	83.9	52.3553	81.09	67.4467	Israel
IL_205	85.47	61.8144	80.02	50.0205	81.07	65.1553	Israel
IL_206	86.77	67.1267	84.97	58.863	84.67	69.1281	Israel
IL_207	85.85	65.6382	84.5	46.6867	77.44	65.2109	Israel
IL_208	85	67.8566	81.99	61.7917	82.81	68.8071	Israel
IL_209	83.08	71.1262	78.9	67.6149	81.83	71.282	Israel
IL_210	86.14	63.8988	82.37	55.5342	84	67.1911	Israel
IL_211	85.62	66.3384	83.24	58.181	83.43	71.0371	Israel
IL_212	73.09	52.532	69.8	44.7349	79.84	65.3105	Israel
IL_213	82.38	62.3129	82.34	55.1747	80.43	65.3618	Israel
IL_214	83.26	65.39	80.25	58.5763	82.84	68.4028	Israel
IL_215	83.34	67.3129	78.2	61.5733	82.03	67.8677	Israel
IL_216	79.15	64.0422	75.71	60.6183	77.91	65.3806	Israel
IL_217	79.75	59.6131	80.19	48.4751	74.34	61.5064	Israel
IL_218	85.73	64.3695	81.75	57.538	82.51	69.2672	Israel
IL_219	80.79	64.7581	76.61	58.275	78.41	66.3026	Israel
IL_220	84.99	63.801	82.78	55.0361	83.45	68.2621	Israel
IL_221	86.09	67.7656	82.27	56.4903	86.07	71.4513	Israel
IL_222	86.56	69.8121	81.7	57.9179	83.56	69.4034	Israel
IL_223	83.77	66.8667	79.58	62.1127	82.64	69.0474	Israel
IL_224	78.84	59.5688	79.04	48.4139	75.65	63.4928	Israel
IL_225	79.77	61.2039	83.04	54.2975	78.87	64.8347	Israel
IL_226	82.35	65.464	77.24	60.8295	81.65	67.9493	Israel
IL_227	86.02	63.8367	84.2	55.5348	85.67	68.6505	Israel
IL_228	80.55	65.4303	75.37	60.7146	78.62	65.433	Israel
IL_229	81.59	56.313	84.71	44.9381	80.24	65.7929	Israel
IL_230	84.24	59.0716	86.64	47.8324	82.55	66.0409	Israel
IL_231	85.06	67.3684	81.39	59.5667	83.08	70.8961	Israel
IL_232	84.23	65.2258	82.88	48.0128	77.4	65.607	Israel
IL_233	82.56	64.1827	81.71	57.255	82.08	68.6664	Israel
IL_234	87.46	67.6184	86.1	51.5752	81.57	68.2601	Israel
IL_235	84.76	65.0138	84.93	48.0946	79.35	66.5872	Israel
IL_236	81.89	63.6654	81.69	59.3332	80.51	65.172	Israel
IL_237	76.64	61.4548	72.21	57.289	75.4	62.3129	Israel
IL_238	83.59	69.2572	77.84	60.9715	81.56	68.8067	Israel
IL_239	83.72	67.5768	79.98	64.5485	82.16	68.8914	Israel
IL_240	86.11	63.3827	84.02	60.0204	85.16	66.9288	Israel
IL_241	84.79	67.4179	81.98	62.5451	81.7	68.7858	Israel
IL_242	82.31	58.8465	84.6	47.1696	79.72	65.2298	Israel
IL_243	86.11	67.6385	83.01	61.3103	85.06	69.7468	Israel
IL_244	80.74	67.4288	77.56	64.1664	79.92	67.7945	Israel
IL_245	82.74	66.0693	77.77	56.9345	81.02	68.1357	Israel
IL_246	82.97	64.9099	79.66	60.0608	80.06	66.4048	Israel
IL_247	79.1	62.7157	75.93	58.4159	77.38	64.0981	Israel
IL_248	79.68	60.8201	81.28	56.077	77.98	62.6361	Israel
IL_249	79.64	59.3932	78.33	49.4365	76.66	62.6366	Israel
IL_250	85.43	65.0644	83.89	59.8007	85.02	69.1417	Israel
IL_251	80.05	57.4163	85.42	48.1715	78.57	64.5178	Israel
IL_252	81.58	63.3788	79.39	59.0929	79.89	64.719	Israel
IL_253	84.51	63.8555	83.24	49.5351	79.36	65.7467	Israel
IL_254	83.37	65.9358	80.44	61.4764	81.48	69.8172	Israel
IL_255	82.3	68.4636	79.42	66.1423	81.77	69.3477	Israel
IL_256	83.11	62.2575	82.61	54.4609	80.75	66.0534	Israel
IL_257	83.34	68.1362	79.61	64.2079	81.72	68.985	Israel
IL_258	86.16	69.8768	81.32	64.8976	83.93	69.5698	Israel
IL_259	82.53	61.777	79.71	53.0398	81.32	67.5829	Israel
IL_260	83.33	61.9057	80.46	56.1559	80.53	69.1874	Israel
IL_261	83.21	68.9313	76.02	59.8103	81.61	71.6945	Israel
IL_262	84.49	67.0081	81.04	60.7321	82.09	68.5304	Israel
IL_263	82.08	68.9807	78.13	62.1949	79.51	70.3165	Israel
IL_264	83.54	67.2327	79.01	54.7623	81.37	68.5452	Israel
IL_265	83.13	61.6448	84.68	52.0961	81.04	66.8221	Israel
IL_266	81.95	66.7166	78.11	61.5264	80.39	67.6528	Israel
IL_267	80.83	63.425	77.64	61.229	80.56	66.6902	Israel
IL_268	83.21	69.6797	80.33	66.1342	82.22	71.4115	Israel
IL_269	83.38	67.236	79.55	63.5562	82.58	69.0525	Israel
IL_270	83.82	68.3224	81.56	62.1576	82.16	70.495	Israel
IL_271	82.04	63.0865	79.46	59.0297	81.62	67.6027	Israel
IL_272	85.86	67.4839	83.76	56.3697	86.6	72.6046	Israel
IL_273	84.17	68.0481	81.95	63.9534	83.48	69.8915	Israel
IL_274	84.47	63.239	82.63	56.2969	82.62	66.9416	Israel
IL_275	85.1	65.719	80.74	60.9312	84	68.4602	Israel
IL_276	84.34	63.4466	81.48	58.2326	82.57	67.1599	Israel
IL_277	83.05	61.8426	78.93	55.6471	80.83	65.3054	Israel
IL_278	81.68	65.4203	79.48	59.3939	81.45	69.488	Israel
IL_279	83.07	66.551	79.41	63.3835	82.63	69.2889	Israel
IL_280	84.58	66.9767	80.57	60.8811	82.26	68.8954	Israel
IL_281	84.83	61.1196	80.25	54.5166	82.08	64.5033	Israel
IL_282	87.27	63.7122	83.99	55.2014	85.03	66.6356	Israel
IL_283	73.55	58.6141	70.51	54.254	72.32	61.0317	Israel
IL_284	83.92	63.5306	80.64	61.899	85.91	68.96	Israel
IL_285	86.49	71.3689	82.14	63.4193	83.83	73.9146	Israel
IL_286	82.82	59.8832	82.71	51.6249	79.92	64.1459	Israel
IL_287	78.11	69.717	76.53	69.6961	78.56	71.4348	Israel
IL_288	86.67	61.7626	83.15	49.0492	82.65	66.1544	Israel
IL_289	85.41	66.8318	80.87	62.6774	83.64	68.8022	Israel
IL_290	81.38	61.2882	79.13	49.9989	77.43	64.0085	Israel
IL_291	86.56	65.0311	83.1	59.6516	85.27	70.302	Israel
IL_292	83.25	66.2904	80.01	62.3486	82.02	68.8145	Israel
IL_293	86.04	68.9516	80.35	60.5784	84.29	70.3368	Israel
IL_294	86.94	66.8238	84.8	61.853	86.09	70.4986	Israel
IL_295	85.74	54.2123	85.31	38.457	83.91	63.4438	Israel
IL_296	85.35	67.5437	83.08	61.9869	83.08	68.6927	Israel
IL_297	83.02	64.2377	79.36	61.561	81.13	65.8169	Israel
IL_298	89.06	60.4527	85.76	51.7182	84.55	66.2327	Israel
IL_299	86.93	68.3034	82.68	61.3345	83.64	69.6624	Israel
IL_300	81.5	68.874	77.54	65.9918	80.84	68.8865	Israel
IL_301	84.42	64.9479	78.27	57.2553	80.78	65.3573	Israel
IL_302	85.96	65.5938	79.87	56.6011	81.77	67.5612	Israel
IL_303	81.65	63.4141	83.84	53.2641	79.47	66.1884	Israel
IL_304	83.77	67.2546	77.53	61.7804	79.68	66.2832	Israel
IL_305	84.86	67.8694	80.29	62.5876	84.96	70.6245	Israel
IL_306	82.44	68.9051	79.36	67.5328	79.51	67.9365	Israel
IL_307	89.22	63.7022	83.72	54.8778	85.56	69.3278	Israel
IL_308	77.8	59.6549	74.42	50.7017	82.07	67.3899	Israel
IL_309	86.35	68.4206	81.53	62.1449	84.06	69.6288	Israel
IL_310	80.04	60.7332	77.9	52.0753	77.64	62.6269	Israel
IL_311	80.12	59.2208	84.28	51.829	79	65.4081	Israel
IL_312	80.42	69.1924	76.59	66.0624	79.42	68.2353	Israel
IL_313	82.47	68.7331	79.61	63.8123	81.07	68.7313	Israel
IL_314	83.69	66.3921	80.94	59.9615	82.2	68.787	Israel
IL_315	80.73	63.1208	81.03	59.0028	78.53	64.6019	Israel
IL_316	84.81	64.0298	80.17	56.6466	82.82	67.9092	Israel
IL_317	76.51	63.5595	80.07	53.8508	75.21	64.6415	Israel
IL_318	83.58	67.3821	79.78	63.0369	82.1	68.4713	Israel
IL_319	86.08	63.6979	79.35	57.7575	82.81	65.7292	Israel
IL_320	83.18	67.4291	77.61	62.2946	83.03	70.0867	Israel
IL_321	84.77	62.8675	84.23	49.468	84.38	67.5754	Israel
IL_322	85.27	67.322	83.32	62.6562	85.28	71.8711	Israel
IL_323	83.33	63.0524	84.79	52.1001	81.47	68.94	Israel
IL_324	84.57	66.0195	80.52	57.8625	81.62	66.8556	Israel
IL_325	86.27	70.953	82.09	64.9707	84.13	71.6258	Israel
IL_326	84.59	66.3586	80.48	61.9677	82.37	68.2347	Israel
IL_327	85.43	64.0736	83.7	53.8215	83.69	67.1192	Israel
IL_328	80.11	64.4033	76.29	59.5433	79.01	66.773	Israel
IL_329	79.23	59.1113	85.32	50.4743	78.92	62.5375	Israel
IL_330	80.99	65.2636	77.09	61.0794	78.85	65.451	Israel
IL_331	85.14	67.2149	81.78	61.5518	82.74	69.689	Israel
IL_332	82.45	66.5592	79.9	61.5248	80.04	68.3376	Israel
IL_333	84.56	67.4289	80.49	62.728	82.32	69.3303	Israel
IL_334	85.32	66.5191	81.58	60.5034	84.31	69.5716	Israel
IL_335	87.22	66.0769	81.03	57.8418	82.65	66.9366	Israel
IL_336	86.06	63.7025	83.21	62.9558	83.6	69.8182	Israel
IL_337	84.15	64.0299	84.11	56.2724	83.63	68.6642	Israel
IL_338	85.56	66.368	85.52	51.5379	86.01	71.0194	Israel
IL_339	85.08	62.6609	81.21	58.1031	82.79	66.7002	Israel
IL_340	84.36	66.8833	82.51	60.8667	81.3	69.2521	Israel
IL_341	78.44	69.0404	76.48	66.6909	77.23	69.3112	Israel
IL_342	81.76	63.5839	76.53	54.5115	83.26	68.5368	Israel
IL_343	84.85	71.9364	80.71	69.1781	83.27	73.2045	Israel
IL_344	86.61	60.1457	81.72	51.2285	82.84	65.077	Israel
IL_345	86.2	65.2105	81.51	54.3355	84.02	70.0625	Israel
IL_346	85.86	65.9102	84.94	58.1414	86.02	72.2342	Israel
IL_347	81.47	66.3873	78.5	62.3261	79.49	68.0247	Israel
IL_348	84.78	69.2563	78.85	62.938	82.1	70.4343	Israel
IL_349	81.7	67.0601	81.01	62.9914	81.01	68.7443	Israel
IL_350	86.18	66.5484	82.36	59.7595	85.72	71.0984	Israel
IL_351	88.12	65.0866	84.53	56.9812	84.45	68.5374	Israel
IL_352	85.01	66.7799	83.13	59.5186	81.66	68.8582	Israel
IL_353	85.02	68.3544	79.86	59.4773	83.29	68.8999	Israel
IL_354	84.25	60.7168	83.76	50.3372	83.28	67.6444	Israel
IL_355	86.4	69.5863	82.27	63.012	83.32	71.0571	Israel
IL_356	82.91	66.6988	80.77	63.3961	82.09	69.2855	Israel
IL_357	87.32	66.6961	83.46	58.8828	85.02	68.2216	Israel
IL_358	82.19	63.7736	84.34	53.1833	81.68	68.6879	Israel
IL_359	86.16	61.4015	82.68	52.9047	83.59	66.0516	Israel
IL_360	85.62	63.6398	84.55	48.4272	79.58	65.2119	Israel
IL_361	84.44	72.4739	79.42	68.5625	81.31	71.038	Israel
IL_362	81.06	66.2871	75.55	61.3495	78.42	67.0695	Israel
IL_363	88.36	63.6285	86.58	55.7032	83.7	70.7282	Israel
IL_364	85.92	69.7322	81.38	64.716	83.38	71.0136	Israel
IL_365	83.83	59.0584	84.08	49.8568	81.96	65.3536	Israel
IL_366	80.71	66.535	78.04	64.437	80.1	68.2723	Israel
IL_367	83.22	66.5337	78.32	61.2936	82.52	69.2203	Israel
IL_368	86.71	63.8834	84.65	60.3338	83.41	67.4188	Israel
IL_369	83.91	69.2415	80.15	65.6479	81.86	68.4661	Israel
IL_370	77.82	62.8194	73.08	57.8531	76.63	63.7491	Israel
IL_371	82.47	68.344	78.84	65.3312	80.63	68.503	Israel
IL_372	87.08	69.1798	83.06	57.3566	82.17	69.0035	Israel
IL_373	85.04	66.6614	79.84	62.1377	82.84	66.7107	Israel
IL_374	85.26	65.39	83.56	49.7431	77.77	66.1968	Israel
IL_375	83.76	69.5358	76.92	63.3531	81.25	69.6091	Israel
IL_376	86.66	66.4913	81.3	57.2346	81.6	69.5596	Israel
IL_377	83.22	64.7732	81.07	58.4008	79.86	67.1639	Israel
IL_378	83.82	71.919	79.42	68.3519	80.48	71.9831	Israel
IL_379	82.33	64.8349	79.5	60.5394	82.03	68.2035	Israel
IL_380	82.98	66.8647	78.47	61.5836	80.09	66.7448	Israel
IL_381	81.39	61.2628	84.02	50.5409	80.1	67.343	Israel
IL_382	83.75	67.1071	80.51	60.081	81.84	68.5514	Israel
IL_383	85.04	63.8615	82.9	56.9648	83.33	68.194	Israel
IL_384	83.56	63.819	80.98	54.9705	81.03	67.6613	Israel
IL_385	83.38	67.1183	79.73	62.1573	81.46	67.8795	Israel
IL_386	83.95	65.2647	80.57	57.8371	82.12	68.3959	Israel
IL_387	84.92	66.9704	80.18	60.8786	82.94	69.4247	Israel
IL_388	85.52	67.8633	81.54	62.2363	84.06	70.5714	Israel
IL_389	82.05	65.0772	78.57	62.0166	80.23	66.4617	Israel
IL_390	85.24	65.4954	82.19	60.9481	83.06	68.7787	Israel
IL_391	83.96	67.3343	80.01	62.5863	82.82	68.8724	Israel
IL_392	85.36	66.3847	82.18	54.8272	84.37	70.3263	Israel
IL_393	77.91	59.0539	80.38	47.0432	74.8	62.784	Israel
IL_394	84.07	59.9931	81.41	50.6293	81.81	61.5111	Israel
IL_395	85.56	70.7563	82.16	61.0685	85.28	73.8948	Israel
IL_396	84.11	65.2569	82.42	56.9737	81.98	66.3851	Israel
IL_397	82.48	67.2313	77	62.1802	82.48	71.2331	Israel
IL_398	80.46	61.8326	77.72	55.844	78.59	64.3264	Israel
IL_399	85.58	63.6446	81.38	52.0067	84.42	69.1233	Israel
IL_400	82.79	67.2745	80.83	60.8615	80.05	68.8206	Israel
IL_401	82.77	64.6437	81.52	58.449	80.89	66.6808	Israel
IL_402	85.15	67.0708	82.56	54.5477	79.57	67.6709	Israel
IL_403	85.91	66.07	80.89	57.364	81.14	67.3446	Israel
IL_404	85.13	66.0649	82.81	58.9991	83.03	69.6513	Israel
IL_405	84.7	59.7211	85.01	50.2338	82.63	63.5794	Israel
IL_406	79.79	64.7743	77.29	60.115	79.14	66.1466	Israel
IL_407	82.53	65.7332	80.21	60.0871	82.57	69.963	Israel
IL_408	71.55	51.8825	70.24	41.3698	68.69	56.4839	Israel
IL_409	83.06	65.9132	82.49	58.0572	80.89	68.1686	Israel
IL_410	80.6	66.979	78.64	65.4524	80.57	69.2261	Israel
IL_411	80.11	68.2929	79.09	66.2764	79.58	69.0511	Israel
IL_412	83.38	63.5871	78.99	53.455	83.29	69.6848	Israel
IL_413	84.66	66.5149	80.58	60.2615	82.67	69.6934	Israel
IL_414	82.91	62.698	83.83	56.7798	82.45	67.4031	Israel
IL_415	81.84	65.9036	82.1	60.6196	79.56	67.5672	Israel
IL_416	80.1	64.7729	76.72	57.966	81.61	70.0326	Israel
IL_417	86.15	65.9015	82.15	59.2335	82.44	68.7035	Israel
IL_418	85.7	66.9012	81.33	60.1023	81.93	69.2519	Israel
IL_419	86.33	66.2841	82.16	59.4505	83.49	69.757	Israel
IL_420	82.48	61.8175	81.16	55.4577	80.52	62.5113	Israel
IL_421	83.85	57.543	82.02	44.8206	79.23	67.0155	Israel
IL_422	81.37	65.4718	78.43	62.8256	80.85	66.5543	Israel
IL_423	84.33	68.6836	81.72	64.7009	82.26	69.4907	Israel
IL_424	84.15	67.7239	79.66	63.7914	81.45	67.852	Israel
IL_425	81.94	66.892	79.99	62.1789	80.4	68.3342	Israel
IL_426	84.99	67.073	81.69	52.7086	78.33	66.5693	Israel
IL_427	85.56	67.4638	82.96	59.9643	82.4	69.0335	Israel
IL_428	82.61	65.048	78.42	61.814	81.83	67.0712	Israel
IL_429	83.39	59.8813	84.75	48.5815	80.17	64.2613	Israel
IL_430	84.94	69.5745	81.18	66.3483	83.09	70.6301	Israel
IL_431	80.37	59.3772	81.88	51.2149	78.91	65.027	Israel
IL_432	82.95	63.7086	80.57	52.0941	78.64	66.8476	Israel
IL_433	83.22	62.3484	84.48	48.3329	81.71	69.7873	Israel
IL_434	84.93	63.1907	85.31	51.9327	81.99	66.4564	Israel
IL_435	85.4	65.7034	83.26	59.3768	84.86	69.9394	Israel
IL_436	80.75	63.5586	76.79	52.4676	76.89	64.5466	Israel
IL_437	83.75	67.4451	77.81	58.8682	82	69.2081	Israel
IL_438	85.89	70.4898	81.94	65.8137	83.32	70.7573	Israel
IL_439	84.64	63.988	84.15	55.4857	83.04	69.0299	Israel
IL_440	78.86	59.3839	76.82	47.7263	80.05	65.4797	Israel
IL_441	85.17	63.0361	81.19	51.7987	82.5	69.0552	Israel
IL_442	86.94	58.2483	83.85	41.5398	81.79	64.2371	Israel
IL_443	80.09	66.432	75.81	60.388	79.68	68.0357	Israel
IL_444	81.03	62.6594	80.21	55.116	79.83	65.6567	Israel
IL_445	80.95	65.5756	79.63	61.671	80.11	67.617	Israel
IL_446	84.75	67.0318	84.09	56.4196	84.89	71.8438	Israel
IL_447	82.45	64.8292	81.95	59.4692	82.65	68.5035	Israel
IL_448	83.39	64.6555	83.6	57.2489	82.14	66.6972	Israel
IL_449	81.79	61.6075	80.64	52.6181	75.81	62.6032	Israel
IL_450	82.9	63.746	82.29	56.653	80.96	66.7266	Israel
IL_451	84.62	66.2036	80.18	62.1271	82.41	68.6985	Israel
IL_452	85.94	65.7497	80.88	58.5657	82.91	66.1288	Israel
IL_453	83.16	61.4451	82.85	53.4807	80.67	65.3795	Israel
IL_454	83.06	62.4938	81.09	47.2637	76.78	62.9943	Israel
IL_455	82.55	65.6598	81.89	49.4431	78.53	66.4297	Israel
IL_456	84.99	68.0755	83.5	65.273	84.64	71.3869	Israel
IL_457	83.87	66.145	78.16	61.6932	81.41	67.4107	Israel
IL_458	83.52	64.1124	80.6	57.9996	81.93	67.0094	Israel
IL_459	86.36	67.1409	83.56	61.0778	83.6	69.3873	Israel
IL_460	79.7	59.7852	76.45	50.1402	78.87	62.4788	Israel
IL_461	84.64	64.0303	84.45	55.3009	84.19	71.7588	Israel
IL_462	84.02	65.7067	81.68	60.5223	82.93	68.7092	Israel
IL_463	84.15	65.779	84.17	56.7775	84.59	71.5129	Israel
IL_464	83.64	65.4757	81.65	61.2254	82	68.9004	Israel
IL_465	84.26	64.0699	83.91	51.7642	83.72	70.6194	Israel
IL_466	78.19	63.8486	74.39	60.2103	77.45	64.7232	Israel
IL_467	84.5	71.4661	81.05	68.148	81.49	70.8797	Israel
IL_468	87.12	63.9426	84.05	56.0113	84.35	68.3351	Israel
IL_469	85.24	70.3222	80.86	63.7244	84.4	73.3506	Israel
IL_470	86.74	66.7502	86.4	51.8933	87.11	71.8959	Israel
IL_471	85.59	66.0745	82.98	56.7926	84.05	70.8785	Israel
IL_472	83.91	61.6807	81.78	52.6299	83.13	68.4818	Israel
IL_473	83.06	69.2194	79.36	65.4908	81.02	69.6898	Israel
IL_474	82.68	66.0783	79.69	62.0204	81.57	68.8211	Israel
IL_475	82.98	64.9394	80.78	57.8217	80.94	67.8477	Israel
IL_476	80.41	57.4318	79.56	49.0359	76.43	63.9263	Israel
IL_477	82.34	67.8772	75.97	61.2737	78.71	67.4509	Israel
IL_478	83.29	60.6165	83.45	50.7527	82.25	67.0356	Israel
IL_479	83.56	64.4441	80.02	58.6628	80.68	66.3188	Israel
IL_480	86.17	61.23	83.47	48.7511	84.74	69.5261	Israel
IL_481	83.63	66.4153	79.74	63.5405	82.34	67.3181	Israel
IL_482	87.86	67.4632	83.2	59.2815	84.06	70.9606	Israel
IL_483	83.51	69.4761	78.45	65.9093	81.94	70.1775	Israel
IL_484	83.13	68.2612	78.95	63.5847	79.95	67.6608	Israel
IL_485	83.41	63.2013	86.26	52.0601	82.98	67.8621	Israel
IL_486	85.5	67.0739	83.63	62.573	84.3	68.9421	Israel
IL_487	85.53	66.4077	82.35	61.0515	82.66	68.8395	Israel
IL_488	83.17	62.3837	81.07	53.3208	81.75	66.5227	Israel
IL_489	85.31	68.7716	80.18	65.7061	84.32	70.0885	Israel
IL_490	80.84	65.9773	76.62	62.1477	82.63	68.3244	Israel
IL_491	83.03	65.7729	79.25	61.4227	81.18	67.4848	Israel
IL_492	82.11	56.8027	80.53	47.2759	79.58	65.5618	Israel
IL_493	83.82	59.3245	80.41	51.7899	81.88	62.6851	Israel
IL_494	87.02	61.7443	83.49	55.5497	83.31	66.9208	Israel
IL_495	80.74	67.7481	75.03	61.4716	76.98	66.6413	Israel
IL_496	83.92	62.309	80.41	53.5809	80.39	65.5749	Israel
IL_497	87.87	69.2852	82.44	60.7427	85.11	70.9055	Israel
IL_498	86.68	64.1945	84.27	56.7482	84.42	65.2136	Israel
IL_499	81.72	57.7058	82.66	49.713	79.52	63.5871	Israel
IL_500	81.95	64.8247	78.43	58.8375	82.68	68.6251	Israel
IL_501	72.84	51.3196	71.55	40.1136	82.85	67.1366	Israel
IL_502	84.77	67.0208	83.39	56.8475	80.94	68.4879	Israel
IL_503	84.68	68.9789	81.1	62.1538	85.28	73.0572	Israel
IL_504	84.17	72.3806	79.95	68.4991	81.52	71.9507	Israel
IL_505	86.15	62.3242	87.12	51.7325	84.74	66.9483	Israel
IL_506	82.26	65.8037	80.15	61.4814	80.7	66.8645	Israel
IL_507	82.19	64.5486	81.93	57.6435	78.6	65.6189	Israel
IL_508	82.43	65.9755	80.71	61.5268	81.05	68.011	Israel
IL_509	82.95	62.9074	81.13	55.4843	80.44	66.0817	Israel
IL_510	81.05	68.3847	77.83	64.9359	79.95	68.8644	Israel
IL_511	82.42	67.6082	78.44	59.003	79.13	68.9214	Israel
IL_512	80.46	67.5646	77.47	64.8788	79.89	69.8214	Israel
IL_513	82.76	68.7982	78.85	66.0611	80.25	69.2151	Israel
IL_514	86.48	65.8308	81.94	59.741	83.83	67.7567	Israel
IL_515	87.33	67.7092	81.66	59.8862	84.5	71.3646	Israel
IL_516	81.34	64.4762	80.46	58.5783	80.5	68.0145	Israel
IL_517	80.92	62.4788	77.9	50.8328	76.39	63.399	Israel
IL_518	86.86	64.6531	79.71	54.3721	84.13	67.8212	Israel
IL_519	86.26	70.0685	82.44	64.3791	83.19	69.9677	Israel
IL_520	88.02	65.3402	84.38	52.7213	83.8	67.7049	Israel
IL_521	83.85	64.1576	81.94	54.7027	80.09	66.5899	Israel
IL_522	81.92	67.6487	79.04	64.6753	80.4	68.0394	Israel
IL_523	84.7	65.3068	80.35	59.5713	81.91	66.8437	Israel
IL_524	85.58	69.6644	82.09	65.7179	84.37	70.952	Israel
IL_525	85.72	66.8093	82.03	61.0744	83.36	69.394	Israel
IL_526	85.49	65.4085	83.32	55.1684	82.39	68.1004	Israel
IL_527	86.19	70.2649	80.87	64.7255	83.76	70.4829	Israel
IL_528	85.3	68.62	80.9	61.4753	83.65	70.5095	Israel
IL_529	84.45	62.9558	80.9	53.2765	81.61	67.0378	Israel
IL_530	84.65	67.9069	81.53	62.0946	81.95	68.8728	Israel
IL_531	84.81	61.4776	80.93	53.4206	82.22	66.4762	Israel
IL_532	85.04	65.2509	82.23	56.9624	83.15	68.7117	Israel
IL_533	82.04	67.273	78.53	65.2509	80.95	69.2589	Israel
IL_534	82.46	69.6847	78.24	64.7844	80.93	69.3058	Israel
IL_535	82.01	63.1599	80.74	54.5383	80.03	65.6473	Israel
IL_536	88.18	69.2559	84.08	60.0452	87.65	74.4255	Israel
IL_537	84.14	67.3448	81.85	62.5761	82.48	68.6246	Israel
IL_538	88.11	66.1031	82.5	57.1118	82.44	65.5152	Israel
IL_539	83.61	68.3264	78.63	63.4878	80.66	68.1811	Israel
IL_540	82.78	61.36	83.73	53.4975	79.34	65.203	Israel
IL_541	80.58	65.5409	77.1	57.288	80.84	68.1565	Israel
IL_542	84.95	66.8139	83.34	59.7277	83.98	69.8432	Israel
IL_543	84.28	70.1688	80.43	66.6309	82.99	71.0582	Israel
IL_544	83.76	60.748	85.01	52.2303	81.57	66.0989	Israel
IL_545	87.18	61.4493	83.99	51.3898	82.85	65.6292	Israel
IL_546	83.47	68.1023	77.58	64.0237	81.75	68.4575	Israel
IL_547	87.63	65.7144	84.53	56.1587	84.15	70.2287	Israel
IL_548	82.94	57.1989	83.35	45.7989	80.71	64.5422	Israel
IL_549	81.2	64.6156	82.12	57.6676	79.49	67.2719	Israel
IL_550	83.7	67.1527	79.87	60.8403	81.81	68.4224	Israel
IL_551	84.96	67.2781	80.96	61.9512	82.7	68.8453	Israel
IL_552	80.55	59.0513	79.38	45.5768	75.07	61.6823	Israel
IL_553	82.51	68.6251	75.96	61.9229	79.84	67.0991	Israel
IL_554	84.41	62.7441	81.94	57.4577	81.71	65.7956	Israel
IL_555	81	61.6441	79.08	53.1265	78.92	66.329	Israel
IL_556	87.65	64.4112	84.12	53.789	84.14	68.4687	Israel
IL_557	85.06	66.8646	81.45	56.9422	81.86	68.2453	Israel
IL_558	74.99	56.0661	75.86	46.6642	72.75	59.6794	Israel
IL_559	76.51	61.3514	72.77	55.065	74.23	62.2593	Israel
IL_560	86.83	64.0319	84.36	57.0969	83.8	66.6611	Israel
IL_561	87.47	61.6031	85.32	53.3641	81.89	65.6844	Israel
IL_562	86.61	59.7624	83.24	51.0981	84.25	64.9574	Israel
IL_563	82.14	68.3598	78.65	66.8964	80.52	68.4022	Israel
IL_564	82.72	62.384	83.92	55.4698	80.71	65.4571	Israel
IL_565	80.1	65.8621	76.4	62.6697	79.04	66.0274	Israel
IL_566	84.26	67.1702	81.53	63.4884	82.32	68.8442	Israel
IL_567	85.71	72.05	81.91	67.696	84.87	73.3652	Israel
IL_568	85.16	68.3515	82.11	62.2437	84.15	71.0418	Israel
IL_569	82.03	59.5304	84.36	48.4718	79.89	66.6578	Israel
IL_570	84.55	68.5469	78.97	64.9561	82.94	69.3965	Israel
IL_571	82.14	62.4884	82.53	56.2394	81.11	67.2111	Israel
IL_572	83.44	66.349	76.45	59.6976	82.33	66.9928	Israel
IL_573	83.56	62.5591	81.83	55.6208	78.39	60.251	Israel
IL_574	86.37	64.7372	84.04	57.1843	82.75	68.2228	Israel
IL_575	81.58	66.9577	78.31	63.1006	81.13	69.2127	Israel
IL_576	85.32	67.5806	84.95	56.672	87.03	72.9227	Israel
IL_577	86.61	68.8141	80.9	61.4457	83.39	70.2469	Israel
IL_578	85.61	62.6571	81.26	56.6761	82.97	65.0468	Israel
IL_579	84.05	65.1105	80.08	59.8062	80.45	66.631	Israel
IL_580	86.1	63.6298	83.91	54.1305	83.02	68.4854	Israel
IL_581	85.12	70.777	82.3	66.8553	84.88	72.4672	Israel
IL_582	85.83	70.5872	80.06	64.9318	84.01	71.0064	Israel
IL_583	84.58	69.4058	81.56	63.2914	83.55	71.388	Israel
IL_584	78.3	58.6228	79.25	54.0383	76.58	61.2558	Israel
IL_585	81.79	68.0742	77.96	64.2701	80.88	68.8668	Israel
IL_586	84.06	67.1827	80.94	62.5288	81.73	67.4913	Israel
IL_587	86.8	61.7247	84.01	55.297	85.23	66.3774	Israel
IL_588	88.11	66.2747	82.93	58.0052	84.45	69.283	Israel
IL_589	86.55	67.42	80.79	57.688	85.35	70.1974	Israel
IL_590	85.56	63.5405	81.74	55.2732	82.77	67.4853	Israel
IL_591	83.2	64.7447	81.5	58.9129	81.78	68.5231	Israel
IL_592	83.9	65.5201	81.36	60.5752	82.66	66.8938	Israel
IL_593	81.57	64.8204	83.56	58.0325	80.89	68.2123	Israel
IL_594	80.96	63.221	80.54	56.8973	79.55	67.0014	Israel
IL_595	86.7	60.9698	82.33	53.3529	85.44	65.7835	Israel
IL_596	84.33	65.805	81.68	58.0165	80.8	69.3517	Israel
IL_597	83.48	61.9284	83.79	48.8603	80.23	64.3802	Israel
IL_598	88.22	68.8097	84.05	59.5466	86.61	71.9358	Israel
IL_599	83.91	61.4981	82.37	50.2481	81.34	67.461	Israel
IL_600	83.39	66.9683	80.81	59.5521	79.71	67.5039	Israel
IL_601	87.2	68.2594	85.44	56.4985	85.95	75.0077	Israel
IL_602	78.44	65.3104	73.06	60.8771	78.84	67.4614	Israel
IL_603	77.59	67.4663	74.59	65.0737	77.23	67.7997	Israel
IL_604	82.74	61.1146	78.32	54.546	79.17	63.4667	Israel
IL_605	82.02	65.5245	78.39	61.4777	79.86	66.4406	Israel
IL_606	88.66	66.2512	82.59	58.5352	84.3	69.7569	Israel
IL_607	81.38	62.9397	79.78	52.9366	79.09	66.4749	Israel
IL_608	84.32	64.2151	81.83	53.8841	82.82	68.5173	Israel
IL_609	77.78	55.9332	80.33	45.6403	74.77	61.4032	Israel
IL_610	84.81	59.632	83.27	52.3392	84.86	66.2044	Israel
IL_611	84.75	68.9214	82.44	66.3376	85.07	73.0405	Israel
IL_612	78.33	63.4548	76.43	59.1169	76.18	64.4581	Israel
IL_613	83.65	64.4203	82.07	61.2889	81.37	67.1197	Israel
IL_614	84.17	67.7504	80.44	65.4739	82.24	68.2278	Israel
IL_615	84.62	64.7069	80.14	59.0737	81.82	66.2733	Israel
IL_616	87.69	65.6736	84.82	57.3888	84.32	69.6286	Israel
IL_617	87.21	67.3258	84.27	57.0197	85.31	71.0982	Israel
IL_618	82.74	69.185	78.67	64.7266	81.31	69.6228	Israel
IL_619	85.48	64.8593	82.52	59.0913	84.57	70.2998	Israel
IL_620	85.79	67.8806	82.86	59.2546	85.01	70.9269	Israel
IL_621	84.83	68.4169	80.55	64.1271	84.53	70.6646	Israel
IL_622	85.74	63.9878	82.98	53.7682	81.81	64.6172	Israel
IL_623	85.31	65.4489	84.67	48.1542	79.07	66.5484	Israel
IL_624	84.54	64.2328	79.18	49.707	76.01	62.7192	Israel
IL_625	81.19	66.8642	75.49	62.3025	78.53	66.3501	Israel
IL_626	83.94	62.3397	80.94	55.7409	81.11	65.1032	Israel
IL_627	83.35	66.7622	79.94	63.4356	84.17	70.695	Israel
IL_628	86.38	63.9416	85.64	46.5414	80.8	67.1856	Israel
IL_629	86.14	60.8353	87.01	43.9719	87.96	77.0209	Israel
IL_630	82.71	64.8286	78.72	51.9337	82.63	73.6827	Israel
IL_631	87.55	68.4225	84.78	51.0244	81.11	67.9315	Israel
IL_632	83.58	66.8405	79.63	61.6369	82.32	68.9208	Israel
IL_633	89.14	59.06	87.45	44.6096	83.45	67.407	Israel
IL_634	82.12	58.9632	86.11	48.294	81.19	66.1742	Israel
IL_635	84.42	67.8348	79.67	61.2338	83.29	69.504	Israel
IL_636	85.72	68.8072	81.48	61.1219	85.29	71.8114	Israel
IL_637	80.16	61.4042	75.9	57.3177	77.8	64.0205	Israel
IL_638	80.6	61.8437	78.24	56.4306	79.34	64.0858	Israel
IL_639	84.84	70.1644	79.51	64.0436	83.31	71.0427	Israel
IL_640	85.8	64.5585	81.72	52.7568	83.37	69.5189	Israel
IL_641	83.04	64.5508	82.54	56.6867	80.18	66.7185	Israel
IL_642	79.86	66.5461	78.04	63.7995	79.43	68.4318	Israel
IL_643	83.66	65.3238	80.8	57.6424	83.57	69.8055	Israel
IL_644	85.47	69.7353	80.97	64.2125	83.14	70.5865	Israel
IL_645	85.18	67.1449	80.48	62.0748	82.73	68.5866	Israel
IL_646	83.68	65.1089	80.14	55.8241	79.69	67.7028	Israel
IL_647	84.36	68.0155	80.87	62.7329	82.31	70.9986	Israel
IL_648	83.28	61.69	85.21	49.4354	80.95	64.6797	Israel
IL_649	85.67	65.162	81.97	54.1523	81.03	67.835	Israel
IL_650	82.72	70.2192	78.57	66.1304	81.64	70.9641	Israel
IL_651	82.95	63.9494	81.39	55.6228	84.74	69.9861	Israel
IL_652	84.05	64.5796	77.86	55.8417	81.38	67.1317	Israel
IL_653	87.29	62.8636	83.9	47.4567	82.77	68.6905	Israel
IL_654	86.58	64.259	79.35	52.4554	82.93	68.508	Israel
IL_655	84.39	66.5176	79.58	60.3775	83.46	68.6006	Israel
IL_656	83.38	67.3931	76.27	56.0312	78.15	67.4686	Israel
IL_657	85.9	69.1395	80.56	61.4473	83.65	70.3038	Israel
IL_658	85.32	62.9698	82.26	55.3259	81.78	67.1013	Israel
IL_659	87.6	62.5058	84.37	51.9021	82.33	66.9283	Israel
IL_660	85.48	66.1093	84.04	56.2349	85.48	70.1636	Israel
IL_661	81.62	61.6625	81.8	51.1332	78.72	66.215	Israel
IL_662	84.32	64.5419	81.81	51.7413	78.9	65.3582	Israel
IL_663	86.32	64.2105	83.08	56.7955	83.34	68.3732	Israel
IL_664	83.02	59.2417	85.74	44.9794	81.39	68.005	Israel
IL_665	82.78	62.8608	83.54	53.627	81.19	66.2826	Israel
IL_666	82.9	58.2593	85.07	47.0225	80.6	64.9225	Israel
IL_667	88.02	60.3192	86.83	43.8425	82.19	67.0658	Israel
IL_668	85.95	69.8861	82.12	62.4549	84.06	71.6449	Israel
IL_669	83.44	62.3081	83.46	55.9446	82.69	66.4735	Israel
IL_670	86.73	64.8866	83.5	57.2172	84.52	68.3731	Israel
IL_671	84.42	67.6814	79.83	62.5187	82.64	68.1172	Israel
IL_672	81.83	60.7292	81.53	49.6187	79.75	64.3364	Israel
IL_673	86.2	67.2137	81.72	63.5745	83.3	67.4505	Israel
IL_674	80.69	68.1531	77.19	66.0703	79.44	68.5256	Israel
IL_675	81.77	63.2166	79.01	58.9231	80.26	66.0085	Israel
IL_676	84.08	61.8149	86.13	50.6593	82.66	68.3926	Israel
IL_677	85.19	68.2559	80	59.6008	83.88	70.7121	Israel
IL_678	80.21	67.0678	77.1	64.9943	80.07	68.758	Israel
IL_679	85.67	65.5988	83.96	60.6422	83.31	69.473	Israel
IL_680	80.49	67.5993	74.03	60.985	78.78	67.8402	Israel
IL_681	82.81	62.1869	81.73	54.2472	83.42	68.5623	Israel
IL_682	87.3	65.7282	82.04	55.0431	83.36	67.6877	Israel
IL_683	83.01	63.1202	80.53	55.4218	82.23	67.5376	Israel
IL_684	84.96	63.9042	82.38	51.9729	84.99	68.6374	Israel
IL_685	83.39	65.1019	78.2	57.6513	81.33	67.8142	Israel
IL_686	80.39	66.4955	77.31	63.4893	78.51	66.5045	Israel
IL_687	84.4	63.1915	84.9	53.971	82.33	67.3533	Israel
IL_688	84.43	62.451	84.08	56.1378	82.73	66.994	Israel
IL_689	84.06	64.5254	80.74	58.6515	80.79	67.3752	Israel
IL_690	86.28	67.4417	82.93	56.1957	86.06	71.4181	Israel
IL_691	85.08	67.398	81.64	59.0564	81.28	68.4637	Israel
IL_692	85.5	60.2353	84	50.4912	82.96	67.0935	Israel
IL_693	84.57	65.6942	83.18	59.6128	86	73.0682	Israel
IL_694	83.61	65.162	80.29	61.747	81.91	67.3049	Israel
IL_695	85.33	69.1751	83.39	58.7976	80.91	69.2211	Israel
IL_696	85.86	67.4771	83.03	56.6578	81.86	68.6822	Israel
IL_697	85.03	69.3974	79.49	63.3727	83.63	70.7854	Israel
IL_698	84.98	64.8688	80.6	57.4149	82.06	68.0393	Israel
IL_699	85.62	67.0765	79.68	57.7862	82.17	69.4654	Israel
IL_700	87.06	64.4377	83.38	60.9774	84.51	68.8684	Israel
IL_701	79.95	58.302	81.8	47.1768	77.85	64.0924	Israel
IL_702	83.15	66.9544	78.05	61.6858	82.28	68.085	Israel
IL_703	79.49	62.8929	75.39	55.0264	75.92	64.1625	Israel
IL_704	83.86	63.8245	83.45	51.261	81.13	68.1879	Israel
IL_705	85.77	69.1124	81.44	63.3027	85.8	70.9207	Israel
IL_706	82.82	67.0142	79.66	62.6147	81.67	69.4304	Israel
IL_707	80.42	66.0937	76.66	63.53	78.94	66.6248	Israel
IL_708	84.89	60.2794	80.36	51.1335	81.83	63.6424	Israel
IL_709	84.37	62.6002	77.95	50.755	80.78	66.0761	Israel
IL_710	84.25	59.8943	83.33	47.8021	87.49	69.0461	Israel
IL_711	87.46	62.3216	81.43	52.128	83.87	67.6732	Israel
IL_712	79.57	62.5285	78.23	54.1632	80.22	67.2637	Israel
IL_713	87.17	67.7602	82.29	59.2979	84.16	71.0633	Israel
IL_714	85.01	61.8313	85.57	48.4989	80.98	62.4812	Israel
IL_715	84.18	71.2867	76.86	64.3818	79.01	68.1039	Israel
IL_716	85.3	66.0942	80.95	60.1046	82.69	68.2436	Israel
IL_717	85.37	66.8985	83.12	52.134	80.1	67.6381	Israel
IL_718	85.01	62.8353	81.1	48.3921	80.39	67.7709	Israel
IL_719	83.75	66.1834	82.77	55.18	84.25	70.8245	Israel
IL_720	83.19	67.6989	81.52	62.2743	81.47	69.3784	Israel
IL_721	84.16	62.7118	79.65	54.7115	82.78	65.3328	Israel
IL_722	80.05	64.0406	75.34	59.5893	79.36	65.6028	Israel
IL_723	83.46	66.7377	76.65	61.0199	80.72	67.1962	Israel
IL_724	83.45	66.8593	81.28	60.5661	81.27	68.1096	Israel
IL_725	80.83	59.2739	82.42	50.3201	78.74	64.641	Israel
IL_726	83.84	62.8687	81.62	45.5621	75.82	62.6587	Israel
IL_727	84.54	63.7913	83.75	50.8483	81.05	66.628	Israel
IL_728	85.31	67.6603	79.14	60.9203	83.07	68.7969	Israel
IL_729	86.04	69.3116	83.42	65.148	85.35	71.215	Israel
IL_730	85.04	71.8553	80.03	67.6699	82.67	71.3304	Israel
IL_731	85.07	64.8366	82.75	60.6409	83.19	67.4618	Israel
IL_732	89.73	63.979	86.18	55.8443	86.33	68.1526	Israel
IL_733	88.29	63.5983	82.03	50.7196	83.31	68.7087	Israel
IL_734	90.08	75.3835	78.56	59.6049	86.17	72.9584	Israel
IL_735	87.28	70.5851	79.77	60.2751	85.8	72.9231	Israel
IL_736	85.52	66.9129	83.85	52.7243	80.72	67.7632	Israel
IL_737	84.49	65.7797	82.01	60.255	81.99	69.2343	Israel
IL_738	85.3	63.013	84.06	55.0901	82.55	68.6365	Israel
IL_739	83.49	59.2274	83.03	49.0985	80.87	63.7291	Israel
IL_740	83.61	68.8433	76.01	60.0715	81.03	69.0027	Israel
IL_741	82.12	68.2596	77.54	62.2498	81.03	68.9657	Israel
IL_742	85.52	70.0509	81.26	66.3479	83.96	70.7772	Israel
IL_743	85.45	66.4555	80.19	59.6973	82.51	67.5607	Israel
IL_744	80.57	65.4782	75.71	60.9077	79.04	65.8946	Israel
IL_745	84.94	70.8887	78.65	61.9471	84.64	71.9624	Israel
IL_746	79.62	65.949	72.75	57.8924	76.14	64.5593	Israel
IL_747	82.77	64.2462	78.4	60.3674	81.19	67.1027	Israel
IL_748	82.35	69.279	77.66	64.5833	81.87	71.4206	Israel
IL_749	84.61	65.3152	83.37	56.2935	82.68	69.4054	Israel
IL_750	85.34	67.1059	83.09	60.4065	84.88	70.4424	Israel
IL_751	83.29	68.8524	80.96	65.7974	82.32	69.8832	Israel
IL_752	80.82	59.5893	78.55	48.8422	81.77	68.5764	Israel
IL_753	85.23	65.4272	84.22	56.6855	82.04	67.8506	Israel
IL_754	79.73	58.8124	83.04	49.3869	78.79	66.0211	Israel
IL_755	85.63	65.6777	83.69	52.1405	79.49	65.6361	Israel
IL_756	81.51	63.8535	82.77	57.2088	80.85	68.8633	Israel
IL_757	85.77	57.7904	82.41	45.5658	79.78	64.9461	Israel
IL_758	82.2	60.8401	83.42	52.7301	82.11	64.3707	Israel
IL_759	81.04	64.2077	76.48	59.0836	79.69	65.4626	Israel
IL_760	84.26	70.1961	76.64	63.4346	83.91	72.4569	Israel
IL_761	79.59	65.5485	74.59	60.2956	80.55	68.1294	Israel
IL_762	82.23	67.0157	78.43	62.8758	80.96	67.1283	Israel
IL_763	81.29	65.2609	76.22	59.428	79.19	66.6053	Israel
IL_764	85.5	63.0486	82.64	57.4882	82.8	66.5973	Israel
IL_765	81.89	67.9802	76.24	63.3355	80.51	68.2453	Israel
IL_766	89.1	64.8438	81.21	52.1759	84.29	70.1133	Israel
IL_767	79.54	66.6226	77.1	64.5719	78.45	67.6468	Israel
IL_768	82.58	67.9776	78.33	63.9916	81.01	68.4585	Israel
IL_769	83.46	65.1988	80.46	60.4326	81.97	68.1633	Israel
IL_770	81.91	69.259	76.55	64.8361	80.81	71.1478	Israel
IL_771	86.93	74.1316	80.05	67.1278	85.23	75.077	Israel
IL_772	86.66	68.1345	81.93	60.9222	86.46	73.7338	Israel
IL_773	85.48	64.2364	84.71	54.1876	83.06	68.186	Israel
IL_774	84.85	66.7696	82.38	59.6483	84.93	70.2305	Israel
IL_775	85.49	66.5354	80.15	59.2492	82.38	67.9386	Israel
IL_776	87	66.6185	85.08	57.5644	86.47	71.8357	Israel
IL_777	80.71	61.639	81.76	55.3557	78.49	64.2173	Israel
IL_778	83.82	63.1108	80.95	53.1535	84.54	67.2831	Israel
IL_779	81.69	63.6845	79.54	57.9225	81	65.6994	Israel
IL_780	85.67	64.1877	81.8	55.5623	83.69	69.1516	Israel
IL_781	79.47	63.6118	84.33	52.3415	78	66.0889	Israel
IL_782	83.84	65.2452	83.5	53.3764	79.79	66.3951	Israel
IL_783	81.8	69.5905	78.66	66.7551	80.39	69.3969	Israel
IL_784	85.7	70.3214	80.47	63.6843	83.24	71.1256	Israel
IL_785	81.55	68.0847	77.74	65.324	80.01	68.4987	Israel
IL_786	84.6	67.3624	82.98	59.7713	81.15	67.8803	Israel
IL_787	84.58	62.7982	87.83	50.9076	83.19	69.6035	Israel
IL_788	79.58	64.2735	75.42	60.3755	77.56	64.6169	Israel
IL_789	81.07	65.3112	81.16	60.3321	80.54	66.3174	Israel
IL_790	82.15	56.6058	81.53	46.8427	78.99	61.4125	Israel
IL_791	84.08	65.0622	80.75	58.9585	82.22	69.068	Israel
IL_792	81.98	60.77	80.05	52.5685	78.78	66.5045	Israel
IL_793	88.17	63.955	86.41	52.1808	83.4	70.5492	Israel
IL_794	84.21	67.6949	81.11	60.4844	82.32	69.4025	Israel
IL_795	79.8	63.9643	77.06	55.4759	78.88	66.9702	Israel
IL_796	85.79	66.4313	82.79	60.6084	84.65	69.8245	Israel
IL_797	85.35	65.7769	82	60.0275	83.06	68.7229	Israel
IL_798	84.25	69.6908	78.92	64.5449	82.78	70.8196	Israel
IL_799	87.02	67.8128	84.54	63.5849	84.79	69.0579	Israel
IL_800	83.36	65.6373	78.77	60.1574	81.41	67.3882	Israel
IL_801	80.5	68.6226	76.94	64.96	79.1	69.5169	Israel
IL_802	81.23	60.1075	83.28	49.2966	79.28	64.2542	Israel
IL_803	84.06	65.202	80.68	57.216	82.37	69.3426	Israel
IL_804	83.71	68.7429	76.29	61.122	82.03	70.3429	Israel
IL_805	87.3	63.3358	84.46	53.715	84.15	69.191	Israel
IL_806	86.35	66.7611	81.7	60.721	84.17	69.6555	Israel
IL_807	84.53	70.4671	79.85	64.9219	82.72	70.2421	Israel
IL_808	75.68	59.5156	72.06	54.9757	74.34	61.4504	Israel
IL_809	84.67	61.2626	84.85	49.1157	81.52	66.2721	Israel
IL_810	85.28	68.4764	83.57	62.7018	82.89	70.0031	Israel
IL_811	81.31	61.5752	82.91	55.531	75.7	63.481	Israel
IL_812	75.36	55.2278	74.78	49.6376	83.66	66.8367	Israel
IL_813	85.31	68.657	80.54	62.7673	83.72	68.6602	Israel
IL_814	84.62	66.4785	81.25	57.2996	81.43	68.4419	Israel
IL_815	81.46	59.7315	82.05	48.3479	78.17	64.6418	Israel
IL_816	86.51	64.7416	83.91	56.3969	84.24	70.5788	Israel
IL_817	84.27	70.6305	79.87	65.2346	83.17	71.955	Israel
IL_818	82.52	61.9454	83.93	45.5624	79.19	62.8349	Israel
IL_819	84.97	62.6084	82.93	53.9967	81.37	66.9884	Israel
IL_820	83.33	68.3014	78.94	63.5306	83.67	71.0708	Israel
IL_821	80.59	68.8326	76.58	65.4456	80.89	69.3884	Israel
IL_822	83.55	62.7753	80.69	58.8682	81.25	65.4465	Israel
IL_823	86.13	65.8892	82.77	61.8796	85.19	70.245	Israel
IL_824	83.83	63.9917	80.24	60.137	82.09	69.2707	Israel
IL_825	84.88	66.06	83.6	56.4476	84.74	71.1481	Israel
IL_826	82.77	64.3838	78.85	59.7073	80.6	68.6567	Israel
IL_827	86.03	66.4564	81.75	63.1671	83.8	69.4005	Israel
IL_828	84.06	67.6664	78.01	61.6241	81.72	69.6104	Israel
IL_829	81.07	65.5659	78.63	58.8387	79.84	68.5169	Israel
IL_830	85.99	68.969	81.08	61.0341	84.81	70.1752	Israel
IL_831	84.88	62.7972	82.31	46.5654	78.71	63.6955	Israel
IL_832	82.2	66.5225	79.28	61.7063	80.27	67.1385	Israel
IL_833	84.22	60.2342	80.43	50.8291	79.47	65.5862	Israel
IL_834	81.6	64.9819	78.54	54.1845	76.99	63.2412	Israel
IL_835	83.97	61.7315	78.55	55.8407	80.74	63.919	Israel
IL_836	84.49	63.3966	84.56	53.7127	81.86	68.2384	Israel
IL_837	84.98	67.385	82.59	60.9926	85.26	71.3987	Israel
IL_838	87.44	69.2418	81.23	60.5167	88.07	71.0741	Israel
IL_839	86.38	69.2329	81.92	65.9899	84.73	70.9204	Israel
IL_840	73.05	54.2611	72.88	52.1689	83.24	68.2649	Israel
IL_841	82	62.9285	82.62	56.6622	79.98	67.2129	Israel
IL_842	83.96	68.0148	79.8	63.0255	81.84	69.5498	Israel
IL_843	81.88	61.0462	83.02	52.4238	80.08	65.8299	Israel
IL_844	83.16	75.8731	79.54	71.5149	86.49	76.7191	Israel
IL_845	83.06	64.791	82.58	56.2044	81.47	68.9829	Israel
IL_846	85.49	60.6751	82.27	47.2719	80.34	67.1941	Israel
IL_847	84.74	65.3078	80.34	60.5189	82.18	67.8937	Israel
IL_848	85.66	65.3054	82.56	58.5063	82.27	69.1507	Israel
IL_849	85.32	64.6871	82.17	58.976	82.4	66.4543	Israel
IL_850	81.31	63.8486	76.99	61.3513	79.25	64.6385	Israel
IL_851	86.86	65.9169	80.56	58.1079	84.23	67.3957	Israel
IL_852	85.46	66.783	82.18	62.3625	83.09	69.0127	Israel
IL_853	83.59	70.2172	78.91	66.694	82.78	70.8361	Israel
IL_854	84.68	68.3295	83	62.3672	84.52	71.3506	Israel
IL_855	82.3	67.0835	80.25	64.2293	82	71.6024	Israel
IL_856	81.86	68.8195	78.93	65.9251	81.64	70.0106	Israel
IL_857	84.71	66.5507	83.57	58.4	81.74	68.8973	Israel
IL_858	89.61	57.6655	88.45	42.8741	83.43	65.7377	Israel
IL_859	81.97	65.2006	78.6	63.0612	81.92	68.7676	Israel
IL_860	84.65	68.0042	79.98	61.9308	81.99	70.2959	Israel
IL_861	79.82	56.7159	84.45	47.0054	76.77	60.2069	Israel
IL_862	81.44	69.4236	78.13	65.2969	79.79	69.2232	Israel
IL_863	82.89	66.1726	80.24	60.9188	81.44	68.6356	Israel
IL_864	80	61.6798	83.53	53.9281	79.65	64.7619	Israel
IL_865	84.96	68.3803	80.78	64.0757	83.26	71.2493	Israel
IL_866	77.82	63.1393	83.7	51.8995	76.71	65.3797	Israel
IL_867	87.55	63.1058	84.35	55.6579	82.44	68.4184	Israel
IL_868	83.5	65.773	79.28	58.641	81.88	67.8327	Israel
IL_869	74.63	59.6892	71.96	52.927	73.62	61.5808	Israel
IL_870	82.87	66.9095	79.95	60.9652	80.15	67.4604	Israel
IL_871	76.21	59.9609	73.16	56.6924	78.12	64.8631	Israel
IL_872	86.35	66.3193	81.48	59.3908	83.88	69.1411	Israel
IL_873	81.79	66.717	78.76	64.7414	80.7	67.0588	Israel
IL_874	83.56	71.3707	80.14	67.1448	82.61	72.3046	Israel
IL_875	86.38	67.9592	83.48	53.262	80.89	67.6887	Israel
IL_876	85.63	59.5464	85.49	49.1621	82.13	66.1169	Israel
IL_877	81.64	64.3731	76.27	53.8589	77.35	64.494	Israel
IL_878	81.19	59.6334	82.96	52.9892	79.81	63.7527	Israel
IL_879	86.38	66.9949	83.38	61.3711	83.13	69.3775	Israel
IL_880	84.06	63.6801	80.1	52.1249	82.28	67.1451	Israel
IL_881	82.85	65.1962	81.05	54.4338	79.08	66.7616	Israel
IL_882	85.26	64.5802	82.3	56.5236	82.43	68.8308	Israel
IL_883	85.4	68.8581	81.87	64.6909	84.85	70.1344	Israel
IL_884	83.22	60.5042	79.45	54.2463	82.33	67.3787	Israel
IL_885	84.86	64.747	85.67	51.703	81.97	68.9527	Israel
IL_886	84.3	67.7105	79.78	60.7385	82	68.6056	Israel
IL_887	82.88	65.1204	81.18	63.2831	81.67	68.2547	Israel
IL_888	82.05	66.0892	79.19	57.9731	80.63	69.46	Israel
IL_889	81.29	58.8065	82.79	48.5438	79.11	64.8778	Israel
IL_890	81.14	59.0808	76.61	52.7052	80.87	63.4963	Israel
IL_891	80.44	61.247	82.66	54.3164	80.16	66.7881	Israel
IL_892	84.82	65.0592	81.68	56.2712	82.75	68.0505	Israel
IL_893	78.59	62.27	74.46	58.187	77.15	63.2744	Israel
IL_894	79.42	61.0989	81.18	53.3186	77.41	65.386	Israel
IL_895	83.16	62.2007	81.12	51.9201	79.73	65.9445	Israel
IL_896	84.36	65.5468	81.53	60.8033	82.85	69.0584	Israel
IL_897	83.12	64.0268	83.62	56.8099	80.44	65.0346	Israel
IL_898	83.03	69.7413	79.32	65.0225	82.68	70.5884	Israel
IL_899	85.32	68.686	80.12	63.2931	81.4	69.5241	Israel
IL_900	83.82	64.4991	79.67	59.3039	82.37	66.6407	Israel
IL_901	86.85	66.6012	85.16	56.0806	86.94	70.7858	Israel
IL_902	83.2	58.9008	82.62	46.6836	78.36	59.8716	Israel
IL_903	82.97	66.9979	79.69	63.9623	82.61	70.3751	Israel
IL_904	85.04	70.757	75.41	61.6443	78.48	66.123	Israel
IL_905	83.25	60.7116	84.08	48.3886	79.38	62.8594	Israel
IL_906	87.36	67.9538	85.7	59.624	86.02	71.1031	Israel
IL_907	84.15	64.5518	85.32	56.8181	81.19	64.2219	Israel
IL_908	87.42	68.6459	82.09	55.1025	84.76	75.1677	Israel
IL_909	80.86	69.8826	76.06	66.5776	79.62	69.6449	Israel
IL_910	82.66	63.9007	78.69	56.5883	80.27	66.1631	Israel
IL_911	85.14	58.6538	83.95	46.1991	84.4	66.5423	Israel
IL_912	83.96	66.8591	80.02	61.7377	81.47	68.3992	Israel
IL_913	83.73	67.8949	80.74	58.3084	82.93	70.2712	Israel
IL_914	82.58	63.9032	80.66	53.8582	80.03	66.0105	Israel
IL_915	84.47	67.6977	79.72	58.3274	81.75	70.8947	Israel
IL_916	83.23	63.57	82.45	44.7173	74.76	63.5913	Israel
IL_917	82.43	61.3473	82.09	56.2202	79.44	61.7846	Israel
IL_918	83.4	62.2235	84.49	50.1428	81.91	67.5471	Israel
IL_919	78.29	65.8982	73.89	60.9789	76.71	66.5083	Israel
IL_920	84.22	62.8044	82.98	52.937	85.84	69.9789	Israel
IL_921	85.81	64.6073	85.22	53.698	85.99	72.6938	Israel
IL_922	80.93	68.854	76.95	65.1815	78.6	68.6621	Israel
IL_923	83.96	65.4706	79.82	56.3905	80.2	67.3595	Israel
IL_924	82.92	65.6916	84	58.2475	81.22	67.745	Israel
IL_925	84.45	63.6954	83.74	55.1072	83.92	66.5002	Israel
IL_926	84.15	71.1985	80.5	67.1989	83.62	72.6336	Israel
IL_927	83.93	69.5478	79.58	65.0811	81.87	70.3647	Israel
IL_928	85.61	66.8727	79.71	60.0727	82.35	67.5882	Israel
IL_929	85.86	71.8945	83.01	65.7095	83.69	74.0304	Israel
IL_930	81.34	56.1564	85.15	46.0773	79	61.4085	Israel
IL_931	85.59	63.5787	83.77	52.6295	85.55	69.949	Israel
IL_932	85.91	66.9511	83.63	60.406	84.73	71.1559	Israel
IL_933	82.64	64.7668	82.26	59.7319	80.45	65.6934	Israel
IL_934	84.29	66.5526	80.38	61.2206	81.42	68.569	Israel
IL_935	77.6	62.8153	71.79	55.2872	76.06	63.3974	Israel
IL_936	83.87	61.3339	85.3	48.6633	81.86	65.6647	Israel
IL_937	83.1	64.042	79.02	55.6443	81.8	67.7115	Israel
IL_938	84.55	66.2056	81.19	60.4954	83.46	69.9751	Israel
IL_939	85.6	66.4008	80.81	61.4497	84.16	72.5713	Israel
IL_940	83.99	65.5081	80.2	58.1615	82.07	68.7271	Israel
IL_941	81.79	65.1861	77.79	59.043	80.52	68.4121	Israel
IL_942	86.18	68.7887	82.86	60.1757	83.68	71.3158	Israel
IL_943	85.67	62.2323	82.51	56.9764	82.49	66.5329	Israel
IL_944	85.3	67.3331	82.54	61.9545	83.94	69.1922	Israel
IL_945	86.01	65.7074	85.98	61.1131	84.02	70.93	Israel
IL_946	85.28	70.7434	82.76	63.8644	81.79	71.1225	Israel
IL_947	81.98	67.2898	77.31	62.0401	78.45	67.1295	Israel
IL_948	83.87	64.3535	85.99	54.1855	82.3	70.0824	Israel
IL_949	87.48	65.9102	81.22	53.8052	82.75	67.4842	Israel
IL_950	86.57	62.3268	81.45	53.9951	83.6	67.1662	Israel
IL_951	86.99	65.8909	82.89	58.2331	84.31	68.6541	Israel
IL_952	84.92	62.3585	83.46	57.8366	81.82	62.5107	Israel
IL_953	89.04	65.5249	82.64	55.0322	85.46	69.1908	Israel
IL_954	85.2	67.8047	82.34	62.8635	83.66	70.2149	Israel
IL_955	86.17	66.6606	81.56	60.8471	82.75	69.3836	Israel
IL_956	83.29	65.7347	84.76	59.3822	82.78	69.2967	Israel
IL_957	87.17	68.9925	84.06	62.108	84.52	72.1033	Israel
IL_958	81.38	68.4748	78.86	66.1604	80.36	69.0424	Israel
IL_959	83.6	62.3504	83.84	54.1455	81.72	67.6828	Israel
IL_960	85.68	66.8581	80.49	60.5585	83.6	69.1132	Israel
IL_961	85.24	63.2288	85.46	50.3905	80.46	65.2935	Israel
IL_962	83.84	66.3155	80.65	59.8883	82.25	68.8246	Israel
IL_963	81.79	61.0008	83.33	51.7605	80.96	64.8028	Israel
IL_964	86.21	65.6178	83.8	49.4357	79.34	66.2652	Israel
IL_965	83.73	64.7606	78.99	59.532	81.79	67.6828	Israel
IL_966	85.49	64.0029	80.01	53.2727	82.24	65.8685	Israel
IL_967	83.36	66.8766	79.9	61.5603	81.44	67.6829	Israel
IL_968	88.09	66.1021	85.02	59.6391	85.08	70.4548	Israel
IL_969	84.78	65.6508	84.12	56.0566	85.06	72.1847	Israel
IL_970	79.72	56.6321	78.77	46.4551	84.86	67.5312	Israel
IL_971	86.05	69.1054	82.12	62.6707	84.04	71.5736	Israel
IL_972	84.7	66.2124	81.33	61.3694	82.59	68.2382	Israel
IL_973	84.39	63.3109	81.07	49.3498	83.32	68.9357	Israel
IL_974	84.79	66.3556	80.5	57.0925	83.16	68.0281	Israel
IL_975	83.32	60.2805	85.74	51.6551	82.1	66.1073	Israel
IL_976	84.41	62.2561	79.29	57.7162	82.49	63.3596	Israel
IL_977	87.05	69.8037	83.51	62.6813	85.59	72.9815	Israel
IL_978	83.01	68.9675	78.76	65.2055	81.87	70.2882	Israel
IL_979	87.37	68.8998	80.7	58.8503	86.16	72.8801	Israel
IL_980	86.18	63.1129	82.85	54.4892	82.54	68.6978	Israel
IL_981	84.46	67.1722	80.91	64.5588	83.35	70.6079	Israel
IL_982	82.94	68.1987	80.84	64.3374	80.49	68.6231	Israel
IL_983	86.32	66.9335	81.84	62.1608	83.4	69.0228	Israel
IL_984	87.35	63.0597	85.13	52.9052	83.27	67.5811	Israel
IL_985	82.57	67.7762	79.91	64.178	81.13	68.7731	Israel
IL_986	86.2	69.0978	82.42	63.0857	83.14	70.3979	Israel
IL_987	86.23	67.1764	84.94	56.1824	85.45	70.093	Israel
IL_988	84.55	70.7281	79.99	66.0483	82.11	70.5783	Israel
IL_989	86.39	68.5621	83.09	63.2956	84.29	71.5105	Israel
IL_990	87.32	67.3336	83.51	59.8936	85.78	71.5486	Israel
IL_991	84.72	67.3605	80.5	64.3519	82.19	69.2925	Israel
IL_992	80.66	61.6756	81.44	53.3102	78.18	64.7598	Israel
IL_993	83.53	66.8041	80.62	60.5277	80.28	67.411	Israel
IL_994	83.15	60.1239	87.2	47.6163	82.67	68.8039	Israel
IL_995	85.03	64.8395	83.54	54.8821	85.58	70.5453	Israel
IL_996	82.93	66.8315	79.96	64.5248	82.19	68.2379	Israel
IL_997	83.18	64.1665	79.4	59.8703	80.91	66.93	Israel
IL_998	83.44	67.1099	79.18	62.3752	82.41	69.2305	Israel
IL_999	85.95	68.9371	81.6	63.1719	84.56	70.8781	Israel
IL_1000	85.44	63.3353	82.4	51.1496	83.9	68.8072	Israel
IL_1001	81.27	67.5627	77.67	62.8744	79.41	69.0953	Israel
IL_1002	87.59	63.5469	82.52	49.3316	84.07	69.4558	Israel
IL_1003	83.08	64.3629	77.62	60.9857	82.38	66.2645	Israel
IL_1004	83.03	64.7098	76.04	53.4624	77.55	64.2066	Israel
IL_1005	78.5	63.4721	76.98	57.7623	76.47	64.7573	Israel
IL_1006	83.11	62.5495	80.72	56.6777	82.98	66.4747	Israel
IL_1007	81.32	60.5615	82.77	50.9836	79.57	62.943	Israel
IL_1008	83.06	64.4001	80.51	57.8783	81.65	67.4096	Israel
IL_1009	81.23	64.8592	84.28	54.5303	80.39	66.6902	Israel
IL_1010	82.31	59.7915	84.67	49.4051	82.04	66.6518	Israel
IL_1011	82.97	69.8824	78.25	65.5505	81.69	70.7227	Israel
IL_1012	81.01	68.4067	77.26	65.1557	79.39	67.5335	Israel
IL_1013	84.72	63.0814	81.97	59.028	81.74	66.053	Israel
IL_1014	85.16	58.7753	83.34	53.1758	84.35	63.631	Israel
IL_1015	86.62	61.7631	84.88	53.0769	82.81	67.9222	Israel
IL_1016	84.09	68.0418	78.91	64.837	81.17	68.229	Israel
IL_1017	86.54	68.2776	84.52	55.389	82.63	69.5045	Israel
IL_1018	84.01	62.266	84.3	54.5008	84.17	68.4295	Israel
IL_1019	85.64	67.208	80.68	58.8078	82.38	68.3526	Israel
IL_1020	78.9	66.1052	74.71	62.774	77.32	65.8628	Israel
IL_1021	79.82	61.1288	78.85	54.7425	78.13	63.08	Israel
IL_1022	85.4	64.5908	82.15	58.8834	83.67	68.0003	Israel
IL_1023	84.68	67.2883	82.2	63.7654	84.23	70.7552	Israel
IL_1024	82.24	68.5955	78.99	65.3433	80.63	69.5527	Israel
IL_1025	83.49	62.4587	83.38	54.1392	82.1	67.7789	Israel
IL_1026	87.32	69.5868	85.05	62.5741	86.43	73.023	Israel
IL_1027	82.11	68.5036	78.28	66.1885	81.21	69.3465	Israel
IL_1028	79.37	64.8618	74.39	58.5718	77.35	65.9545	Israel
IL_1029	84.09	62.9956	77.98	53.8424	80.25	66.2422	Israel
IL_1030	85.59	67.0693	82.17	60.45	82.56	69.4218	Israel
IL_1031	84.23	70.3977	75.78	62.6011	81.14	69.715	Israel
IL_1032	83.59	68.7863	79.69	64.9766	82.35	69.8406	Israel
IL_1033	83.4	69.0759	82.24	66.55	80.84	68.8783	Israel
IL_1034	81.36	68.3239	77.61	66.9115	80.06	69.2612	Israel
IL_1035	84.97	67.0843	80.64	56.5585	80.67	66.0933	Israel
IL_1036	88.96	63.4317	83.54	52.1648	83.3	66.5317	Israel
IL_1037	83.54	66.5322	82.17	62.4795	83.81	69.8862	Israel
IL_1038	84.38	67.6327	78.8	58.1272	83.83	71.6325	Israel
IL_1039	82.18	58.1819	83.59	50.6234	79.62	63.8165	Israel
IL_1040	85.84	65.166	83.59	56.3251	84.18	68.8662	Israel
IL_1041	87.16	64.9914	85.56	48.5302	80.56	66.5206	Israel
IL_1042	84.3	66.2694	80.74	61.641	82.68	66.6822	Israel
IL_1043	84.42	69.919	81.75	64.7632	83.42	70.2433	Israel
IL_1044	81.66	61.9023	79.6	54.706	79.72	62.3035	Israel
IL_1045	83.01	69.1128	78.4	65.7055	81.71	69.1382	Israel
IL_1046	82.31	68.525	79.2	65.8781	81.11	69.5949	Israel
IL_1047	81.72	62.6513	83.32	52.5353	79.79	65.6779	Israel
IL_1048	85.1	69.2619	79.05	63.2005	83.85	69.4298	Israel
IL_1049	80.86	59.4596	82.45	51.9425	80.07	65.113	Israel
IL_1050	85.89	67.0509	81.18	58.2363	82.9	69.5354	Israel
IL_1051	83.59	67.3767	78.05	62.3424	82.03	68.3748	Israel
IL_1052	78.43	63.5278	75.66	57.6753	75.72	64.4048	Israel
IL_1053	85.75	64.5089	87.18	46.7437	85.58	73.5426	Israel
IL_1054	85.3	70.4783	78.37	64.741	82.93	69.3869	Israel
IL_1055	83.21	69.1276	80.15	66.4743	81.91	69.5838	Israel
IL_1056	82.02	59.9094	78.44	51.1347	78.72	65.7049	Israel
IL_1057	83.16	68.6078	77.26	63.7145	82.3	69.1888	Israel
IL_1058	78.51	65.1141	76.91	62.0792	77.04	66.4421	Israel
IL_1059	84.33	68.5709	79.6	63.4939	82.55	68.8409	Israel
IL_1060	85.99	55.7081	83.8	45.7495	81.14	62.8872	Israel
IL_1061	80.93	67.154	76.72	63.8858	79.75	68.1019	Israel
IL_1062	84.69	68.6157	78.92	58.7485	82.86	72.1285	Israel
IL_1063	84.85	67.3439	82.83	57.7881	80.51	68.237	Israel
IL_1064	83.34	61.5377	81.61	57.704	80.46	62.1792	Israel
IL_1065	84.91	69.2269	78.43	62.7847	83.14	70.2017	Israel
IL_1066	82.63	61.6328	82.99	53.2694	80.16	64.1543	Israel
IL_1067	84.28	71.783	80.58	69.62	82.81	71.7537	Israel
IL_1068	87.98	63.7253	84.56	53.1377	84.88	69.5331	Israel
IL_1069	87.03	67.8737	81.91	58.9157	82.96	69.4723	Israel
IL_1070	84.2	69.1137	82.42	65.1115	83.52	70.4976	Israel
IL_1071	80.89	63.3971	83.39	54.9845	79.97	67.1787	Israel
IL_1072	78.43	66.9225	75.05	64.2948	78.26	66.8268	Israel
IL_1073	88.27	67.2148	83.12	54.9007	84.27	69.4564	Israel
IL_1074	83.36	65.1488	82.38	59.1606	81.19	68.7958	Israel
IL_1075	84.26	64.1106	82.2	53.2125	85.52	69.6325	Israel
IL_1076	81.38	65.2523	77.01	60.4122	79.27	65.1516	Israel
IL_1077	86.78	63.4784	83.07	54.5212	82.16	65.8023	Israel
IL_1078	81.54	61.4777	82.57	53.83	79.8	64.5911	Israel
IL_1079	84.34	62.7523	84.23	55.7941	81.52	64.3742	Israel
IL_1080	84.83	66.5208	82.39	59.8261	84.71	68.6169	Israel
IL_1081	84.75	61.3374	85.64	44.9261	80.17	62.6346	Israel
IL_1082	84.36	61.7177	83.72	51.383	82.5	66.7562	Israel
IL_1083	84.58	63.1156	82.96	52.4421	83.62	67.4281	Israel
IL_1084	80.76	63.0484	82.19	57.2026	80.61	65.4619	Israel
IL_1085	83.65	65.509	79.65	58.6292	82.24	67.7292	Israel
IL_1086	83.23	67.4569	77.58	63.2931	80.66	67.0718	Israel
IL_1087	81.93	68.3882	79.03	67.077	78.59	67.7654	Israel
IL_1088	79.41	67.3443	77.35	66.4623	77.32	67.6578	Israel
IL_1089	82.81	67.9855	79.12	64.5292	80.85	68.8892	Israel
IL_1090	83.26	69.2234	77.45	61.9784	78.57	67.4855	Israel
IL_1091	88.58	59.9457	86.29	45.5721	81.83	68.9422	Israel
IL_1092	82.39	63.7536	81.39	53.6518	78.18	65.6712	Israel
IL_1093	85.64	68.0714	82.39	61.5703	84.46	71.0132	Israel
IL_1094	82.91	68.9946	79.25	65.6247	81.63	69.9289	Israel
IL_1095	86.68	64.7382	80.15	53.0194	86.23	71.4509	Israel
IL_1096	85.91	64.2198	82.17	58.3265	83.86	67.916	Israel
IL_1097	82.58	60.9754	83.95	50.7403	80.23	66.6855	Israel
IL_1098	87.71	68.4686	83.13	60.7761	86.12	71.2704	Israel
IL_1099	81.87	60.3301	83.78	51.0749	79.51	65.4147	Israel
IL_1100	85.01	70.0947	81.21	64.8025	82.04	71.4095	Israel
IL_1101	80.63	64.6464	79.18	59.2194	80.14	65.862	Israel
IL_1102	85.78	71.3501	83.49	68.2635	84.79	73.0935	Israel
IL_1103	81.09	58.2164	81.38	48.1582	79.67	65.8198	Israel
IL_1104	82.59	65.8234	80.18	64.7646	81.51	67.6281	Israel
IL_1105	82.07	62.2967	82.23	60.3671	80.68	63.4448	Israel
IL_1106	87.29	62.5467	84.75	51.4633	84.58	68.085	Israel
IL_1107	85.59	64.8042	81.57	58.3693	82.47	66.7208	Israel
IL_1108	81.38	65.463	77.73	60.1941	79.09	66.4781	Israel
IL_1109	78.64	63.8458	76.37	62.2031	77.81	65.2671	Israel
IL_1110	82.94	66.2337	78.34	58.7257	80.35	67.4707	Israel
IL_1111	85.66	64.2062	79.9	56.3181	83.59	67.2896	Israel
IL_1112	86.61	61.2824	82.83	49.8104	81.63	65.1187	Israel
IL_1113	83.1	69.0148	78.23	63.9012	82.68	68.7028	Israel
IL_1114	87.16	65.5081	82	55.4892	83.27	69.2935	Israel
IL_1115	86.71	62.3593	83.27	53.2109	82.87	67.3957	Israel
IL_1116	87.79	64.3362	80.66	56.7495	85.13	67.1749	Israel
IL_1117	87.36	67.9503	83.41	58.6857	85.21	71.985	Israel
IL_1118	83.06	68.9576	78.17	65.6805	81.45	69.0192	Israel
IL_1119	81.96	67.4651	79.03	63.4921	81.42	68.5914	Israel
IL_1120	83.68	65.199	83.37	58.4873	82.38	69.5519	Israel
IL_1121	85.38	62.031	82.83	53.6792	85.11	66.8549	Israel
IL_1122	84.18	64.1784	83.41	55.6163	80.34	64.6251	Israel
IL_1123	85.29	67.7029	81.66	62.7045	83.98	70.0785	Israel
IL_1124	88.62	63.5615	86.02	50.3367	85.57	70.2034	Israel
IL_1125	79.59	66.1892	73.12	59.7651	75.45	64.2108	Israel
IL_1126	80.9	60.4713	82.92	51.8432	78.38	64.0267	Israel
IL_1127	89.57	65.5871	87.43	54.2069	85.66	70.1577	Israel
IL_1128	82.26	67.8718	75.71	62.5492	80.58	68.4181	Israel
IL_1129	82.09	67.1478	79.72	64.4773	82.17	68.7603	Israel
IL_1130	81.82	65.5448	79.46	60.5065	80.09	65.4991	Israel
IL_1131	82.38	65.9135	77.44	60.3936	80.9	67.1966	Israel
IL_1132	86.3	64.2353	83.65	56.4192	85.65	68.4776	Israel
IL_1133	83.41	63.868	80.97	55.0229	80.71	66.5462	Israel
IL_1134	84.97	59.1393	83.02	47.6512	83.81	67.1209	Israel
IL_1135	81.36	66.8279	76.85	62.7169	80.53	67.2985	Israel
IL_1136	85.5	67.2167	82.93	59.4523	84.72	69.7595	Israel
IL_1137	87.08	64.2265	83.59	57.9452	84.2	67.5791	Israel
IL_1138	82.09	66.115	80.54	59.8197	81.89	69.5589	Israel
IL_1139	88.2	63.0394	82.9	55.3605	83.93	65.9503	Israel
IL_1140	86.41	65.2262	82.59	59.1627	83.58	68.8162	Israel
IL_1141	84.57	68.6904	80.22	64.8906	82.35	69.2447	Israel
IL_1142	84.07	64.7351	79.49	55.6748	81.61	68.3048	Israel
IL_1143	82.4	67.5294	78.11	62.1947	81.3	68.4451	Israel
IL_1144	85.32	67.7372	82.62	61.0516	83.72	71.2012	Israel
IL_1145	78.25	67.2185	76.66	65.784	78.04	67.7152	Israel
IL_1146	84.87	65.3126	76.83	52.2903	80.98	67.7122	Israel
IL_1147	83.58	67.2938	79.41	62.9999	81.37	67.4647	Israel
IL_1148	82.28	61.4362	82.64	52.7248	79.29	65.0789	Israel
IL_1149	86.73	65.8056	87.02	52.9651	87.38	71.75	Israel
IL_1150	87.52	67.5881	86.23	56.7769	87.57	72.7384	Israel
IL_1151	69.86	57.6877	67.05	53.507	71.84	61.9084	Israel
IL_1152	84.24	67.4	80.24	62.085	84.34	68.0068	Israel
IL_1153	86.02	68.3598	82.22	64.3957	83.86	71.355	Israel
IL_1154	84.77	64.0099	82.04	58.1415	80.76	64.4317	Israel
IL_1155	87.2	60.4488	84.97	47.4019	81.02	66.917	Israel
IL_1156	81.27	63.9164	79.52	59.1766	78.25	64.5862	Israel
IL_1157	86.8	65.656	86.24	47.7215	80.35	67.6629	Israel
IL_1158	83.93	64.7497	81.4	59.8266	83.01	66.7396	Israel
IL_1159	83.07	63.1826	83.42	52.8774	81.92	69.2944	Israel
IL_1160	82.93	65.0024	81.66	55.0841	79.57	67.5956	Israel
IL_1161	73.68	57.1884	70.59	50.579	70.94	59.9839	Israel
IL_1162	85.06	72.3042	79.75	67.7477	82.78	72.5859	Israel
IL_1163	83.59	69.4542	83.62	62.3726	81.2	71.4053	Israel
IL_1164	84.84	68.7675	80.33	63.5307	81.83	69.4828	Israel
IL_1165	84.73	70.7346	80.81	65.8537	83.23	71.3742	Israel
IL_1166	83.28	70.4593	76.18	64.2494	82.69	71.1308	Israel
IL_1167	85.04	59.2193	85.31	49.5284	82.35	65.5682	Israel
IL_1168	85.71	62.1396	84.43	56.8688	82.34	65.7092	Israel
IL_1169	81.94	71.3779	75.12	65.4262	79.03	70.4527	Israel
IL_1170	84.94	64.0761	84.15	48.2337	78.18	66.0672	Israel
IL_1171	78.91	62.152	73.38	54.9276	76.42	63.6701	Israel
IL_1172	83	69.7039	77.86	64.1221	80.46	69.7394	Israel
IL_1173	81.08	61.7605	78.55	54.7521	80.15	65.3119	Israel
IL_1174	83.25	67.6489	81.23	61.6451	83.13	70.817	Israel
IL_1175	84.26	71.4117	79.22	66.6977	82.91	72.1876	Israel
IL_1176	86.75	59.1582	84.26	48.3809	82.68	65.1143	Israel
IL_1177	86.04	68.213	78.07	58.4095	83.51	70.6144	Israel
IL_1178	82.89	61.3879	85.1	50.4816	79.99	63.5319	Israel
IL_1179	79.31	68.4345	77.01	65.6839	79.12	69.4411	Israel
IL_1180	84.2	65.2095	80.65	54.3268	80.86	67.2858	Israel
IL_1181	84.25	67.5303	77.67	61.0369	82.32	69.0785	Israel
IL_1182	85.03	62.4538	81.48	48.8433	80.33	66.8443	Israel
IL_1183	84.87	68.658	81.95	65.4654	82.49	69.5775	Israel
IL_1184	84.94	65.9986	83.09	59.5792	83.74	69.3611	Israel
IL_1185	84.95	62.1679	81.08	52.3988	83.88	68.3751	Israel
IL_1186	87.08	60.8166	83.31	51.4122	83.22	66.5627	Israel
IL_1187	83.44	70.0198	79.09	67.448	81.53	69.426	Israel
IL_1188	85.7	67.962	82.06	61.3534	83.93	69.3457	Israel
IL_1189	81.72	60.7736	83.27	55.781	78	61.8764	Israel
IL_1190	83.2	69.612	77.79	64.1866	81.9	70.6169	Israel
IL_1191	82.85	67.3044	78.38	62.7773	82.73	70.1472	Israel
IL_1192	83.19	70.1466	78.62	66.1731	81.41	70.8526	Israel
IL_1193	81.12	66.1906	80.87	63.4304	78.81	68.1068	Israel
IL_1194	84.17	70.4461	80.21	65.8421	82.17	70.9543	Israel
IL_1195	83.9	67.1039	79.37	61.5456	81.57	68.4218	Israel
IL_1196	81.56	67.0538	78.75	65.1718	80.86	67.5978	Israel
IL_1197	76.59	64.3189	72.76	60.3473	76.26	65.5937	Israel
IL_1198	87.55	69.7118	80.17	61.1176	85.52	70.7606	Israel
IL_1199	86.84	66.3881	86.15	60.4168	84.77	70.9482	Israel
IL_1200	85.91	67.7337	81.73	61.7542	82.69	70.0521	Israel
IL_1201	84.22	59.9841	86.88	49.3049	81.45	63.8404	Israel
IL_1202	83.69	67.365	79.3	60.1461	81.55	69.0049	Israel
IL_1203	84.93	67.0446	79.74	59.0117	82.95	68.8945	Israel
IL_1204	86.34	69.1008	81.72	59.545	84.69	71.1025	Israel
IL_1205	82.86	64.3454	80.38	52.8741	80.11	67.2957	Israel
IL_1206	84.88	67.2119	80.2	60.7883	83.34	68.821	Israel
IL_1207	84.38	61.2228	82.56	54.9405	81.4	66.1096	Israel
IL_1208	83.37	66.7337	79.58	59.0328	81.37	68.3921	Israel
IL_1209	84.04	64.0693	80.76	53.2799	81.99	67.7154	Israel
IL_1210	83.14	69.2508	78.32	63.9279	81.34	69.9105	Israel
IL_1211	82.09	63.5901	80.37	57.2186	79.53	65.3969	Israel
IL_1212	82.93	67.191	79.35	55.3121	84.25	71.1633	Israel
IL_1213	85.99	67.7205	81.89	62.4129	85.24	70.5112	Israel
IL_1214	81.03	62.7421	81.01	56.3741	78.68	65.1906	Israel
IL_1215	83.42	67.2776	79.9	59.9446	81.34	69.5036	Israel
IL_1216	82.66	63.9054	79.65	54.5677	82.39	68.548	Israel
IL_1217	80.97	60.5725	80.13	54.0109	78.56	64.6085	Israel
IL_1218	86.62	66.469	84	60.1428	84.25	67.122	Israel
IL_1219	85.39	67.3541	81.71	62.5448	83.2	69.6931	Israel
IL_1220	83.51	65.8858	81.05	62.3477	82.77	68.1954	Israel
IL_1221	86.08	68.5753	80.91	60.0552	84.33	68.8112	Israel
IL_1222	85.57	65.7915	82.96	60.6207	83.49	70.616	Israel
IL_1223	83.32	62.9966	81.32	56.0105	80.96	65.3755	Israel
IL_1224	86.19	70.0155	80.17	63.2004	84.82	70.8427	Israel
IL_1225	84.31	72.2754	80.13	69.7487	82.56	72.5644	Israel
IL_1226	85.26	70.805	81.12	63.2248	84.88	73.8114	Israel
IL_1227	79.27	59.1471	75.62	51.4114	75.78	60.7877	Israel
IL_1228	85.34	65.1515	81.77	60.544	82.43	68.5143	Israel
IL_1229	85.64	65.8503	82.19	57.74	83.94	69.6874	Israel
IL_1230	85.13	67.7059	80.71	63.016	83.79	68.832	Israel
IL_1231	88.36	60.4277	86.75	49.6937	84.68	67.1276	Israel
IL_1232	81.45	62.3271	79.4	58.6274	79.6	64.5515	Israel
IL_1233	85.83	67.433	80.32	53.6589	81.24	68.63	Israel
IL_1234	80.97	67.8091	76.68	64.012	79.72	68.5523	Israel
IL_1235	87.07	64.0279	83.87	55.5494	83.04	66.1939	Israel
IL_1236	82	66.7839	77.13	61.9359	80.22	66.9871	Israel
IL_1237	84.09	68.1275	79.41	65.5359	82.3	68.7284	Israel
IL_1238	79.56	67.9261	73.85	63.2705	78.94	68.8365	Israel
IL_1239	82.49	63.2375	79.62	55.7112	83.63	69.2562	Israel
IL_1240	85.27	67.5506	79.37	57.5371	83.49	70.1919	Israel
IL_1241	76.47	59.6416	73.43	54.8252	73.67	62.282	Israel
IL_1242	85.69	65.5429	83.61	59.0881	82.8	69.3255	Israel
IL_1243	83.48	65.3592	81.58	56.357	81.85	68.2893	Israel
IL_1244	85.72	67.3864	81.38	61.8386	83.67	69.2971	Israel
IL_1245	82.81	65.3446	82.7	55.0203	84.35	72.1974	Israel
IL_1246	83.32	62.7402	81.03	58.5439	83.37	67.3822	Israel
IL_1247	79.36	67.7893	75.67	63.9017	77.89	67.8218	Israel
IL_1248	84.12	66.9713	80.2	63.6432	82.51	67.9766	Israel
IL_1249	81.09	67.4969	78.41	63.8647	79.5	68.3714	Israel
IL_1250	85.94	66.9492	81.18	63.4015	85.19	69.754	Israel
IL_1251	81.3	67.5595	76.35	62.6324	79.98	68.5095	Israel
IL_1252	81.86	61.3606	80.03	51.6825	81.95	66.0315	Israel
IL_1253	83.23	66.779	79.63	63.1087	82.32	68.3066	Israel
IL_1254	79.37	66.4683	77.13	63.5471	78.36	68.3372	Israel
IL_1255	85.29	66.8688	83.29	53.0956	79.79	67.5905	Israel
IL_1256	87.21	59.8705	85.19	43.1523	80.54	64.4416	Israel
IL_1257	84.92	63.8991	82.64	54.8749	82.06	67.7769	Israel
IL_1258	85.26	62.2871	83.62	45.9079	78.57	63.8233	Israel
IL_1259	84.44	64.8264	81.19	57.8877	83.41	67.8074	Israel
IL_1260	86.83	67.087	80.86	55.4743	83.6	71.487	Israel
IL_1261	83.29	62.8989	82.8	52.7881	81	67.7534	Israel
IL_1262	78.54	58.6932	78.73	51.8598	73.43	60.6261	Israel
IL_1263	80.82	70.2963	76.8	66.876	78.42	69.2941	Israel
IL_1264	86.69	68.171	84.39	63.9934	85.87	71.6985	Israel
IL_1265	82.93	62.9765	81.07	57.5424	81.82	64.2276	Israel
IL_1266	81.19	70.4396	77.61	67.3647	79.48	69.9554	Israel
IL_1267	82.46	62.2217	80.59	53.3606	79.72	65.284	Israel
IL_1268	83.86	64.7805	82.78	58.1928	83.18	69.723	Israel
IL_1269	83.27	63.3141	80.6	59.3438	81.11	65.9796	Israel
IL_1270	87.3	66.3331	82.45	56.6258	83.06	71.1874	Israel
IL_1271	84.04	67.8679	79.93	61.1316	81.7	69.4747	Israel
IL_1272	84.28	62.2526	80.77	57.1292	81.52	65.5814	Israel
IL_1273	82.4	70.9425	75.94	65.2387	80.66	70.5121	Israel
IL_1274	81.43	66.2417	79	60.5618	79.62	67.0415	Israel
IL_1275	85.14	69.4736	82.16	65.7057	84.67	71.1104	Israel
IL_1276	78.78	66.1172	69.16	57.4098	78.32	66.5848	Israel
IL_1277	81.8	64.2371	78.63	59.7669	80.15	66.247	Israel
IL_1278	83.06	58.8361	79.96	49.8803	80.99	61.8312	Israel
IL_1279	85.35	67.3351	79.7	61.8676	83.34	67.5596	Israel
IL_1280	83.45	67.5123	81.71	61.0088	80.09	67.5073	Israel
IL_1281	85.35	68.8126	79.63	62.489	81.88	68.8572	Israel
IL_1282	82.87	66.8899	78.46	62.2724	79.75	67.7786	Israel
IL_1283	73.17	57.8381	69.02	53.5969	71.99	58.9751	Israel
IL_1284	84.84	68.7874	80.62	65.0748	82.03	69.8193	Israel
IL_1285	82.04	65.7172	79.82	61.9078	80.69	66.3902	Israel
IL_1286	84.83	67.9513	82.25	59.4888	85.15	72.2042	Israel
IL_1287	83.75	68.6617	81.37	64.9438	82.24	69.7185	Israel
IL_1288	83.58	67.0516	79.57	57.3007	85.58	70.848	Israel
IL_1289	84.95	64.8478	79.24	59.9676	83.19	65.3538	Israel
IL_1290	79.15	62.0559	78.21	57.439	78.18	64.3876	Israel
IL_1291	85.96	63.3855	80.7	53.5905	83.43	68.2708	Israel
IL_1292	85.05	69.4431	82.78	68.2499	82.85	69.7266	Israel
IL_1293	85.61	72.3882	76.89	64.4213	83.48	72.5192	Israel
IL_1294	85.17	66.8465	80.52	61.5527	82.5	67.9422	Israel
IL_1295	83.78	62.9753	80.13	57.0176	80.85	65.2284	Israel
IL_1296	81.68	65.3742	79.44	58.182	80.89	68.072	Israel
IL_1297	82.23	62.1664	82.51	54.199	79.92	65.4103	Israel
IL_1298	84.54	65.7208	81.2	58.5207	82.39	68.5123	Israel
IL_1299	83.26	71.4151	78.37	66.8069	82.51	72.7684	Israel
IL_1300	83.96	66.589	80.91	61.6992	81.61	68.1365	Israel
IL_1301	80.49	66.5001	75.25	60.8831	78.38	66.3808	Israel
IL_1302	83.75	69.6043	79.97	67.3592	82.45	70.3342	Israel
IL_1303	87.28	61.9775	83.27	53.0139	83.58	67.2186	Israel
IL_1304	84.38	67.2012	80.52	61.652	81.93	68.4829	Israel
IL_1305	83.43	62.8385	81.56	56.7271	82.46	67.9375	Israel
IL_1306	83.65	66.6701	81.58	52.9225	78.89	67.8108	Israel
IL_1307	83.23	66.8482	78.89	60.1716	82.96	70.3995	Israel
IL_1308	87.6	68.2939	84.35	53.0633	83.15	70.8765	Israel
IL_1309	83.52	68.2514	77.61	61.0134	79.96	67.7116	Israel
IL_1310	85.7	70.4352	82.64	65.3928	84.06	71.957	Israel
IL_1311	84.3	67.9781	80.24	63.8417	83.31	70.3908	Israel
IL_1312	85.05	68.4362	80.79	63.1623	83.13	70.0354	Israel
IL_1313	85.24	67.9114	80.89	61.858	82.92	69.176	Israel
IL_1314	83.77	65.242	77.51	55.3324	81.54	66.4959	Israel
IL_1315	85.8	67.435	80.15	57.6356	81.12	67.3159	Israel
IL_1316	82.99	69.1098	75.55	63.3546	82.19	71.3694	Israel
IL_1317	85.68	65.1726	81.9	58.7707	83.55	67.3297	Israel
IL_1318	79.67	64.7835	77.21	62.7252	78.13	65.7204	Israel
IL_1319	81.47	67.4214	77.17	60.3886	81.23	68.2915	Israel
IL_1320	84.46	63.2554	83.5	54.3428	81.67	66.1434	Israel
IL_1321	82.17	65.2536	78.64	60.5073	79.62	66.4755	Israel
IL_1322	84.05	67.5237	79.95	64.2062	82.37	67.8712	Israel
IL_1323	87.39	66.7671	80.41	56.7045	84	69.3146	Israel
IL_1324	85.99	67.6866	80.24	62.2382	83.3	68.734	Israel
IL_1325	79.39	61.7267	78.17	58.3391	76.09	62.8821	Israel
IL_1326	84.81	66.0319	85.45	55.2629	85.69	73.392	Israel
IL_1327	85.67	66.3603	82.48	63.3761	83.96	69.5377	Israel
IL_1328	84.24	71.659	79.5	67.3695	82.67	73.0784	Israel
IL_1329	82.84	59.3964	84.75	48.9416	80.7	65.053	Israel
IL_1330	83.92	64.2625	81.87	56.1919	81.31	67.6953	Israel
IL_1331	87.01	66.5152	84.25	58.4634	84.32	70.3992	Israel
IL_1332	80.86	68.7343	76.95	65.4598	79.95	68.9566	Israel
IL_1333	84.9	67.5032	81.57	61.4911	84.96	71.396	Israel
IL_1334	78.96	63.8659	75.55	61.2785	77.12	64.2304	Israel
IL_1335	79.29	63.4098	74.72	58.45	78.66	64.0627	Israel
IL_1336	83.03	69.6165	76.87	64.2916	81.93	69.8072	Israel
IL_1337	84.01	66.0947	78.67	59.2645	81.07	68.1875	Israel
IL_1338	89.31	62.7975	88.51	43.5783	88.81	80.4622	Israel
IL_1339	82.65	62.1121	83.03	54.4993	80.56	65.5495	Israel
IL_1340	87.12	65.5348	85.87	48.4931	80.44	66.8537	Israel
IL_1341	83.69	62.7615	81.57	53.8684	80.68	67.3466	Israel
IL_1342	81.92	63.0413	76.78	56.2509	77.99	63.9203	Israel
IL_1343	82.67	59.7382	78.35	56.5253	83.09	64.7302	Israel
IL_1344	83.51	61.3529	81.24	48.8429	79.47	68.0207	Israel
IL_1345	86.01	68.7921	82.6	61.7967	85.53	70.7933	Israel
IL_1346	83.12	61.5085	82.06	53.3976	81.38	65.9259	Israel
IL_1347	82.28	58.3328	84.79	49.8778	79.49	62.2652	Israel
IL_1348	86.47	71.3674	79.97	63.77	84.32	70.3083	Israel
IL_1349	81.25	65.2056	76.5	61.23	79.98	67.0431	Israel
IL_1350	84.87	64.7328	81.28	57.5758	83.32	68.2182	Israel
IL_1351	84.8	64.6492	80.55	58.4721	83.23	67.9371	Israel
IL_1352	85.67	67.036	84.87	59.1519	85.17	69.7943	Israel
IL_1353	82.62	59.569	82.83	48.843	79.71	65.4565	Israel
IL_1354	81.96	67.1206	78.06	61.7153	79.35	67.8071	Israel
IL_1355	82.37	65.3613	79.57	59.6841	80.02	66.5828	Israel
IL_1356	83.13	66.8824	78.97	60.7757	79.86	67.3509	Israel
IL_1357	83.36	69.0124	80.11	61.324	83.8	73.09	Israel
IL_1358	83.02	62.4632	85.4	51.505	81.95	67.1816	Israel
IL_1359	87.01	64.8956	85.72	56.849	84.43	71.1566	Israel
IL_1360	83.26	64.3524	80.69	60.6405	79.87	66.7484	Israel
IL_1361	85	66.3373	82.74	59.5182	81.77	70.2243	Israel
IL_1362	84.47	72.0015	79.64	68.0528	82.22	71.0414	Israel
IL_1363	82.13	66.4519	78.95	62.9157	80.55	69.3961	Israel
IL_1364	80.73	69.3777	75.45	64.5377	78.97	69.512	Israel
IL_1365	78.7	58.699	80.78	49.8718	78.48	64.7426	Israel
IL_1366	84.94	66.9829	81.84	62.0321	83.05	69.4274	Israel
IL_1367	85.16	60.2084	79.82	50.6319	80.14	65.1377	Israel
IL_1368	86.47	65.399	80.67	59.4043	84.49	68.4017	Israel
IL_1369	79.12	66.0397	77.78	62.3902	77.24	67.0195	Israel
IL_1370	84.64	63.7051	84.08	56.2127	82.58	68.7085	Israel
IL_1371	84.54	66.7239	82.2	59.9902	82.3	69.1493	Israel
IL_1372	82.83	61.3388	82.82	50.5796	79.95	65.175	Israel
IL_1373	86.87	62.4048	84.65	50.0304	83.73	68.6021	Israel
IL_1374	86.45	66.9536	81.86	60.9906	83.3	69.5906	Israel
IL_1375	85.83	68.5473	79.29	60.8676	81.2	67.4208	Israel
IL_1376	84.14	70.2538	79.61	65.5967	81.28	70.8396	Israel
IL_1377	85.4	58.4184	82.73	50.1438	82.17	62.9253	Israel
IL_1378	82.26	68.4737	77.86	65.432	79.82	67.3159	Israel
IL_1379	83.21	67.2616	80.56	63.302	81.97	68.3651	Israel
IL_1380	84.5	66.3559	83.87	62.4397	83.98	70.7324	Israel
IL_1381	79.87	60.0516	81.28	54.0134	77.53	62.2683	Israel
IL_1382	82.63	64.6094	79.74	56.0247	79.56	66.6523	Israel
IL_1383	80.53	59.7646	83.11	50.3799	79.08	66.7247	Israel
IL_1384	84.51	68.1583	81.3	64.9977	83.48	69.2148	Israel
IL_1385	87.27	63.7085	83.75	54.5184	86.17	69.857	Israel
IL_1386	85.57	65.0577	85.25	53.0252	87.94	71.4648	Israel
IL_1387	85.08	63.7816	85.48	52.6177	83.29	69.5637	Israel
IL_1388	78.9	62.4888	78.57	52.9849	76.07	64.603	Israel
IL_1389	86.6	68.3609	83.33	64.6567	83.77	70.6246	Israel
IL_1390	84.88	62.1023	81.48	55.1122	81.59	65.7301	Israel
IL_1391	84.81	70.155	79.92	64.7179	80.81	70.8417	Israel
IL_1392	85.85	65.3498	81.34	58.7188	84.76	69.6556	Israel
IL_1393	85.61	68.2546	81.33	63.725	83.27	68.8693	Israel
IL_1394	84.3	66.2633	81.23	60.4242	83.43	68.8494	Israel
IL_1395	82.04	68.0604	78.57	64.0856	81.14	69.4002	Israel
IL_1396	81.01	64.6691	77.19	60.6869	81.02	67.1553	Israel
IL_1397	79.28	58.3527	76.25	52.3656	77.4	63.0266	Israel
IL_1398	80.01	66.6905	77.34	64.0889	79.07	67.847	Israel
IL_1399	83.91	63.7293	82	54.449	79.56	65.9914	Israel
IL_1400	84.54	67.5595	79.7	58.5843	81	68.3029	Israel
IL_1401	85.97	63.3484	82.6	58.0249	86.09	67.5512	Israel
IL_1402	80.48	65.362	78.01	56.9879	76.09	65.3286	Israel
IL_1403	84.58	66.4313	80.98	61.6388	82.68	68.7854	Israel
IL_1404	83.92	67.4357	82.05	63.4669	83.2	69.5785	Israel
IL_1405	85.33	69.53	79.87	63.317	82.36	69.5836	Israel
IL_1406	85.47	65.4083	80.74	57.9862	83.03	68.4912	Israel
IL_1407	86.9	70.2498	81.48	61.6774	85.93	72.5238	Israel
IL_1408	83.23	68.4912	78.56	61.6661	81.19	69.7522	Israel
IL_1409	82.38	59.6208	88.11	47.907	82.19	69.77	Israel
IL_1410	83.61	65.9408	80.01	62.5205	81.8	67.7027	Israel
IL_1411	86.5	70.5065	77.58	59.4113	81.85	70.5906	Israel
IL_1412	85.47	72.0974	82.84	68.3172	84.84	73.8643	Israel
IL_1413	86.13	61.8471	81.75	53.7842	83.27	65.991	Israel
IL_1414	80.62	66.6584	84.17	49.4283	79.86	69.56	Israel
IL_1415	81.1	65.4888	78.79	62.8443	79.41	66.8614	Israel
IL_1416	79.81	61.98	77.87	53.3323	76.77	64.2986	Israel
IL_1417	80.3	61.2359	78.83	52.8093	86.25	66.6878	Israel
IL_1418	85.21	69.9738	80.98	65.2086	83.37	70.6195	Israel
IL_1419	85.41	63.1197	84.08	56.12	82.31	66.7672	Israel
IL_1420	86.15	63.4641	84.77	49.7122	81.03	65.2119	Israel
IL_1421	84.66	69.4114	80.29	65.239	82.44	70.3163	Israel
IL_1422	84.19	64.4802	83.29	57.7148	82.36	67.8213	Israel
IL_1423	85.97	66.3429	81.88	59.9501	83.14	67.3399	Israel
IL_1424	83.02	65.4606	80.9	59.8753	81.17	67.8744	Israel
IL_1425	84.05	68.4071	80.16	64.0127	83.1	68.025	Israel
IL_1426	83.68	66.0546	79.48	59.4048	79.72	65.2346	Israel
IL_1427	80.33	68.0426	76.61	64.1281	78.73	68.5512	Israel
IL_1428	84.36	65.5867	82.08	56.1465	81.31	68.0977	Israel
IL_1429	79.03	66.7609	77.6	66.4311	78.73	67.6876	Israel
IL_1430	84.04	66.5222	80.95	64.1004	82.35	67.0892	Israel
IL_1431	84.46	65.3553	85.19	55.8902	85.01	72.5001	Israel
IL_1432	82.9	67.7979	77.2	61.1785	81.93	68.892	Israel
IL_1433	85.87	72.253	80.17	67.0827	81.68	70.8221	Israel
IL_1434	79.68	60.6544	83.11	54.4897	80.43	64.726	Israel
IL_1435	84.45	62.7684	81	54.4259	82.24	66.9181	Israel
IL_1436	80.94	58.6591	82.27	48.5197	77.9	64.2195	Israel
IL_1437	84.48	68.7835	79.87	62.1105	83.17	70.8356	Israel
IL_1438	85.86	69.6201	80.89	64.535	84.1	70.2526	Israel
IL_1439	84.93	67.5567	78.87	60.0837	82.7	69.3754	Israel
IL_1440	84.31	65.1362	80.67	62.1064	83.26	68.3744	Israel
IL_1441	83.71	67.7031	79.27	63.0771	81.49	68.0326	Israel
IL_1442	86.84	63.9245	83.16	55.8927	83.52	68.5276	Israel
IL_1443	84.3	66.7764	81.19	56.5215	82.92	69.4479	Israel
IL_1444	81.02	59.552	83.77	49.6605	79.69	62.9956	Israel
IL_1445	82.38	68.1767	80.14	64.6396	81	69.3416	Israel
IL_1446	83.91	65.1468	80.5	61.8516	82.46	67.7151	Israel
IL_1447	84.3	65.365	86.65	53.1627	86.05	73.3603	Israel
IL_1448	81.8	68.5879	77.71	63.7273	81.51	70.2642	Israel
IL_1449	85.77	67.939	82.03	62.2306	84.02	70.076	Israel
IL_1450	85.49	67.0344	79.14	57.6281	81.39	68.179	Israel
IL_1451	81.21	60.8963	85.52	49.314	80.41	65.4383	Israel
IL_1452	83.72	65.1647	82.72	57.635	84.77	70.7985	Israel
IL_1453	81.96	67.5838	78.22	61.8014	82.04	69.5396	Israel
IL_1454	82.08	62.235	82.29	50.5991	80.29	66.8659	Israel
IL_1455	85.3	67.5072	81.13	63.4528	83.32	68.9251	Israel
IL_1456	84.62	60.7663	85.07	48.1563	83.06	70.2865	Israel
IL_1457	83.12	65.7154	79.12	62.5429	81.54	66.8061	Israel
IL_1458	86.21	66.681	81.7	59.4381	84.48	69.4646	Israel
IL_1459	76.6	64.9402	71.46	61.133	73.98	64.0589	Israel
IL_1460	86.72	66.6642	83.61	53.0388	87.41	71.497	Israel
IL_1461	83.74	72.2014	78.52	68.3856	82.34	71.8703	Israel
IL_1462	82.19	58.6461	86.18	44.8042	80.35	67.3277	Israel
IL_1463	82.83	63.8868	82.88	52.1457	79.95	67.4361	Israel
IL_1464	83.68	62.9679	80.56	54.3876	81.22	66.6723	Israel
IL_1465	85.02	68.2129	82.3	59.6186	87.49	72.1234	Israel
IL_1466	81.41	66.043	77.35	61.687	80.64	67.1004	Israel
IL_1467	86.15	67.1252	83.79	58.5156	85.12	70.6712	Israel
IL_1468	78.36	64.8334	81.64	57.3254	78	66.4733	Israel
IL_1469	84.79	64.1285	80.68	56.4955	84.1	68.8645	Israel
IL_1470	86.67	67.5312	83.24	58.4695	83.56	71.2212	Israel
IL_1471	83.38	64.0459	79.13	58.5262	80.3	64.5997	Israel
IL_1472	86.1	66.4367	82.7	57.5871	85.54	71.5602	Israel
IL_1473	83.76	68.9154	79.88	64.3022	81.63	70.6706	Israel
IL_1474	82.85	64.778	79.2	59.9534	81.56	66.0228	Israel
IL_1475	86.78	63.1024	82.03	50.5249	84.09	68.4914	Israel
IL_1476	82.38	67.4112	79.52	65.6115	81.45	67.9954	Israel
IL_1477	79.63	65.7653	76.24	61.3158	78.85	66.3872	Israel
IL_1478	75.69	58.9128	75.49	51.108	73.4	61.9903	Israel
IL_1479	84.25	57.7633	88.08	47.3525	84.43	68.0236	Israel
IL_1480	83.55	62.8687	80.04	58.8248	82.07	66.7484	Israel
IL_1481	85.14	69.2606	82.96	66.7188	83.49	71.0033	Israel
IL_1482	85.51	67.8667	80.78	62.2918	82.95	68.8583	Israel
IL_1483	80.36	65.1121	76.34	60.6359	78.29	65.5482	Israel
IL_1484	82.61	66.9654	78.96	62.0487	80.43	67.5845	Israel
IL_1485	83.49	64.4643	80.44	58.8209	82.27	66.5283	Israel
IL_1486	84.77	67.0265	80.16	61.6745	82.32	68.9033	Israel
IL_1487	83.71	66.9189	79.36	63.3504	81.85	68.7406	Israel
IL_1488	82.74	62.6546	83.81	52.311	80.43	67.1902	Israel
IL_1489	78.25	56.9899	85.11	43.8787	77.47	64.3077	Israel
IL_1490	76.63	59.306	73.69	54.7616	79.42	65.5687	Israel
IL_1491	79.29	61.0039	75.61	52.3587	80.53	67.0203	Israel
IL_1492	86.86	70.3073	82.05	64.875	84.85	71.2718	Israel
IL_1493	83.01	62.8568	81.59	56.991	81.34	66.4501	Israel
IL_1494	81.03	65.7717	85.53	45.947	79.72	69.1652	Israel
IL_1495	83.2	62.3762	82.95	50.4727	78.25	64.0896	Israel
IL_1496	81.11	59.9185	86.77	48.8023	79.88	64.2329	Israel
IL_1497	82.06	69.8004	77.99	65.3011	80.38	69.6064	Israel
IL_1498	74.41	62.4163	74.31	60.5593	78.89	66.1092	Israel
IL_1499	83.87	62.8443	84.8	53.8921	81.96	68.241	Israel
IL_1500	83.53	63.5629	84.08	51.7987	81.5	68.7609	Israel
IL_1501	86.38	66.3223	81.92	60.8002	84.29	69.8734	Israel
IL_1502	82.16	71.15	79.22	68.1426	81.82	71.4654	Israel
IL_1503	83.2	63.9127	79.43	60.4069	82.43	65.9312	Israel
IL_1504	87.99	66.1106	81.21	53.4381	84.58	69.7733	Israel
IL_1505	82.75	72.6369	80.12	70.3792	80.36	71.8357	Israel
IL_1506	83.21	57.3404	83.44	43.3598	77.2	65.2507	Israel
IL_1507	84.98	68.6614	80.99	64.299	83.27	70.6857	Israel
IL_1508	82.51	63.9731	80.34	54.5617	79.54	66.771	Israel
IL_1509	80.97	67.8508	77.14	63.7029	79.73	68.4525	Israel
IL_1510	82.81	66.3481	76.76	58.1348	82.09	66.9699	Israel
IL_1511	85.21	67.0887	81.94	58.7395	84.98	71.8679	Israel
IL_1512	85.01	68.449	81.84	63.7939	82.84	68.9947	Israel
IL_1513	84.27	65.3302	82.31	53.5862	78.89	65.8316	Israel
IL_1514	86.45	69.8645	82	64.158	84.43	70.0437	Israel
IL_1515	86.66	63.5689	83.82	56.0448	83.62	67.5975	Israel
IL_1516	83.84	70.276	79.37	66.2406	81.8	70.0737	Israel
IL_1517	82.44	66.9073	79.68	63.3892	81.66	69.0602	Israel
IL_1518	84.42	62.0841	82.01	54.9186	82.5	66.8616	Israel
IL_1519	83.99	66.4786	80	62.4057	81.77	67.4156	Israel
IL_1520	83.62	69.8161	81.49	65.0814	83.14	72.1985	Israel
IL_1521	85.42	65.6724	80.73	57.2292	81.88	67.6372	Israel
IL_1522	84.55	61.264	87.47	50.6891	82.86	66.6145	Israel
IL_1523	85.72	65.825	83.07	50.3359	79.8	66.8502	Israel
IL_1524	88.12	66.5363	84.61	59.4749	83.91	69.3686	Israel
IL_1525	84.4	64.2084	81.91	56.2476	80.16	67.3129	Israel
IL_1526	84.05	66.0474	85.03	56.8588	81.92	70.5687	Israel
IL_1527	82.9	60.8368	83.48	52.7353	78.81	61.0949	Israel
IL_1528	86.97	64.0878	84.03	54.3504	84.73	69.634	Israel
IL_1529	82.13	68.7215	77.87	64.7474	81.29	69.3825	Israel
IL_1530	84.71	65.9097	81.46	64.0424	83.32	68.0186	Israel
IL_1531	81.08	67.0526	74.41	61.9451	78.8	66.4898	Israel
IL_1532	86.34	64.9364	81.11	56.9286	85.46	69.1002	Israel
IL_1533	85.29	65.9267	82.42	61.8602	83.25	68.0767	Israel
IL_1534	82.56	68.5068	80.94	64.3838	80.93	70.441	Israel
IL_1535	81.37	57.6712	85.4	48.1074	80.34	65.1457	Israel
IL_1536	83.84	69.4057	79.52	66.8192	81.92	70.6005	Israel
IL_1537	86.41	70.3825	80.84	64.1822	85.02	71.5892	Israel
IL_1538	81.27	57.915	84.64	47.8289	78.76	63.167	Israel
IL_1539	80.22	63.0909	79.61	57.0473	77.63	65.2977	Israel
IL_1540	85.8	65.1387	78.99	56.6367	80.97	65.2001	Israel
IL_1541	83.98	67.3535	76.79	59.7776	81.85	68.5511	Israel
IL_1542	85.44	68.3393	80.88	63.3519	81.85	69.5109	Israel
IL_1543	82.5	64.2098	80.62	57.2129	80.25	67.2101	Israel
IL_1544	82.04	60.0145	84.28	50.0851	79.39	64.0013	Israel
IL_1545	81.2	61.6886	80.47	51.9996	78.86	65.413	Israel
IL_1546	83.96	67.3065	81.32	62.2772	83.17	69.8528	Israel
IL_1547	86.81	63.2192	84.34	56.1864	83.1	68.6855	Israel
IL_1548	80.4	66.4592	78.76	63.7045	80.99	70.178	Israel
IL_1549	84.34	68.9399	80.28	61.4782	83.06	70.7323	Israel
IL_1550	87.33	60.8479	86.22	49.1551	84.68	67.1352	Israel
IL_1551	85.42	64.7136	82.32	54.4247	83.87	70.0154	Israel
IL_1552	86.85	67.4423	79.34	56.4661	83.33	68.817	Israel
IL_1553	87.29	65.8473	82.03	58.904	83.54	67.8894	Israel
IL_1554	83.88	63.7245	82.97	56.3552	83.52	69.3388	Israel
IL_1555	83.27	68.5269	77.13	62.8245	81.5	67.9531	Israel
IL_1556	84.81	66.3042	78.71	58.6309	81.91	67.7459	Israel
IL_1557	85.07	68.505	81.7	60.6507	82.16	68.8842	Israel
IL_1558	80.03	62.3957	79.06	55.2977	78.9	67.0351	Israel
IL_1559	84.81	65.5279	82.19	53.6966	80.79	66.2477	Israel
IL_1560	82.86	65.1277	80.27	55.4171	78.51	66.9565	Israel
IL_1561	81.97	66.8996	78.25	64.0315	80.13	67.5867	Israel
IL_1562	83.46	62.7645	80.19	57.4401	81.09	65.2974	Israel
IL_1563	81.72	69.7781	76.58	65.4056	80.51	70.1491	Israel
IL_1564	86.78	69.9382	84.27	62.5833	86.43	72.3298	Israel
IL_1565	86.11	66.7837	83.25	62.7339	83.35	69.6246	Israel
IL_1566	81.57	66.718	77.36	60.8036	78.79	66.7027	Israel
IL_1567	80.39	63.9438	76.04	58.1926	78.81	65.3225	Israel
IL_1568	84.23	68.2743	80.13	64.6116	81.81	69.56	Israel
IL_1569	83.46	60.9393	84.22	51.3935	80.88	65.7245	Israel
IL_1570	88.44	69.5495	84.09	58.4462	86.26	72.7711	Israel
IL_1571	85.15	66.0977	79.29	58.8025	84.19	68.5467	Israel
IL_1572	83.75	61.37	86.28	48.2518	82.76	64.0834	Israel
IL_1573	83.26	65.4098	80.59	62.4371	82.39	68.1714	Israel
IL_1574	85.67	70.5983	83.32	65.6726	85.82	72.8923	Israel
IL_1575	83.36	69.1841	78.88	64.4165	82.73	69.8794	Israel
IL_1576	86.29	64.6943	84.4	51.7378	82.73	69.7214	Israel
IL_1577	84.3	64.1044	81.57	56.0063	81.15	66.4681	Israel
IL_1578	88.45	65.0022	86.25	55.4316	84.91	71.5099	Israel
IL_1579	81.78	66.4502	79.52	65.0024	80.74	68.6062	Israel
IL_1580	84.28	69.3402	81.15	64.3003	83.31	70.8637	Israel
IL_1581	85.99	67.4139	83.98	50.7104	79.62	67.4155	Israel
IL_1582	82.94	67.039	81.07	63.8107	81.59	69.1104	Israel
IL_1583	92.26	67.6588	85.25	51.2649	83.68	72.1651	Israel
IL_1584	86.04	66.2277	83.09	60.8255	85.25	68.75	Israel
IL_1585	81.43	64.9931	76.1	57.3542	82.16	68.6928	Israel
IL_1586	87.12	65.7234	84.09	57.6021	84.23	69.2978	Israel
IL_1587	84.56	69.7086	80.54	65.9655	82.28	69.8754	Israel
IL_1588	84.23	65.648	79.91	58.6921	81.68	68.0524	Israel
IL_1589	81.59	66.1957	79.49	64.2079	82.36	69.0435	Israel
IL_1590	84.78	67.7646	81.51	63.623	82.36	69.5124	Israel
IL_1591	80.96	64.294	78.78	60.2541	79.99	66.4237	Israel
IL_1592	81.08	64.9024	78.1	60.9983	79.48	66.2497	Israel
IL_1593	80.43	63.5159	78.04	54.1914	85.91	71.2164	Israel
IL_1594	80.87	57.0184	81.86	47.9683	79.02	63.0661	Israel
IL_1595	86.75	64.0536	82.25	55.373	85.8	69.2291	Israel
IL_1596	83.29	64.6661	80.02	58.1004	83.36	70.2194	Israel
IL_1597	85.02	61.6285	80.9	59.47	83.98	66.0175	Israel
IL_1598	84.93	65.1513	82.25	45.182	76.33	64.1957	Israel
IL_1599	84.89	69.1589	78.77	61.5438	82.19	69.5523	Israel
IL_1600	88.73	67.8392	81.83	57.3941	85.26	68.554	Israel
IL_1601	84.56	63.125	82	54.9684	81.26	67.1782	Israel
IL_1602	83.53	67.2087	84.93	58.5549	81.61	71.1693	Israel
IL_1603	82.45	66.0731	77.87	60.1147	81.15	67.2466	Israel
IL_1604	83.79	65.3403	80.76	61.9218	81.73	67.5945	Israel
IL_1605	83.42	68.7834	78.68	62.8452	82.44	69.9105	Israel
IL_1606	86.4	65.7565	84.51	60.7463	84.18	69.542	Israel
IL_1607	88.46	60.4409	85.47	50.7612	85.02	68.0143	Israel
IL_1608	83.99	66.7579	79.02	60.4423	82.45	67.632	Israel
IL_1609	83.66	64.0965	80.41	55.4675	80.27	67.0502	Israel
IL_1610	86.81	68.687	81.36	63.0284	84.1	70.2019	Israel
IL_1611	81.82	66.3392	78.18	62.7011	80.05	66.4744	Israel
IL_1612	85.58	61.4799	88.44	49.0771	83.56	68.9491	Israel
IL_1613	87.4	65.1008	82.67	53.2444	82.16	69.6004	Israel
IL_1614	84.36	66.4237	79.16	59.6647	84.01	68.0946	Israel
IL_1615	83.47	66.2118	80.48	60.908	80.12	68.571	Israel
IL_1616	84.04	65.2546	82.09	60.0969	81.2	66.6724	Israel
IL_1617	84.04	67.8517	79.14	63.2011	82	67.6592	Israel
IL_1618	86.57	67.0293	81.16	60.332	83.66	69.1026	Israel
IL_1619	82.54	66.5598	76.87	58.9023	83.17	69.2669	Israel
IL_1620	82.94	61.9239	80.41	52.9027	81.73	63.7717	Israel
IL_1621	79.99	67.2502	77	63.8884	79.63	68.4853	Israel
IL_1622	82.26	66.114	77.84	62.8632	81.11	67.6001	Israel
IL_1623	83.63	67.1818	79.65	62.739	81.99	68.0571	Israel
IL_1624	79.41	57.84	76.11	55.7619	78.87	60.1055	Israel
IL_1625	87.24	67.6894	82.5	59.2569	84.04	70.3037	Israel
IL_1626	87.97	63.7073	85.28	50.145	82.57	70.8918	Israel
IL_1627	87.02	63.2559	84.89	45.2036	79.95	65.6192	Israel
IL_1628	83.81	68.0882	79.01	63.3248	81.62	68.619	Israel
IL_1629	84.41	62.8321	83.43	49.5974	80.37	66.3303	Israel
IL_1630	82.57	64.8436	82.44	58.1818	81.22	68.0623	Israel
IL_1631	84.27	63.4062	82.16	57.06	82.27	67.7699	Israel
IL_1632	81.11	62.2386	82.17	54.2581	79.5	66.3912	Israel
IL_1633	85.32	68.3382	81.63	61.745	82.55	67.6932	Israel
IL_1634	87.43	66.3974	83.78	60.524	85.14	70.0977	Israel
IL_1635	86.18	64.7572	84.06	46.9009	79.2	65.7243	Israel
IL_1636	83.94	60.3633	78.76	47.3375	82.49	65.6591	Israel
IL_1637	84.43	66.1213	79.75	57.5505	82.18	69.0684	Israel
IL_1638	86.13	64.1163	83.7	51.0526	84.59	70.2806	Israel
IL_1639	82.06	64.1586	79.21	59.5756	80.37	66.2981	Israel
IL_1640	82.11	60.9075	82.52	45.955	77.88	65.1761	Israel
IL_1641	86.32	63.9648	83.69	53.5129	85.83	68.807	Israel
IL_1642	84.6	65.7507	83.01	59.4596	81.84	68.0939	Israel
IL_1643	76.1	66.1557	73.58	64.4768	74.96	66.0881	Israel
IL_1644	86.43	65.2977	84.3	56.3177	84.39	70.5599	Israel
IL_1645	85.96	66.4699	84.17	56.2353	84.93	70.0489	Israel
IL_1646	85.32	67.6095	82.19	62.3102	82.53	69.2638	Israel
IL_1647	80.13	62.5687	77.32	56.9134	77.54	63.184	Israel
IL_1648	86.99	67.23	82.89	59.0675	82.37	68.6759	Israel
IL_1649	83.66	69.7441	77.76	63.8014	81.04	69.7801	Israel
IL_1650	86.83	69.7039	82.07	65.1224	85.02	71.0371	Israel
IL_1651	83.77	69.1019	80.91	66.3688	83.18	70.7913	Israel
IL_1652	79.55	60.2484	80.95	47.8709	76.63	65.2878	Israel
IL_1653	82.78	68.8485	75.33	59.6928	80.63	69.1427	Israel
IL_1654	88.15	61.3476	80.6	48.6933	83.74	65.1203	Israel
IL_1655	80.31	62.1767	81.71	53.5087	79.3	65.9078	Israel
IL_1656	87.74	64.8849	83.07	56.32	86.28	71.0035	Israel
IL_1657	77.44	63.1363	74.73	59.8625	75.6	63.984	Israel
IL_1658	87.45	67.0503	83.86	47.78	80.54	67.9158	Israel
IL_1659	83.25	65.1512	78.59	60.5014	81.05	67.2448	Israel
IL_1660	80.09	64.6044	77.88	59.4207	78.57	66.6256	Israel
IL_1661	82.95	66.5823	78.24	60.876	83.35	67.755	Israel
IL_1662	84.89	57.8149	80.88	48.7674	85.16	65.704	Israel
IL_1663	86.28	66.5158	81.18	59.2421	83.18	69.3469	Israel
IL_1664	80.05	56.6886	77.06	50.3433	80.99	64.6986	Israel
IL_1665	84.26	59.9912	82.06	48.436	79.59	64.7727	Israel
IL_1666	77.14	62.0432	83.49	50.4165	75.74	64.9629	Israel
IL_1667	85.49	61.566	80.49	51.7896	81.31	64.5775	Israel
IL_1668	77.57	64.6318	73.52	57.3926	74.95	65.0369	Israel
IL_1669	85.17	67.3045	80.99	63.1145	85.64	71.0181	Israel
IL_1670	85.34	62.3377	80.61	56.193	81.78	65.5081	Israel
IL_1671	80.87	65.0136	78.07	62.4141	81.41	66.9713	Israel
IL_1672	86.11	72.9941	80.78	67.2591	82.97	71.4176	Israel
IL_1673	87.47	61.6278	84.68	50.0633	83.01	68.8275	Israel
IL_1674	83.68	69.8289	77.67	64.8839	81.68	70.3029	Israel
IL_1675	84.19	63.0338	81.62	60.029	81.24	65.3411	Israel
IL_1676	85.86	66.5532	81.08	57.7811	83.31	68.6655	Israel
IL_1677	88.42	71.5787	79.03	61.1811	80.98	68.3321	Israel
IL_1678	78.35	62.1722	78.09	56.194	77.3	65.3336	Israel
IL_1679	85.51	56.2475	82.69	42.8977	80.21	62.9501	Israel
IL_1680	82.4	66.4024	77.51	62.3417	81.37	67.9129	Israel
IL_1681	85.13	67.9269	80.07	60.7592	81.88	69.6801	Israel
IL_1682	82.09	68.2375	78.43	66.2176	81.13	68.857	Israel
IL_1683	84.73	65.9083	80.9	60.6878	83.36	67.6712	Israel
IL_1684	84.09	67.3076	79.35	58.2327	81.86	68.7304	Israel
IL_1685	81.02	60.8494	81.19	47.6154	77.66	65.2536	Israel
IL_1686	75.03	57.3999	74.58	52.5137	73.93	60.89	Israel
IL_1687	85.35	70.5155	80.75	66.1788	82.74	71.078	Israel
IL_1688	82.36	69.3013	77.65	64.0039	80.33	69.6628	Israel
IL_1689	82.2	62.6838	81.83	52.8242	80.95	68.4014	Israel
IL_1690	86.35	67.7342	81.96	59.9241	84.3	69.602	Israel
IL_1691	80.77	66.0996	78.54	62.3502	79.2	66.6474	Israel
IL_1692	84.48	64.4808	81.03	53.7457	84.1	71.031	Israel
IL_1693	83.44	64.6725	80.83	56.4383	81.89	68.2908	Israel
IL_1694	84.2	70.7107	73.97	59.4632	84.23	73.5414	Israel
IL_1695	86.31	62.7269	81.57	54.5858	82.53	67.5166	Israel
IL_1696	85.56	66.66	80.3	55.729	83.86	70.1934	Israel
IL_1697	83.25	63.116	81.23	58.2436	82.17	64.2485	Israel
IL_1698	84.63	65.6667	79.72	59.9496	81.93	68.1804	Israel
IL_1699	83.87	64.391	80.86	58.6048	82.36	68.3815	Israel
IL_1700	81.51	64.8002	79.78	61.0356	80.96	66.9734	Israel
IL_1701	81.86	67.6689	78.63	63.6808	80.9	69.4599	Israel
IL_1702	85.82	64.6556	84.96	56.7528	82.5	68.9545	Israel
IL_1703	82.81	61.6467	81.58	52.3857	80.14	66.4553	Israel
IL_1704	84.73	69.9622	80.28	65.0704	83.28	70.9999	Israel
IL_1705	87.95	62.4683	84.49	56.27	84.96	65.7296	Israel
IL_1706	83.13	61.7913	82	54.0235	81.81	64.6035	Israel
IL_1707	83.77	62.1381	84.7	54.5682	82.01	67.2176	Israel
IL_1708	83.92	65.9248	83.68	58.0797	81.27	67.7961	Israel
IL_1709	79.15	61.3805	79.75	57.066	77.97	63.2927	Israel
IL_1710	87.33	67.4451	82.58	59.0889	83.8	69.555	Israel
IL_1711	80.36	64.8773	71.5	53.0794	80.78	69.4216	Israel
IL_1712	84.54	67.4752	80.36	62.9368	82.22	68.9252	Israel
IL_1713	87.46	63.4319	85.26	51.871	82.57	66.9289	Israel
IL_1714	82.57	68.9013	81.07	63.9222	81.34	70.2849	Israel
IL_1715	84.69	65.2347	84.01	54.6005	81.8	69.7033	Israel
IL_1716	82.23	70.3197	78.02	66.4303	80.24	69.7713	Israel
IL_1717	85.18	70.2624	82.73	64.8373	83.45	71.3438	Israel
IL_1718	82.46	63.5357	81.95	49.2295	76.43	64.0786	Israel
IL_1719	82.32	66.2492	81.02	61.1194	79.44	66.7229	Israel
IL_1720	81.54	68.219	79.07	66.1299	81.02	68.6508	Israel
IL_1721	81.56	66.2116	77.84	63.4168	80.36	66.6814	Israel
IL_1722	84.56	63.098	83.68	54.052	81.23	67.0099	Israel
IL_1723	86	65.7848	81.55	60.1671	84.94	68.7575	Israel
IL_1724	84.62	65.0747	79.91	58.9001	85.28	69.7199	Israel
IL_1725	82.12	59.7202	83.31	48.2742	79.39	64.9586	Israel
IL_1726	88.33	63.5353	84.14	51.0574	83.99	67.3646	Israel
IL_1727	86.44	65.9314	82.64	59.9419	84.46	68.0388	Israel
IL_1728	85.33	63.9574	83.34	51.2333	80.3	65.3305	Israel
IL_1729	84.55	68.8113	82.42	63.3134	82.04	70.9849	Israel
IL_1730	86.9	69.5261	78.53	58.433	84.56	72.7357	Israel
IL_1731	84.36	69.3814	79.29	63.8385	82.6	70.059	Israel
IL_1732	86.78	66.0369	83.01	55.9856	84.06	69.9498	Israel
IL_1733	86.52	65.1531	81.37	57.9713	83.77	67.3468	Israel
IL_1734	81.09	63.9247	80.12	58.5261	80.79	66.884	Israel
IL_1735	84.9	66.5159	77.34	53.9722	79.66	65.1289	Israel
IL_1736	84.33	69.3396	78.89	65.2061	84.04	71.6192	Israel
IL_1737	86.46	69.6559	83.35	61.6447	84.84	73.2715	Israel
IL_1738	86.69	60.6501	82.61	47.892	81.21	65.6009	Israel
IL_1739	81.11	66.6507	77.37	64.3441	80.97	68.6821	Israel
IL_1740	86.34	60.4838	87.01	49.7706	83.38	60.7432	Israel
IL_1741	81.25	58.948	83.76	50.0326	79.46	63.3688	Israel
IL_1742	80.67	59.3785	81.52	51.7564	78.54	62.3547	Israel
IL_1743	87.8	66.6632	83.23	62.1125	86.79	70.0969	Israel
IL_1744	85.78	61.5082	85.33	51.7694	81.43	67.2773	Israel
IL_1745	81.32	65.0845	74.55	56.8067	79.52	66.3483	Israel
IL_1746	83.85	64.7	84.04	56.3023	82.85	70.0439	Israel
IL_1747	83.98	69.5624	80.43	66.8759	82.77	69.8853	Israel
IL_1748	84.76	65.152	82	52.2667	86.07	70.1904	Israel
IL_1749	84.63	69.5578	81.35	65.7381	82.42	70.2547	Israel
IL_1750	82.78	63.4083	81.11	56.1472	80.76	66.8352	Israel
IL_1751	87.61	67.2544	83.8	59.3142	83.69	69.5535	Israel
IL_1752	85.25	62.8299	79.95	56.3784	82.18	65.7308	Israel
IL_1753	84.48	67.3067	77.46	60.2319	80.25	66.2985	Israel
IL_1754	84.54	65.2403	80.86	59.1324	82.05	67.4377	Israel
IL_1755	82.67	65.9269	79.39	59.7442	81.09	67.0107	Israel
IL_1756	82.68	62.5588	80.12	56.4033	82.08	67.6916	Israel
IL_1757	83.32	66.1736	80.5	59.0375	81.97	66.5225	Israel
IL_1758	90.07	62.5941	87.53	47.1374	84.12	70.532	Israel
IL_1759	86.61	67.0909	81.12	59.8963	84.54	69.8046	Israel
IL_1760	82.67	70.3618	77.31	65.8876	80.09	70.289	Israel
IL_1761	86.87	66.1702	82.33	60.9497	84.73	67.7653	Israel
IL_1762	82.82	62.6069	83.92	53.1762	80.68	66.197	Israel
IL_1763	84.22	64.499	82.03	54.9198	80.69	67.7126	Israel
IL_1764	83.34	64.8364	81.88	57.0931	81.3	68.0929	Israel
IL_1765	82.69	67.64	77.89	63.45	80.68	68.1251	Israel
IL_1766	82.07	56.2343	82.35	47.2021	80.58	58.1637	Israel
IL_1767	81.82	67.9666	79.7	64.8648	81.08	69.041	Israel
IL_1768	82.13	56.8904	87.38	45.8953	79.64	64.3596	Israel
IL_1769	85.83	64.1025	80.86	56.7416	83.55	67.9939	Israel
IL_1770	81.37	63.8291	82.06	54.7275	79.71	66.1011	Israel
IL_1771	86.69	64.8117	81.75	54.0101	83.88	68.6055	Israel
IL_1772	84.16	61.5591	87.18	48.5305	81.44	67.8941	Israel
IL_1773	85.18	66.9421	79.89	61.5321	83.71	68.0675	Israel
IL_1774	86.8	64.957	77.06	49.3162	79.21	63.0877	Israel
IL_1775	84.38	69.4154	82.04	63.9885	83.65	72.8085	Israel
IL_1776	85.19	65.6768	81.74	58.7269	82.35	68.6509	Israel
IL_1777	82.54	68.4225	77.26	62.8032	81.32	69.123	Israel
IL_1778	85.13	69.3138	85.36	59.6408	83.95	71.6782	Israel
IL_1779	83.72	60.9368	84.51	49.819	80.75	66.6059	Israel
IL_1780	84.2	65.6353	83.23	57.2825	81.5	68.256	Israel
IL_1781	83.05	68.4118	79.22	63.9975	80.55	69.7932	Israel
IL_1782	79.2	62.6573	80.55	55.4019	78.3	65.3035	Israel
IL_1783	86.87	60.6097	83.8	50.5746	81.91	66.7776	Israel
IL_1784	85.77	62.8702	84.44	51.4104	81.53	63.5401	Israel
IL_1785	87.93	69.9622	83.3	61.588	84.99	71.4899	Israel
IL_1786	85.01	62.8984	83.94	58.495	83.08	64.6281	Israel
IL_1787	86.36	63.6972	85.38	53.4325	82.85	70.5958	Israel
IL_1788	82.43	59.4217	83.07	49.0067	78.73	63.4413	Israel
IL_1789	80.51	65.2041	75.62	61.4099	79.28	66.6459	Israel
IL_1790	84.34	65.7997	80.4	60.3454	82.77	68.5843	Israel
IL_1791	83.23	62.9068	82.76	57.3229	81.45	66.154	Israel
IL_1792	84.56	69.3567	80.59	66.3585	83.05	70.5157	Israel
IL_1793	79.74	61.3612	77.06	51.8542	75.82	63.3316	Israel
IL_1794	84.84	70.9957	80.62	65.6485	84.4	72.6239	Israel
IL_1795	84.63	65.7178	83.5	54.5585	85.17	70.9973	Israel
IL_1796	84.24	61.2685	82.88	52.1494	81.3	65.665	Israel
IL_1797	80.34	62.1506	79.77	55.0638	78.43	66.1178	Israel
IL_1798	83.18	65.8277	79.28	59.7963	81.04	66.9867	Israel
IL_1799	85.15	66.7626	81.85	55.721	81.4	68.1464	Israel
IL_1800	80.85	56.7422	82.07	45.143	79.97	65.245	Israel
IL_1801	86.97	65.5874	82.4	60.9459	84.9	69.6812	Israel
IL_1802	84.44	69.1505	81.03	64.6077	81.32	68.6515	Israel
IL_1803	83.16	66.8754	79.3	60.9565	81.54	69.0442	Israel
IL_1804	85.22	64.6683	82.99	57.6479	82.89	68.0116	Israel
IL_1805	87.47	64.8704	87.61	57.9697	85.13	70.4822	Israel
IL_1806	84.56	69.5653	81.47	65.8512	82.92	70.7653	Israel
IL_1807	83.53	69.2732	79.97	66.0028	82.77	70.9933	Israel
IL_1808	87.15	62.695	82.49	54.4217	83.46	65.9662	Israel
IL_1809	81.27	66.2817	76.82	64.062	78.86	65.9666	Israel
IL_1810	85.85	68.5799	82.29	61.1515	84.91	70.7532	Israel
IL_1811	81.52	66.6556	80	61.4706	80.01	67.8078	Israel
IL_1812	81.82	63.8208	80.99	58.0979	80.13	66.5698	Israel
IL_1813	81.52	66.1164	76.97	63.6671	77.24	65.37	Israel
IL_1814	80.59	67.2131	77.27	65.0263	79.87	68.349	Israel
IL_1815	82.34	69.5538	82.53	63.573	83	71.8912	Israel
IL_1816	84.91	67.04	81.95	60.3445	83.81	69.0106	Israel
IL_1817	79.12	61.6162	74.54	55.7093	79.35	65.673	Israel
IL_1818	87.52	69.6088	85.94	62.0809	85.48	72.6832	Israel
IL_1819	81.85	60.2427	83.6	50.2019	79.11	65.5256	Israel
IL_1820	86.32	68.2683	82.26	60.8268	84.53	70.8544	Israel
IL_1821	83.3	65.6529	80.35	59.9819	81.98	68.3024	Israel
IL_1822	83.48	61.7468	83.8	49.2946	79.25	65.4209	Israel
IL_1823	83.38	67.1184	77.73	62.3513	81.38	68.0756	Israel
IL_1824	85.1	63.0936	84.08	52.4434	82.03	67.5113	Israel
IL_1825	83.95	63.822	80.16	59.0273	82.43	67.4021	Israel
IL_1826	87.68	66.9668	84.48	60.1942	86.33	72.4634	Israel
IL_1827	84.51	62.4617	85.89	52.3565	82.26	67.133	Israel
IL_1828	87.96	69.0242	85.14	59.4254	87.2	72.1935	Israel
IL_1829	87.17	66.9953	84.97	57.1576	83.73	71.471	Israel
IL_1830	85.11	63.0481	81.35	54.7245	83.85	66.4254	Israel
IL_1831	81.74	63.5297	78.11	60.5762	79.76	65.5631	Israel
IL_1832	83.71	66.7986	78.88	61.0361	82.38	69.1086	Israel
IL_1833	83.97	63.9386	80.46	55.958	82.14	67.0782	Israel
IL_1834	75.18	58.3468	71.81	49.6485	73.32	59.4431	Israel
IL_1835	86.43	65.1514	84.24	59.4131	83.42	69.4073	Israel
IL_1836	85.33	67.16	80.97	59.6126	83.5	70.2448	Israel
IL_1837	85.37	63.8623	82.64	59.5079	84.24	68.7307	Israel
IL_1838	81.44	65.8054	79.21	63.0478	80.43	67.4878	Israel
IL_1839	83.86	63.515	79.61	51.6451	78.47	64.3382	Israel
IL_1840	81.19	68.9542	78.68	66.4239	80.48	70.2092	Israel
IL_1841	84.68	69.7142	82.13	65.621	84.42	71.915	Israel
IL_1842	84.05	59.2031	80.57	53.9776	82.44	62.8792	Israel
IL_1843	76.64	61.9253	74.85	59.0315	78.45	65.4627	Israel
IL_1844	86.03	63.7214	82.81	56.4186	83.19	68.69	Israel
IL_1845	85.7	68.8905	80.14	60.7089	83.62	71.2545	Israel
IL_1846	85.41	64.3513	82.66	54.4359	82.99	68.7026	Israel
IL_1847	86.91	67.3729	84.63	62.0908	86.37	71.7043	Israel
IL_1848	80.18	64.4861	84.93	52.1745	79.39	67.6774	Israel
IL_1849	86.44	62.6218	83.54	58.3896	83.16	65.6728	Israel
IL_1850	80.87	65.8866	79.95	61.2328	79.01	66.9113	Israel
IL_1851	86.25	65.2925	83.08	58.7509	83.5	67.7931	Israel
IL_1852	83.86	69.4784	78.64	62.1632	82.06	69.3905	Israel
IL_1853	84.75	69.3565	76	60.2819	82.66	70.7486	Israel
IL_1854	84.17	61.1715	84.22	46.4241	78.45	64.9456	Israel
IL_1855	82.56	57.8974	83.66	45.6161	80.01	65.607	Israel
IL_1856	85.41	68.0727	79.87	61.6632	83.46	69.1446	Israel
IL_1857	84.01	63.0337	83.03	53.8601	81.71	67.3506	Israel
IL_1858	86.73	65.0496	82.37	57.5353	82.54	67.3625	Israel
IL_1859	77.12	65.6066	74.63	62.7202	76.56	67.464	Israel
IL_1860	81.19	63.3343	77.21	56.8941	78.61	65.8496	Israel
IL_1861	86.82	63.2416	83.84	57.5449	84.07	64.3781	Israel
IL_1862	85.48	69.7654	80.54	64.8211	83.57	71.1113	Israel
IL_1863	83.95	67.7689	81.12	61.3507	83.05	71.6581	Israel
IL_1864	81.49	68.0184	78.49	64.4182	80.5	68.6725	Israel
IL_1865	84.88	60.2046	82.15	48.8979	81.43	64.0564	Israel
IL_1866	87.38	66.511	83.78	56.492	83.68	67.3125	Israel
IL_1867	85.44	70.2495	83.93	66.652	84.53	73.0302	Israel
IL_1868	80.24	64.879	77.57	60.4656	77.85	65.514	Israel
IL_1869	89.05	63.5015	84.65	53.9039	84.37	68.1475	Israel
IL_1870	80.26	57.1672	83.17	46.1459	77.56	64.0213	Israel
IL_1871	84.14	68.6376	79.11	64.6951	81.57	69.0905	Israel
IL_1872	83.99	67.6	77.71	61.9102	82.45	67.2095	Israel
IL_1873	84.21	67.857	80.69	62.9314	82.14	69.5373	Israel
IL_1874	83.45	68.6286	79.68	64.8119	81.7	69.335	Israel
IL_1875	83.08	60.8089	80.66	48.1632	77.24	63.3867	Israel
IL_1876	84.87	65.8331	84.79	51.6416	86.1	69.8897	Israel
IL_1877	85.34	68.4126	80.78	63.1808	84.19	70.4365	Israel
IL_1878	83.77	68.8428	81.24	65.2442	81.93	69.332	Israel
IL_1879	80	63.4225	75.37	59.9245	84.55	69.1523	Israel
IL_1880	85.91	62.033	81.99	55.6496	82.57	65.2177	Israel
IL_1881	84.11	66.1562	81.7	60.4113	82.67	68.2031	Israel
IL_1882	84.7	67.8984	81.69	63.375	82.76	69.5162	Israel
IL_1883	84.8	66.0613	81.37	57.8534	82.16	68.2925	Israel
IL_1884	78.92	62.608	76.92	58.9255	77.61	63.8235	Israel
IL_1885	84.69	69.4161	82	64.3712	82.78	71.0621	Israel
IL_1886	86.56	66.607	84.29	58.6978	86.48	71.1534	Israel
IL_1887	83.36	63.5953	79.96	62.0831	83.65	67.1317	Israel
IL_1888	85.39	69.9971	78.91	62.7784	83	70.583	Israel
IL_1889	84.65	66.2074	81.97	53.986	84.73	69.8449	Israel
IL_1890	83.62	67.0058	78.66	60.7476	82.76	69.6258	Israel
IL_1891	84.84	66.2743	77.11	55.975	78.7	64.6322	Israel
IL_1892	87.21	67.2238	85.09	47.8922	80.84	68.1903	Israel
IL_1893	87.19	70.932	83.01	63.473	85.99	73.1311	Israel
IL_1894	84.21	67.7866	80.1	64.055	81.84	67.9371	Israel
IL_1895	86.79	61.1886	84.62	53.5614	85.5	66.5288	Israel
IL_1896	85.03	68.1716	81.52	63.348	85.28	70.0814	Israel
IL_1897	82.28	60.2989	84.6	50.1771	81.7	66.4038	Israel
IL_1898	84.14	67.7667	81.11	61.791	81.54	67.9355	Israel
IL_1899	87.15	70.7646	84.58	60.682	86.43	75.1837	Israel
IL_1900	84.73	62.7644	86.85	52.5597	85.52	69.0627	Israel
IL_1901	82.69	66.7543	79	62.8258	79.74	67.3173	Israel
IL_1902	79.48	68.5871	78.3	65.4517	78.97	68.9367	Israel
IL_1903	82.62	66.4056	78.45	61.7072	81.81	68.5415	Israel
IL_1904	84.29	63.4237	84.84	55.2026	84.99	69.9198	Israel
IL_1905	82.13	66.3357	79.68	61.6545	80.55	67.8603	Israel
IL_1906	80.63	64.0829	78.92	58.8717	77.94	66.9444	Israel
IL_1907	83.4	64.3467	79.05	58.3153	79.87	65.047	Israel
IL_1908	85.38	65.6508	81.36	60.7612	83.04	68.0943	Israel
IL_1909	85.68	65.4883	82.04	59.1281	82.33	69.3455	Israel
IL_1910	82.11	67.6068	79.79	63.5854	81.23	68.2259	Israel
IL_1911	85.16	66.7829	80.05	57.5633	80.56	66.7692	Israel
IL_1912	83.51	66.8212	77.75	61.1422	80.33	67.5476	Israel
IL_1913	81.29	63.4725	73.13	54.54	78.23	65.3716	Israel
IL_1914	80.94	67.5582	77.94	64.0671	80.19	68.9842	Israel
IL_1915	82.22	62.4146	81.18	53.9253	78.87	62.3477	Israel
IL_1916	85.28	64.5619	83	48.141	78	64.8506	Israel
IL_1917	82.66	67.3203	78.22	63.1756	80.15	67.957	Israel
IL_1918	83.53	66.7506	79.91	61.3893	82.64	69.0832	Israel
IL_1919	83.69	66.0402	82.63	55.0852	81.4	69.7655	Israel
IL_1920	78.26	65.6574	72.99	65.4531	77.41	70.1748	Israel
IL_1921	84.8	66.5495	83.53	58.0967	83.48	70.1582	Israel
IL_1922	87.87	67.6303	84.53	58.7426	85.3	70.6023	Israel
IL_1923	87.19	68.6784	80.85	61.0924	87.13	71.9448	Israel
IL_1924	86.12	66.3824	81.93	61.6939	83.27	68.2734	Israel
IL_1925	80.09	63.6078	79.4	59.7123	79.27	65.9502	Israel
IL_1926	82.07	61.4036	78.32	50.2032	77.52	62.7876	Israel
IL_1927	86.64	64.7951	83.12	59.1362	83.88	69.5927	Israel
IL_1928	81.38	68.3053	77.29	65.2359	79.92	69.3487	Israel
IL_1929	79.94	63.2954	74.36	55.9835	77.05	63.6979	Israel
IL_1930	85.02	67.2006	80.72	60.1055	83.22	69.5372	Israel
IL_1931	86	66.1995	81.54	60.014	82.82	67.8285	Israel
IL_1932	85.58	64.3615	81.79	54.9242	82.76	67.9268	Israel
IL_1933	82.71	64.3288	82.34	57.8242	80.16	67.6164	Israel
IL_1934	85.48	68.6845	80.73	62.8746	83.56	69.4069	Israel
IL_1935	78.85	60.4443	78.99	52.9176	83.65	68.27	Israel
IL_1936	84.62	67.0984	76.9	59.6108	81.54	68.6113	Israel
IL_1937	81.96	66.1068	84.19	57.0436	80.2	67.1809	Israel
IL_1938	87.44	66.6006	83.69	57.658	85	67.8755	Israel
IL_1939	81.71	63.4463	79.33	56.4229	80.86	65.0634	Israel
IL_1940	82.68	71.2607	79.38	67.7823	81.34	70.8864	Israel
IL_1941	86.18	65.0618	83.48	56.1041	84.53	70.4453	Israel
IL_1942	84.81	67.3625	80.81	62.9586	83.01	69.4228	Israel
IL_1943	85.45	66.425	84.84	48.9692	77.98	66.048	Israel
IL_1944	81.74	62.3037	75.46	51.8427	78.75	64.5679	Israel
IL_1945	84.91	65.9997	81.81	57.4823	84.07	70.427	Israel
IL_1946	86.61	60.1792	82.07	48.9955	81.29	66.2579	Israel
IL_1947	84.04	67.6853	80.35	62.6893	82.66	68.8826	Israel
IL_1948	82.67	61.548	82.59	48.0672	77.65	63.948	Israel
IL_1949	84.55	62.7129	83.03	54.716	82.53	67.3174	Israel
IL_1950	84.12	65.7008	83.76	59.267	82.6	67.657	Israel
IL_1951	84.17	64.3043	83.23	55.9734	81.84	68.8271	Israel
IL_1952	80.64	60.1536	85	50.9751	81.93	68.1202	Israel
IL_1953	85.71	63.5722	83.69	55.4281	83.37	68.8171	Israel
IL_1954	87.89	70.9804	79.85	61.3806	86.89	73.2651	Israel
IL_1955	78.52	64.6302	73.32	59.396	76.94	65.5598	Israel
IL_1956	83.54	64.5923	80.35	54.0477	78.09	64.3173	Israel
IL_1957	82.28	66.4213	75.55	61.9803	79.22	65.0752	Israel
IL_1958	85.7	66.1737	81.83	59.9091	83.58	67.9428	Israel
IL_1959	82.35	60.3985	84.6	50.2195	80.18	65.4927	Israel
IL_1960	82.11	67.4099	77.95	63.9222	81.83	69.4351	Israel
IL_1961	83.36	66.284	84.3	50.8864	85.11	72.1141	Israel
IL_1962	81.32	62.205	81.97	53.9559	79.15	65.2838	Israel
IL_1963	85.41	68.0228	83.16	60.8666	84.03	72.1008	Israel
IL_1964	85.34	64.7442	83.14	58.1114	83.31	67.5562	Israel
IL_1965	86.37	66.0022	80.39	57.937	83.56	68.7238	Israel
IL_1966	83.59	59.516	85.58	50.8384	83.53	64.1717	Israel
IL_1967	81.67	59.2226	81.1	51.1379	81.22	61.6327	Israel
IL_1968	83.1	61.9968	82.14	52.9078	82.21	67.153	Israel
IL_1969	83.33	63.2936	81.99	57.3793	81.65	65.1738	Israel
IL_1970	81.63	68.0636	77.09	64.4656	80.28	68.2742	Israel
IL_1971	80.56	59.6221	82.75	53.0698	79.36	65.2849	Israel
IL_1972	82.86	62.4693	83.22	49.1606	77.98	65.7205	Israel
IL_1973	87.5	62.4661	83.78	48.3952	82.88	66.1206	Israel
IL_1974	87.82	70.0997	84.53	60.348	86.62	70.2396	Israel
IL_1975	79.05	65.0536	76.74	59.942	77.71	66.0669	Israel
IL_1976	80.41	63.3572	82.82	56.6154	78.46	65.7167	Israel
IL_1977	84.71	69.5072	80.97	64.7452	83.11	70.9608	Israel
IL_1978	85.65	67.4142	82.15	61.5933	84.34	70.3976	Israel
IL_1979	87.5	63.6854	84.6	55.8374	84.67	67.6806	Israel
IL_1980	86.42	65.1179	83.8	57.1231	84.33	69.9086	Israel
IL_1981	86.46	67.0672	82.87	60.9278	84.3	69.758	Israel
IL_1982	71.52	55.9434	69.73	49.8721	69.8	57.4098	Israel
IL_1983	80.08	61.9605	79.69	57.2713	78.75	65.5575	Israel
IL_1984	82.81	66.0751	79.82	61.9051	81.53	66.7476	Israel
IL_1985	84.78	66.3429	82.27	59.3408	81.74	67.9396	Israel
IL_1986	85.64	69.0915	81.66	64.7777	83.3	69.7379	Israel
IL_1987	84.66	62.5105	83.69	52.8314	81.38	66.4452	Israel
IL_1988	84.42	68.7869	79.38	64.813	82.33	69.6787	Israel
IL_1989	75.33	59.2013	71.57	55.7307	73.64	61.4114	Israel
IL_1990	83.84	69.5479	82.22	66.3773	83.55	70.4564	Israel
IL_1991	79.13	59.4393	76.29	53.412	77.21	63.176	Israel
IL_1992	84.52	66.2247	80.61	61.4322	82.09	67.6867	Israel
IL_1993	84.25	62.9025	81.41	52.7839	82.09	67.0053	Israel
IL_1994	84.88	67.243	82.5	55.5049	86.51	72.2421	Israel
IL_1995	82.59	66.3124	81.29	62.5705	82.09	69.1506	Israel
IL_1996	83.92	66.824	76.28	57.1818	82.44	68.9243	Israel
IL_1997	86.63	65.8587	82.71	61.7402	83.94	68.7728	Israel
IL_1998	85.94	70.4833	81.27	65.5872	83.32	70.5664	Israel
[truncated: 2,916 more rows]
