# Supplementary material for: An expanded reference map of the human gut microbiome reveals hundreds of previously unknown species
Source: Nat Commun. 2022 Jul 5;13:3863. doi: 10.1038/s41467-022-31502-1 (PMC9256738; doi:10.1038/s41467-022-31502-1)
Supplement: Supplementary file 6 — Supplementary Data 3 [file 41467_2022_31502_MOESM6_ESM.xlsx]

## Sheet: s3
GeneID	Rep	contig	start_pos	end_pos	strand	feature	gene	product	ID	seed_eggNOG_ortholog	seed_ortholog_evalue	seed_ortholog_score	eggNOG OGs	narr_og_name	narr_og_cat	narr_og_desc	best_og_name	best_og_cat	best_og_desc	Preferred_name	GOs	EC	KEGG_ko	KEGG_Pathway	KEGG_Module	KEGG_Reaction	KEGG_rclass	BRITE	KEGG_TC	CAZy	BiGG_Reaction	PFAMs
the full table is shared on figshare https://doi.org/10.6084/m9.figshare.16885261
