# Supplementary material for: An expanded reference map of the human gut microbiome reveals hundreds of previously unknown species
Source: Nat Commun. 2022 Jul 5;13:3863. doi: 10.1038/s41467-022-31502-1 (PMC9256738; doi:10.1038/s41467-022-31502-1)
Supplement: Supplementary file 7 — Supplementary Data 4 [file 41467_2022_31502_MOESM7_ESM.xlsx]

## Sheet: validation_abundance
	Rep_1	Rep_10	Rep_100	Rep_1000	Rep_1001	Rep_1002	Rep_1003	Rep_1004	Rep_1005	Rep_1006	Rep_1007	Rep_1008	Rep_1009	Rep_101	Rep_1010	Rep_1011	Rep_1012	Rep_1013	Rep_1014	Rep_1015	Rep_1016	Rep_1017	Rep_1018	Rep_1019	Rep_102	Rep_1020	Rep_1021	Rep_1022	Rep_1023	Rep_1024	Rep_1025	Rep_1026	Rep_1027	Rep_1028	Rep_1029	Rep_103	Rep_1030	Rep_1031	Rep_1032	Rep_1033	Rep_1034	Rep_1035	Rep_1036	Rep_1037	Rep_1038	Rep_1039	Rep_104	Rep_1040	Rep_1041
IL_0
IL_1
IL_2
IL_3
IL_4																																					0.000261842							0.000222952
IL_5
IL_6
IL_7
IL_8
IL_9
IL_10
IL_11
IL_12
IL_13
IL_14
IL_15
IL_16
IL_17																																			0.000300727
IL_18
IL_19
IL_20
IL_21
IL_22
IL_23
IL_24
IL_25
IL_26
IL_27
IL_28
IL_29
IL_30
IL_31														0.00166326											0.000387582																						0.000330386
IL_32
IL_33																							0.000880803						0.00405747									0.000310962	0.00242762
IL_34
IL_35																																														0.000171892
IL_36
IL_37
IL_38																																													0.000344588
IL_39													0.000403171
IL_40
IL_41																							0.000298086
IL_42
IL_43
IL_44
IL_45
IL_46
IL_47												0.00096275	0.000548241			0.0226464
IL_48
IL_49																												0.00235014													0.00449729
IL_50																0.232145
IL_51
IL_52													0.000926327			0.0759702
IL_53
IL_54
IL_55
IL_56
IL_57
IL_58
IL_59
IL_60																							0.000341621
IL_61																				0.0005362
IL_62
IL_63
IL_64
IL_65																																									0.000221977
IL_66																							0.00229219												0.00465081
IL_67
IL_68
IL_69
IL_70
IL_71														0.00055213											0.0015353											0.00026091								0.000244148			0.000317824
IL_72
IL_73
IL_74
IL_75
IL_76
IL_77
IL_78
IL_79													0.00327896
IL_80
IL_81
IL_82
IL_83
IL_84
IL_85
IL_86
IL_87
IL_88
IL_89
IL_90
IL_91
IL_92
IL_93
IL_94
IL_95
IL_96
IL_97																0.00615775
IL_98
IL_99
IL_100
IL_101
IL_102
IL_103
IL_104
IL_105
IL_106
IL_107
IL_108
IL_109
IL_110																															0.000162076
IL_111
IL_112																0.010317
IL_113
IL_114
IL_115													0.000818353
IL_116
IL_117
IL_118																									0.000177379
IL_119																	0.0018202
IL_120
IL_121																																														0.00444626
IL_122
IL_123
IL_124
IL_125
IL_126																												0.000373476							0.000415624											0.00173712
IL_127
IL_128
IL_129
IL_130												0.00264787																0.000165702																0.00034849
IL_131
IL_132
IL_133
IL_134
IL_135
IL_136
IL_137
IL_138																																														0.000149054
IL_139
IL_140
IL_141
IL_142																															0.000191731										0.000201557
IL_143
IL_144
IL_145
IL_146
IL_147
IL_148
IL_149
IL_150
IL_151
IL_152
IL_153
IL_154
IL_155
IL_156
IL_157																																													0.000152158
IL_158																																												0.000238679
IL_159
IL_160
IL_161
IL_162
IL_163
IL_164
IL_165
IL_166
IL_167																												0.000459148	0.00044114											0.00061195		0.00181359				0.000808401
IL_168
IL_169
IL_170
IL_171
IL_172
IL_173
IL_174
IL_175
IL_176
IL_177																		0.000497011
IL_178
IL_179
IL_180
IL_181
IL_182
IL_183
IL_184
IL_185
IL_186																													0.000168293						0.00016957
IL_187
IL_188
IL_189
IL_190																																														0.000366892
IL_191
IL_192
IL_193
IL_194
IL_195
IL_196
IL_197																				0.00197401
IL_198
IL_199
IL_200
IL_201
IL_202
IL_203
IL_204
IL_205
IL_206																0.000138578
IL_207
IL_208
IL_209
IL_210
IL_211
IL_212
IL_213
IL_214
IL_215
IL_216
IL_217
IL_218
IL_219
IL_220
IL_221
IL_222
IL_223
IL_224
IL_225													0.00251372			0.00497897
IL_226
IL_227
IL_228
IL_229
IL_230
IL_231
IL_232
IL_233
IL_234
IL_235
IL_236
IL_237
IL_238
IL_239
IL_240
IL_241
IL_242
IL_243
IL_244
IL_245																																														0.00061903
IL_246
IL_247
IL_248
IL_249
IL_250
IL_251
IL_252
IL_253
IL_254
IL_255
IL_256
IL_257																																													0.000266465
IL_258
IL_259
IL_260
IL_261
IL_262
IL_263
IL_264
IL_265
IL_266
IL_267
IL_268
IL_269
IL_270																		0.000444127
IL_271
IL_272
IL_273
IL_274
IL_275
IL_276
IL_277
IL_278																				0.00228687
IL_279
IL_280
IL_281
IL_282
IL_283
IL_284
IL_285																0.344429
IL_286
IL_287
IL_288
IL_289
IL_290
IL_291
IL_292
IL_293
IL_294
IL_295
IL_296
IL_297
IL_298
IL_299
IL_300
IL_301
IL_302
IL_303												0.00471514				0.185092
IL_304
IL_305
IL_306
IL_307
IL_308
IL_309
IL_310																0.0233782
IL_311
IL_312
IL_313
IL_314
IL_315
IL_316
IL_317												0.00627913
IL_318
IL_319
IL_320
IL_321
IL_322
IL_323
IL_324
IL_325
IL_326
IL_327
IL_328
IL_329
IL_330
IL_331
IL_332
IL_333
IL_334
IL_335
IL_336
IL_337
IL_338
IL_339
IL_340
IL_341																0.0489131
IL_342
IL_343
IL_344
IL_345
IL_346
IL_347
IL_348																0.188076													0.000157757																	0.00263409
IL_349
IL_350
IL_351
IL_352
IL_353
IL_354
IL_355
IL_356
IL_357
IL_358
IL_359
IL_360
IL_361
IL_362
IL_363
IL_364
IL_365																												0.00101928							0.00235976											0.00726466
IL_366
IL_367																				0.000283145																					0.000228027					0.000291091
IL_368
IL_369
IL_370																													0.000318956		0.000943537				0.000310762					0.000149728	0.0152811
IL_371
IL_372
IL_373
IL_374
IL_375
IL_376
IL_377																0.0312596
IL_378
IL_379
IL_380	0.00651806
IL_381
IL_382
IL_383																																									0.000340123
IL_384
IL_385
IL_386
IL_387																																														0.000126183
IL_388
IL_389
IL_390
IL_391
IL_392
IL_393																																														0.000664763
IL_394
IL_395
IL_396
IL_397
IL_398																																													0.000100892
IL_399
IL_400
IL_401																0.047427	0.000784703
IL_402
IL_403
IL_404																0.000846324				0.000523546
IL_405
IL_406																												0.000262939												0.000434028
IL_407
IL_408																				0.000578822
IL_409
IL_410
IL_411
IL_412
IL_413
IL_414
IL_415																0.299944												0.000951214							0.000210488			0.000420941			0.0010387					0.000684522
IL_416
IL_417
IL_418																				0.000441691
IL_419
IL_420
IL_421
IL_422
IL_423
IL_424
IL_425																0.17926				0.000549215
IL_426
IL_427
IL_428
IL_429																												0.0180704							0.0163188			0.002034			0.00168239
IL_430
IL_431
IL_432
IL_433
IL_434
IL_435
IL_436																	0.00133076
IL_437																																														0.000191434
IL_438
IL_439
IL_440
IL_441
IL_442
IL_443
IL_444													0.00718443
IL_445
IL_446
IL_447
IL_448
IL_449
IL_450																																														0.00155212
IL_451
IL_452
IL_453
IL_454
IL_455
IL_456
IL_457
IL_458
IL_459
IL_460
IL_461
IL_462
IL_463
IL_464
IL_465
IL_466
IL_467
IL_468
IL_469
IL_470
IL_471
IL_472
IL_473
IL_474
IL_475
IL_476																													0.000328587																	0.00118442
IL_477
IL_478
IL_479
IL_480
IL_481
IL_482
IL_483
IL_484
IL_485																	0.000388106
IL_486
IL_487
IL_488
IL_489
IL_490
IL_491
IL_492
IL_493
IL_494
IL_495
IL_496
IL_497
IL_498
IL_499
IL_500
IL_501
IL_502																	0.000393407
IL_503
IL_504
IL_505
IL_506																0.0222929																									0.00133064
IL_507
IL_508																0.0360788
IL_509
IL_510
IL_511
IL_512
IL_513
IL_514
IL_515
IL_516
IL_517
IL_518																																														0.000207805
IL_519
IL_520
IL_521
IL_522																												0.000395271							0.000154044				0.000103956							0.00114547
IL_523
IL_524
IL_525
IL_526													0.000541944
IL_527																				0.000204166
IL_528
IL_529
IL_530
IL_531
IL_532
IL_533
IL_534
IL_535
IL_536
IL_537
IL_538
IL_539
IL_540
IL_541
IL_542
IL_543
IL_544
IL_545
IL_546
IL_547
IL_548
IL_549																0.102702
IL_550
IL_551
IL_552
IL_553
IL_554																		0.000686876
IL_555
IL_556
IL_557
IL_558
IL_559
IL_560
IL_561
IL_562
IL_563
IL_564
IL_565
IL_566
IL_567
IL_568																0.0220594												0.000192953																		0.000618935
IL_569
IL_570																0.0216597
IL_571
IL_572
IL_573																																			0.000318629
IL_574
IL_575
IL_576
IL_577
IL_578
IL_579
IL_580
IL_581
IL_582																																0.00771727					0.00765997
IL_583
IL_584
IL_585																				0.000729992
IL_586
IL_587
IL_588
IL_589
IL_590
IL_591
IL_592
IL_593
IL_594
IL_595
IL_596
IL_597																																														0.00321955
IL_598
IL_599
IL_600
IL_601
IL_602
IL_603
IL_604
IL_605
IL_606
IL_607
IL_608
IL_609
IL_610
IL_611																												0.00386167							0.000148393						0.00251865
IL_612
IL_613
IL_614
IL_615																		0.0030865
IL_616
IL_617
IL_618
IL_619
IL_620
IL_621
IL_622
IL_623
IL_624
IL_625
IL_626
IL_627
IL_628
IL_629																																0.00149731					0.000180155
IL_630
IL_631																											0.00125257														0.00129938
IL_632
IL_633
IL_634
IL_635
IL_636																																			0.00053357
IL_637
IL_638
IL_639
IL_640
IL_641
IL_642																0.0432778
IL_643
IL_644
IL_645
IL_646
IL_647
IL_648																0.0911661
IL_649																																													0.00013125
IL_650
IL_651
IL_652
IL_653
IL_654
IL_655																							0.000308007
IL_656
IL_657
IL_658
IL_659
IL_660
IL_661
IL_662
IL_663
IL_664
IL_665
IL_666
IL_667
IL_668
IL_669
IL_670
IL_671
IL_672
IL_673
IL_674
IL_675
IL_676
IL_677
IL_678
IL_679
IL_680																									0.000614353
IL_681
IL_682
IL_683
IL_684
IL_685
IL_686
IL_687
IL_688
IL_689
IL_690
IL_691
IL_692
IL_693
IL_694
IL_695																																														0.000125246
IL_696
IL_697
IL_698
IL_699
IL_700
IL_701
IL_702
IL_703
IL_704
IL_705
IL_706
IL_707
IL_708
IL_709
IL_710
IL_711																																													0.000238331
IL_712
IL_713
IL_714																0.18525	0.001026
IL_715
IL_716
IL_717
IL_718
IL_719
IL_720													0.00127454			0.15029
IL_721
IL_722
IL_723																												0.000328667	0.000799153						0.00167266
IL_724
IL_725
IL_726
IL_727
IL_728																																														0.0018754
IL_729
IL_730
IL_731
IL_732
IL_733
IL_734
IL_735
IL_736
IL_737
IL_738
IL_739
IL_740
IL_741
IL_742
IL_743
IL_744
IL_745
IL_746																			0.000968401
IL_747
IL_748
IL_749																												0.0010568													0.00484222					0.000593081
IL_750
IL_751
IL_752
IL_753
IL_754
IL_755
IL_756
IL_757
IL_758
IL_759
IL_760
IL_761
IL_762
IL_763
IL_764
IL_765
IL_766
IL_767
IL_768
IL_769
IL_770																				0.000228568
IL_771
IL_772
IL_773
IL_774
IL_775
IL_776
IL_777
IL_778
IL_779
IL_780
IL_781
IL_782
IL_783
IL_784
IL_785
IL_786
IL_787
IL_788
IL_789																																					0.00028949
IL_790
IL_791
IL_792
IL_793
IL_794
IL_795
IL_796
IL_797									0.000145807
IL_798
IL_799
IL_800
IL_801																0.0464503
IL_802
IL_803
IL_804
IL_805
IL_806
IL_807																0.125268
IL_808
IL_809
IL_810
IL_811
IL_812
IL_813
IL_814
IL_815
IL_816
IL_817
IL_818
IL_819
IL_820
IL_821
IL_822
IL_823
IL_824
IL_825
IL_826
IL_827
IL_828
IL_829
IL_830
IL_831
IL_832
IL_833
IL_834																																														0.00027438
IL_835
IL_836
IL_837
IL_838
IL_839
IL_840
IL_841
IL_842
IL_843																																														0.000580411
IL_844																																			0.000452071
IL_845
IL_846
IL_847
IL_848																			0.00325705
IL_849
IL_850
IL_851
IL_852
IL_853
IL_854
IL_855
IL_856
IL_857
IL_858
IL_859
IL_860
IL_861
IL_862
IL_863																0.0369252
IL_864																0.14839
IL_865
IL_866
IL_867
IL_868
IL_869
IL_870
IL_871
IL_872																0.0180629
IL_873
IL_874
IL_875
IL_876
IL_877
IL_878
IL_879
IL_880
IL_881
IL_882
IL_883
IL_884																							0.000452228
IL_885																0.10523
IL_886
IL_887
IL_888
IL_889
IL_890
IL_891
IL_892													0.000726836														0.0295278	0.00157564			0.00167583						0.0165531			0.000947937
IL_893
IL_894													0.000515353			0.102441
IL_895																0.0720796
IL_896
IL_897												0.000558278
IL_898
IL_899
IL_900
IL_901
IL_902
IL_903
IL_904
IL_905
IL_906
IL_907
IL_908
IL_909
IL_910
IL_911
IL_912
IL_913
IL_914
IL_915																															0.000287558	0.0187001					0.00324572
IL_916
IL_917
IL_918
IL_919
IL_920
IL_921
IL_922	0.00182726
IL_923
IL_924																0.0453915
IL_925
IL_926
IL_927
IL_928
IL_929
IL_930
IL_931																																														0.000438689
IL_932
IL_933
IL_934
IL_935
IL_936
IL_937
IL_938
IL_939																																												0.000596628
IL_940
IL_941
IL_942
IL_943
IL_944
IL_945
IL_946																0.362689
IL_947									0.000181499
IL_948																0.259035
IL_949
IL_950
IL_951
IL_952
IL_953
IL_954
IL_955
IL_956
IL_957
IL_958																																															0.000320583
IL_959
IL_960																				0.000385761
IL_961																												0.000278514
IL_962
IL_963
IL_964
IL_965
IL_966
IL_967																	0.000600641
IL_968
IL_969
IL_970
IL_971
IL_972
IL_973
IL_974
IL_975
IL_976
IL_977
IL_978
IL_979
IL_980																														0.000363851
IL_981
IL_982													0.00194936			0.0669826
IL_983
IL_984
IL_985
IL_986
IL_987
IL_988
IL_989
IL_990
IL_991
IL_992
IL_993
IL_994
IL_995
IL_996
IL_997
IL_998
IL_999
IL_1000																				0.000555785
IL_1001																0.0639939
IL_1002
IL_1003
IL_1004
IL_1005
IL_1006																																														0.00393084
IL_1007
IL_1008
IL_1009																0.112002
IL_1010
IL_1011
IL_1012
IL_1013
IL_1014
IL_1015
IL_1016
IL_1017
IL_1018
IL_1019
IL_1020
IL_1021																	0.000682667						0.00240518
IL_1022
IL_1023
IL_1024
IL_1025
IL_1026
IL_1027
IL_1028
IL_1029
IL_1030
IL_1031
IL_1032
IL_1033																																														0.000421212
IL_1034
IL_1035																													0.000230864		0.000234931
IL_1036
IL_1037
IL_1038
IL_1039
IL_1040
IL_1041
IL_1042
IL_1043
IL_1044
IL_1045
IL_1046
IL_1047													0.00185776			0.202668
IL_1048
IL_1049
IL_1050
IL_1051
IL_1052
IL_1053
IL_1054
IL_1055
IL_1056
IL_1057
IL_1058																0.0804863
IL_1059
IL_1060
IL_1061
IL_1062
IL_1063
IL_1064
IL_1065
IL_1066													0.00308742
IL_1067
IL_1068
IL_1069
IL_1070
IL_1071																0.287568
IL_1072	0.00549903
IL_1073
IL_1074
IL_1075
IL_1076
IL_1077
IL_1078																0.0611667
IL_1079
IL_1080
IL_1081
IL_1082
IL_1083
IL_1084
IL_1085
IL_1086
IL_1087
IL_1088
IL_1089
IL_1090
IL_1091
IL_1092																0.11275
IL_1093
IL_1094
IL_1095
IL_1096
IL_1097
IL_1098
IL_1099
IL_1100
IL_1101
IL_1102
IL_1103
IL_1104
IL_1105												0.00281918
IL_1106
IL_1107
IL_1108
IL_1109
IL_1110
IL_1111
IL_1112
IL_1113
IL_1114
IL_1115
IL_1116
IL_1117
IL_1118
IL_1119
IL_1120
IL_1121
IL_1122
IL_1123
IL_1124																																					0.000535152
IL_1125
IL_1126																																									0.00125011					0.0469898
IL_1127
IL_1128
IL_1129
IL_1130																	0.00124169																												0.000696451
IL_1131
IL_1132
IL_1133
IL_1134
IL_1135
IL_1136
IL_1137
IL_1138
IL_1139
IL_1140
IL_1141
IL_1142
IL_1143																0.102834
IL_1144																																												0.000204052
IL_1145			0.000421114
IL_1146
IL_1147
IL_1148
IL_1149
IL_1150
IL_1151
IL_1152																																					0.000590183
IL_1153
IL_1154
IL_1155
IL_1156
IL_1157
IL_1158																		0.00421144
IL_1159
IL_1160
IL_1161
IL_1162
IL_1163												0.00188797				0.146886
IL_1164
IL_1165
IL_1166
IL_1167
IL_1168
IL_1169
IL_1170
IL_1171
IL_1172
IL_1173
IL_1174
IL_1175
IL_1176
IL_1177
IL_1178
IL_1179
IL_1180
IL_1181
IL_1182
IL_1183
IL_1184
IL_1185
IL_1186
IL_1187
IL_1188
IL_1189
IL_1190																												0.000130121																		0.000220534
IL_1191																													0.000723622
IL_1192																0.0849843
IL_1193																														0.00129031
IL_1194																0.15803
IL_1195
IL_1196
IL_1197
IL_1198																													0.00374194						0.00394485
IL_1199
IL_1200
IL_1201
IL_1202
IL_1203
IL_1204
IL_1205
IL_1206
IL_1207			0.00242075
IL_1208
IL_1209																																			0.000272531											0.000341981
IL_1210
IL_1211													0.001643			0.000132378
IL_1212
IL_1213
IL_1214																													0.000376751																	0.00126859
IL_1215
IL_1216
IL_1217
IL_1218
IL_1219
IL_1220
IL_1221
IL_1222
IL_1223
IL_1224
IL_1225																				0.000403266
IL_1226
IL_1227
IL_1228
IL_1229
IL_1230
IL_1231
IL_1232
IL_1233
IL_1234
IL_1235																																									0.000887449
IL_1236																																					0.00120886
IL_1237
IL_1238
IL_1239
IL_1240
IL_1241
IL_1242
IL_1243
IL_1244
IL_1245
IL_1246
IL_1247
IL_1248
IL_1249
IL_1250
IL_1251
IL_1252
IL_1253
IL_1254
IL_1255
IL_1256
IL_1257																												0.000492434			0.000656034				0.000468535							0.000332069				0.0136614
IL_1258																																												0.000165217
IL_1259
IL_1260
IL_1261
IL_1262
IL_1263
IL_1264																																														0.000646041
IL_1265
IL_1266
IL_1267
IL_1268																																														0.000908534
IL_1269
IL_1270
IL_1271																														0.000359165
IL_1272
IL_1273																																														0.000498173
IL_1274
IL_1275
IL_1276																																													0.000269611	0.000119344
IL_1277
IL_1278																												0.000173962																0.000418595
IL_1279
IL_1280
IL_1281
IL_1282
IL_1283																				0.000525775																										0.000336789
IL_1284
IL_1285																																					0.00150181
IL_1286
IL_1287												0.00502017				0.0128687
IL_1288
IL_1289
IL_1290
IL_1291
IL_1292
IL_1293
IL_1294
IL_1295
IL_1296
IL_1297																												0.000336597	0.00055355						0.00339857		0.000379234			0.00162731
IL_1298
IL_1299
IL_1300
IL_1301
IL_1302
IL_1303
IL_1304																																														0.000144542
IL_1305
IL_1306
IL_1307
IL_1308
IL_1309
IL_1310
IL_1311
IL_1312
IL_1313
IL_1314
IL_1315
IL_1316																							0.000168651
IL_1317
IL_1318
IL_1319																													0.000340752
IL_1320
IL_1321
IL_1322
IL_1323
IL_1324																							0.000990476												0.000347422
IL_1325													0.000475008
IL_1326
IL_1327
IL_1328
IL_1329
IL_1330
IL_1331
IL_1332
IL_1333
IL_1334
IL_1335																																									0.000103019
IL_1336
IL_1337
IL_1338
IL_1339
IL_1340
IL_1341
IL_1342
IL_1343
IL_1344																																			0.000530064
IL_1345																											0.000136231				0.000697274						0.00123203				0.000415412
IL_1346
IL_1347
IL_1348
IL_1349
IL_1350
IL_1351
IL_1352
IL_1353													0.00304388
IL_1354
IL_1355
IL_1356																																													0.00176635
IL_1357
IL_1358
IL_1359
IL_1360
IL_1361
IL_1362
IL_1363
IL_1364
IL_1365
IL_1366
IL_1367
IL_1368																															0.00356511							0.000655522			0.00081452					0.00163201
IL_1369																0.115744
IL_1370
IL_1371
IL_1372
IL_1373
IL_1374
IL_1375
IL_1376
IL_1377																																					0.000112179
IL_1378
IL_1379
IL_1380
IL_1381																0.000810051
IL_1382
IL_1383
IL_1384
IL_1385
IL_1386
IL_1387
IL_1388
IL_1389
IL_1390
IL_1391									0.00141591
IL_1392
IL_1393
IL_1394
IL_1395
IL_1396
IL_1397
IL_1398
IL_1399
IL_1400
IL_1401
IL_1402
IL_1403																													0.000130669																	0.000649368
IL_1404																0.116332
IL_1405
IL_1406
IL_1407
IL_1408
IL_1409
IL_1410
IL_1411
IL_1412
IL_1413
IL_1414
IL_1415
IL_1416																																					0.000379977
IL_1417
IL_1418
IL_1419
IL_1420																												0.000755228										0.000261034								0.00900498
IL_1421																																														0.000134259
IL_1422
IL_1423
IL_1424
IL_1425																			0.000808785
IL_1426
IL_1427
IL_1428													0.000773877
IL_1429																		0.00138085					0.00116123
IL_1430
IL_1431
IL_1432
IL_1433																0.00316454
IL_1434																0.00186441
IL_1435
IL_1436
IL_1437
IL_1438
IL_1439																												0.000160616							0.000377156
IL_1440
IL_1441
IL_1442
IL_1443
IL_1444																															0.000576134
IL_1445
IL_1446
IL_1447
IL_1448
IL_1449
IL_1450
IL_1451																0.0668686
IL_1452
IL_1453																				0.000335628
IL_1454
IL_1455
IL_1456													0.0155562
IL_1457
IL_1458
IL_1459
IL_1460
IL_1461
IL_1462
IL_1463
IL_1464
IL_1465
IL_1466																												0.000261532												0.00319397	0.016418					0.000324532
IL_1467
IL_1468
IL_1469																0.048883							0.000416388												0.000418082											0.00214218
IL_1470
IL_1471
IL_1472
IL_1473
IL_1474
IL_1475
IL_1476
IL_1477
IL_1478
IL_1479
IL_1480
IL_1481																0.0349008
IL_1482
IL_1483
IL_1484
IL_1485
IL_1486
IL_1487
IL_1488																				0.00128645
IL_1489
IL_1490
IL_1491
IL_1492
IL_1493
IL_1494
IL_1495
IL_1496
IL_1497
IL_1498
IL_1499
IL_1500																																					0.000423975
IL_1501
IL_1502													0.000832357			0.0367317
IL_1503
IL_1504
IL_1505
IL_1506
IL_1507
IL_1508
IL_1509
IL_1510
IL_1511
IL_1512
IL_1513
IL_1514																																					0.000202826
IL_1515
IL_1516
IL_1517
IL_1518
IL_1519
IL_1520
IL_1521
IL_1522
IL_1523
IL_1524
IL_1525
IL_1526
IL_1527
IL_1528												0.00116455					0.000278417
IL_1529
IL_1530
IL_1531
IL_1532
IL_1533
IL_1534
IL_1535
IL_1536
IL_1537																				0.000417157																										0.000140833
IL_1538																	0.00132905																												0.000151419
IL_1539													0.000627174
IL_1540
IL_1541
IL_1542
IL_1543																							0.000891428
IL_1544													0.00467007
IL_1545
IL_1546
IL_1547
IL_1548																																													0.000107708
IL_1549
IL_1550
IL_1551
IL_1552
IL_1553
IL_1554
IL_1555																																					0.00231418				0.00424317
IL_1556
IL_1557
IL_1558
IL_1559																														0.00844749							0.000980629
IL_1560																															0.000221689									0.000252066						0.0004392
IL_1561
IL_1562																												0.000189918											0.000122091
IL_1563
IL_1564
IL_1565
IL_1566
IL_1567																											0.00034249																			0.000138137
IL_1568
IL_1569
IL_1570
IL_1571																												0.000135729																		0.000267562
IL_1572
IL_1573
IL_1574
IL_1575
IL_1576
IL_1577
IL_1578
IL_1579																							0.000198147
IL_1580
IL_1581
IL_1582
IL_1583
IL_1584
IL_1585
IL_1586
IL_1587
IL_1588
IL_1589
IL_1590
IL_1591
IL_1592																																													0.000449267
IL_1593																																			0.000133999
IL_1594
IL_1595
IL_1596
IL_1597
IL_1598
IL_1599
IL_1600
IL_1601
IL_1602																0.191259
IL_1603																0.184309
IL_1604
IL_1605
IL_1606
IL_1607																													0.000170866										0.000407032
IL_1608
IL_1609
IL_1610
IL_1611
IL_1612
IL_1613
IL_1614
IL_1615
IL_1616
IL_1617
IL_1618
IL_1619
IL_1620
IL_1621
IL_1622
IL_1623
IL_1624
IL_1625
IL_1626																												0.000523149
IL_1627
IL_1628
IL_1629
IL_1630
IL_1631
IL_1632
IL_1633
IL_1634
IL_1635
IL_1636
IL_1637
IL_1638
IL_1639
IL_1640
IL_1641
IL_1642
IL_1643
IL_1644
IL_1645
IL_1646
IL_1647																														0.000257823																0.0630339
IL_1648
IL_1649
IL_1650
IL_1651
IL_1652																0.161779
IL_1653
IL_1654
IL_1655																																														0.000547378
IL_1656
IL_1657
IL_1658
IL_1659
IL_1660
IL_1661
IL_1662
IL_1663
IL_1664
IL_1665
IL_1666
IL_1667
IL_1668
IL_1669
IL_1670																										0.000213603										0.000612916
IL_1671
IL_1672
IL_1673
IL_1674
IL_1675
IL_1676
IL_1677
IL_1678
IL_1679
IL_1680													0.00200873
IL_1681
IL_1682
IL_1683
IL_1684
IL_1685
IL_1686
IL_1687
IL_1688
IL_1689
IL_1690
IL_1691
IL_1692
IL_1693
IL_1694							0.00143862
IL_1695
IL_1696																0.131159		0.00294149
IL_1697
IL_1698																																														0.000122925
IL_1699
IL_1700																																			0.000137493						0.000686062					0.000501485
IL_1701
IL_1702																												0.000163792		0.000611773					0.00117733						0.0019397			0.000485779	0.000913166
IL_1703
IL_1704
IL_1705
IL_1706
IL_1707																							0.000435069
IL_1708
IL_1709
IL_1710
IL_1711
IL_1712																																													0.000117405
IL_1713
IL_1714																0.0419865	0.000294328
IL_1715
IL_1716
IL_1717
IL_1718
IL_1719
IL_1720
IL_1721
IL_1722
IL_1723
IL_1724
IL_1725
IL_1726
IL_1727
IL_1728
IL_1729
IL_1730
IL_1731
IL_1732																																														0.000649325
IL_1733
IL_1734
IL_1735																												0.000302179	0.000439192						0.00142727			0.00042018	0.0015726							0.00238876
IL_1736
IL_1737
IL_1738
IL_1739
IL_1740
IL_1741
IL_1742																		0.000465884
IL_1743
IL_1744																																														0.000196314
IL_1745
IL_1746
IL_1747
IL_1748
IL_1749
IL_1750
IL_1751								0.000319719																											0.000177404
IL_1752																																			0.000299016
IL_1753
IL_1754
IL_1755
IL_1756
IL_1757
IL_1758
IL_1759
IL_1760
IL_1761
IL_1762
IL_1763
IL_1764
IL_1765																												0.0100118							0.00139216
IL_1766
IL_1767
IL_1768
IL_1769
IL_1770													0.00172405			0.112725																									0.000271872					0.000371007
IL_1771
IL_1772
IL_1773																												0.00147754							0.000670086
IL_1774
IL_1775
IL_1776
IL_1777
IL_1778
IL_1779
IL_1780
IL_1781
IL_1782																0.0952272	0.00107178
IL_1783
IL_1784
IL_1785
IL_1786
IL_1787																											0.00235962										0.00738206
IL_1788																																							0.000103785
IL_1789
IL_1790
IL_1791
IL_1792
IL_1793																																									0.000400858
IL_1794
IL_1795
IL_1796
IL_1797																0.197882
IL_1798
IL_1799
IL_1800
IL_1801
IL_1802
IL_1803
IL_1804
IL_1805																																													0.000723748
IL_1806
IL_1807
IL_1808
IL_1809
IL_1810
IL_1811																0.0952657
IL_1812																										0.000320386
IL_1813
IL_1814													0.000269169
IL_1815
IL_1816
IL_1817
IL_1818
IL_1819
IL_1820
IL_1821
IL_1822
IL_1823
IL_1824
IL_1825
IL_1826
IL_1827
IL_1828																																														0.000487215
IL_1829
IL_1830
IL_1831
IL_1832
IL_1833
IL_1834
IL_1835
IL_1836
IL_1837
IL_1838
IL_1839
IL_1840
IL_1841
IL_1842
IL_1843
IL_1844
IL_1845
IL_1846
IL_1847
IL_1848													0.00620011
IL_1849
IL_1850																0.149177												0.000120531
IL_1851
IL_1852
IL_1853
IL_1854
IL_1855
IL_1856
IL_1857																				0.000424705
IL_1858
IL_1859
IL_1860
IL_1861							0.000139655
IL_1862
IL_1863
IL_1864																									0.000139991
IL_1865																													0.000848477						0.00173043											0.00214327
IL_1866
IL_1867
IL_1868																																													0.00096855
IL_1869
IL_1870																												0.000105755
IL_1871
IL_1872																																														0.000120558
IL_1873
IL_1874
IL_1875
IL_1876
IL_1877
IL_1878
IL_1879
IL_1880
IL_1881
IL_1882
IL_1883
IL_1884
IL_1885
IL_1886
IL_1887
IL_1888
IL_1889
IL_1890																				0.00022365
IL_1891
IL_1892
IL_1893
IL_1894
IL_1895
IL_1896
IL_1897
IL_1898
IL_1899
IL_1900
IL_1901
IL_1902
IL_1903
IL_1904
IL_1905																																													0.000308166
IL_1906
IL_1907
IL_1908
IL_1909
IL_1910
IL_1911
IL_1912
IL_1913
IL_1914
IL_1915
IL_1916
IL_1917													0.00222673
IL_1918
IL_1919																0.0945929
IL_1920																											0.0668867								0.0121709									0.000245579	0.000433556
IL_1921
IL_1922
IL_1923
IL_1924
IL_1925
IL_1926
IL_1927
IL_1928
IL_1929
IL_1930
IL_1931
IL_1932
IL_1933
IL_1934
IL_1935
IL_1936
IL_1937
IL_1938
IL_1939
IL_1940																				0.000156338
IL_1941
IL_1942
IL_1943
IL_1944																																													0.00014536
IL_1945
IL_1946
IL_1947
IL_1948
IL_1949
IL_1950
IL_1951
IL_1952																0.412599			0.00293451
IL_1953
IL_1954
IL_1955
IL_1956													0.00109592
IL_1957
IL_1958
IL_1959
IL_1960
IL_1961																0.00018223
IL_1962																													0.00026997
IL_1963
IL_1964
IL_1965
IL_1966
IL_1967
IL_1968
IL_1969
IL_1970
IL_1971
IL_1972
IL_1973
IL_1974
IL_1975
IL_1976																0.0146839
IL_1977
IL_1978
IL_1979
IL_1980
IL_1981
IL_1982
IL_1983
IL_1984
IL_1985
IL_1986
IL_1987
IL_1988
IL_1989
IL_1990
IL_1991
IL_1992
IL_1993
IL_1994
IL_1995
IL_1996
IL_1997
IL_1998
[truncated: 2,625 more rows]
[truncated: 3,545 more columns]
