# Supplementary material for: An expanded reference map of the human gut microbiome reveals hundreds of previously unknown species
Source: Nat Commun. 2022 Jul 5;13:3863. doi: 10.1038/s41467-022-31502-1 (PMC9256738; doi:10.1038/s41467-022-31502-1)
Supplement: Supplementary file 8 — Supplementary Data 5 [file 41467_2022_31502_MOESM8_ESM.xlsx]

## Sheet: antibiotic_resistances
SEQUENCE	START	END	STRAND	GENE	COVERAGE	COVERAGE_MAP	GAPS	PERC_COVERAGE	PERC_IDENTITY	DATABASE	ACCESSION	PRODUCT	RESISTANCE_NCBI	RESISTANCE_CARD	RESISTANCE_ARGANNOT	RESISTANCE_RESFINDER	RESISTANCE_ARGANNOT_CODE	RESISTANCE_COMB	RESISTANCE_FINAL	DRUG_CLASS	BROAD_DRUG_CLASS	acridine_dye	adjuvant:beta-lactamase_inhibitor	amikacin	aminocoumarin	aminoglycoside	amoxicillin	ampicillin	antibacterial_free_fatty_acids	azithromycin	aztreonam	benzalkonium_chloride	beta-lactam	bicyclomycin	bleomycin	carbapenem	cefalotin	cefepime	cefotaxime	cefoxitin	ceftazidime	ceftriaxone	cephalosporin	cephamycin	chloramphenicol	ciprofloxacin	clavulanic_acid	clindamycin	colistin
Rep_1000_c_0	30786	33908	-	oqxB11	1-3123/3153	========/======	2022-02-02	99.02	82.36	ncbi	NG_050429.1	multidrug efflux RND transporter permease subunit OqxB11	PHENICOL;QUINOLONE	diaminopyrimidine;fluoroquinolone;glycylcycline;nitrofuran;tetracycline	(Flq)OqxBgb	Nalidixic_acid;Ciprofloxacin	(Flq)	phenicol;quinolone|diaminopyrimidine;fluoroquinolone;glycylcycline;nitrofuran;tetracycline|(flq)oqxbgb|nalidixic_acid;ciprofloxacin	phenicol;quinolone;diaminopyrimidine;fluoroquinolone;glycylcycline;nitrofuran;tetracycline;fluoroquinolone;nalidixic_acid;ciprofloxacin	phenicol;fluoroquinolone;diaminopyrimidine;fluoroquinolone;tetracycline;nitrofuran;tetracycline;fluoroquinolone;fluoroquinolone;fluoroquinolone	phenicol;fluoroquinolone;diaminopyrimidine;fluoroquinolone;tetracycline;nitrofuran;tetracycline;fluoroquinolone;fluoroquinolone;fluoroquinolone	0	0	0	0	0	0	0	0	0	0	0	0	0	0	0	0	0	0	0	0	0	0	0	0	1	0	0	0
Rep_1000_c_0	33964	35015	-	oqxA10	67-1130/1176	========/======	2016-07-01	89.29	72.42	ncbi	NG_050418.1	multidrug efflux RND transporter periplasmic adaptor subunit OqxA10	PHENICOL;QUINOLONE	diaminopyrimidine;fluoroquinolone;glycylcycline;nitrofuran;tetracycline	(Flq)OqxA	Nalidixic_acid;Ciprofloxacin	(Flq)	phenicol;quinolone|diaminopyrimidine;fluoroquinolone;glycylcycline;nitrofuran;tetracycline|(flq)oqxa|nalidixic_acid;ciprofloxacin	phenicol;quinolone;diaminopyrimidine;fluoroquinolone;glycylcycline;nitrofuran;tetracycline;fluoroquinolone;nalidixic_acid;ciprofloxacin	phenicol;fluoroquinolone;diaminopyrimidine;fluoroquinolone;tetracycline;nitrofuran;tetracycline;fluoroquinolone;fluoroquinolone;fluoroquinolone	phenicol;fluoroquinolone;diaminopyrimidine;fluoroquinolone;tetracycline;nitrofuran;tetracycline;fluoroquinolone;fluoroquinolone;fluoroquinolone	0	0	0	0	0	0	0	0	0	0	0	0	0	0	0	0	0	0	0	0	0	0	0	0	1	0	0	0
Rep_1000_c_11	76490	76795	+	Klebsiella_pneumoniae_KpnE	10-315/363	==============.	0/0	84.3	71.57	card	AP006725.1:2483889-2484252	KpnE subunit of KpnEF resembles EbrAB from E. coli. Mutation in KpnEF resulted in increased susceptibility to cefepime ceftriaxon colistin erythromycin rifampin tetracycline and streptomycin as well as enhanced sensitivity toward sodium dodecyl sulfate deoxycholate dyes benzalkonium chloride chlorhexidine and triclosan	NA	aminoglycoside;cephalosporin;macrolide;peptide;rifamycin;tetracycline	NA	NA	NA	NA|aminoglycoside;cephalosporin;macrolide;peptide;rifamycin;tetracycline|NA|NA	aminoglycoside;cephalosporin;macrolide;peptide;rifamycin;tetracycline	aminoglycoside;cephalosporin;macrolide;peptide;rifamycin;tetracycline	aminoglycoside;beta-lactam;macrolide;peptide;rifamycin;tetracycline	0	0	0	0	1	0	0	0	0	0	0	1	0	0	0	0	0	0	0	0	0	1	0	0	0	0	0	0
Rep_1000_c_11	76837	77147	+	Klebsiella_pneumoniae_KpnF	20-330/330	========/======	2022-08-04	93.03	71.75	card	AP006725.1:2484238-2484568	KpnF subunit of KpnEF resembles EbrAB from E. coli. Mutation in KpnEF resulted in increased susceptibility to cefepime ceftriaxon colistin erythromycin rifampin tetracycline and streptomycin as well as enhanced sensitivity toward sodium dodecyl sulfate deoxycholate dyes benzalkonium chloride chlorhexidine and triclosan.	NA	aminoglycoside;cephalosporin;macrolide;peptide;rifamycin;tetracycline	NA	NA	NA	NA|aminoglycoside;cephalosporin;macrolide;peptide;rifamycin;tetracycline|NA|NA	aminoglycoside;cephalosporin;macrolide;peptide;rifamycin;tetracycline	aminoglycoside;cephalosporin;macrolide;peptide;rifamycin;tetracycline	aminoglycoside;beta-lactam;macrolide;peptide;rifamycin;tetracycline	0	0	0	0	1	0	0	0	0	0	0	1	0	0	0	0	0	0	0	0	0	1	0	0	0	0	0	0
Rep_1000_c_13	209280	212377	-	acrB	1-3101/3150	========/======	2019-12-01	98.1	78.19	card	U00096.3:484403-481253	Protein subunit of AcrA-AcrB-TolC multidrug efflux complex. AcrB functions as a herterotrimer which forms the inner membrane component and is primarily responsible for substrate recognition and energy transduction by acting as a drug/proton antiporter.	NA	cephalosporin;fluoroquinolone;glycylcycline;penam;phenicol;rifamycin;tetracycline;triclosan	NA	NA	NA	NA|cephalosporin;fluoroquinolone;glycylcycline;penam;phenicol;rifamycin;tetracycline;triclosan|NA|NA	cephalosporin;fluoroquinolone;glycylcycline;penam;phenicol;rifamycin;tetracycline;triclosan	cephalosporin;fluoroquinolone;tetracycline;penam;phenicol;rifamycin;tetracycline;triclosan	beta-lactam;fluoroquinolone;tetracycline;beta-lactam;phenicol;rifamycin;tetracycline;triclosan	0	0	0	0	0	0	0	0	0	0	0	1	0	0	0	0	0	0	0	0	0	1	0	0	0	0	0	0
Rep_1000_c_13	212455	213587	-	Enterobacter_cloacae_acrA	1-1133/1194	========/======	2014-06-01	94.3	73.07	card	DQ679966:299-1493	AcrA is a subunit of the AcrAB-TolC multidrug efflux system that in E. cloacae.	NA	cephalosporin;fluoroquinolone;glycylcycline;penam;phenicol;rifamycin;tetracycline;triclosan	NA	NA	NA	NA|cephalosporin;fluoroquinolone;glycylcycline;penam;phenicol;rifamycin;tetracycline;triclosan|NA|NA	cephalosporin;fluoroquinolone;glycylcycline;penam;phenicol;rifamycin;tetracycline;triclosan	cephalosporin;fluoroquinolone;tetracycline;penam;phenicol;rifamycin;tetracycline;triclosan	beta-lactam;fluoroquinolone;tetracycline;beta-lactam;phenicol;rifamycin;tetracycline;triclosan	0	0	0	0	0	0	0	0	0	0	0	1	0	0	0	0	0	0	0	0	0	1	0	0	0	0	0	0
Rep_1000_c_13	228845	230475	-	rosB	1-1631/1692	========/======	14/18	95.86	70.67	card	U46859:24057-22365	rosB is part of an efflux pump/potassium antiporter system (RosAB) in Yersinia that confers resistance to cationic antimicrobial peptides such as polymyxin B.	NA	peptide	NA	NA	NA	NA|peptide|NA|NA	peptide	peptide	peptide	0	0	0	0	0	0	0	0	0	0	0	0	0	0	0	0	0	0	0	0	0	0	0	0	0	0	0	0
Rep_1000_c_13	292732	294548	-	(Bla)Penicillin_Binding_Protein_Ecoli	46-1862/1902	========/======	2022-06-04	95.37	75.06	argannot	CP002291:664439-666340	(Bla)Penicillin_Binding_Protein_Ecoli	NA	NA	(Bla)Penicillin_Binding_Protein_Ecoli	NA	(Bla)	NA|NA|(bla)penicillin_binding_protein_ecoli|NA	beta-lactam	beta-lactam	beta-lactam	0	0	0	0	0	0	0	0	0	0	0	1	0	0	0	0	0	0	0	0	0	0	0	0	0	0	0	0
Rep_1000_c_13	329324	329993	-	kdpE	1-673/678	========/======	2022-07-04	98.53	74.07	card	U00096.3:721733-721055	kdpE is a transcriptional activator that is part of the two-component system KdpD/KdpE that is studied for its regulatory role in potassium transport and has been identified as an adaptive regulator involved in the virulence and intracellular survival of pathogenic bacteria. kdpE regulates a range of virulence loci through direct promoter binding.	NA	aminoglycoside	NA	NA	NA	NA|aminoglycoside|NA|NA	aminoglycoside	aminoglycoside	aminoglycoside	0	0	0	0	1	0	0	0	0	0	0	0	0	0	0	0	0	0	0	0	0	0	0	0	0	0	0	0
Rep_1000_c_13	40316	40666	+	tet(34)	71-421/465	..======/=====.	2022-02-02	75.27	73.01	ncbi	NG_048129.1	oxytetracycline resistance phosphoribosyltransferase domain-containing protein Tet(34)	TETRACYCLINE	NA	(Tet)tet(34)	tet	(Tet)	tetracycline|NA|(tet)tet(34)|tet	tetracycline;tetracycline;tetracycline	tetracycline;tetracycline;tetracycline	tetracycline;tetracycline;tetracycline	0	0	0	0	0	0	0	0	0	0	0	0	0	0	0	0	0	0	0	0	0	0	0	0	0	0	0	0
Rep_1000_c_15	21040	21672	+	CRP	1-633/633	===============	0/0	100	85.31	card	AP009048.1:4154296-4153663	CRP is a global regulator that represses MdtEF multidrug efflux pump expression.	NA	fluoroquinolone;macrolide;penam	NA	NA	NA	NA|fluoroquinolone;macrolide;penam|NA|NA	fluoroquinolone;macrolide;penam	fluoroquinolone;macrolide;penam	fluoroquinolone;macrolide;beta-lactam	0	0	0	0	0	0	0	0	0	0	0	1	0	0	0	0	0	0	0	0	0	0	0	0	0	0	0	0
Rep_1000_c_17	90674	91467	-	bacA	26-822/822	========/======	2022-03-01	96.59	78.29	card	U00096.3:3204131-3203309	The bacA gene product (BacA) recycles undecaprenyl pyrophosphate during cell wall biosynthesis which confers resistance to bacitracin.	NA	peptide	NA	NA	NA	NA|peptide|NA|NA	peptide	peptide	peptide	0	0	0	0	0	0	0	0	0	0	0	0	0	0	0	0	0	0	0	0	0	0	0	0	0	0	0	0
Rep_1000_c_17	76702	78067	+	tolC	1-1372/1488	========/=====.	2022-12-05	91.6	72.66	card	FJ768952:0-1488	TolC is a protein subunit of many multidrug efflux complexes in Gram negative bacteria. It is an outer membrane efflux protein and is constitutively open. Regulation of efflux activity is often at its periplasmic entrance by other components of the efflux complex.	NA	aminocoumarin;aminoglycoside;carbapenem;cephalosporin;cephamycin;fluoroquinolone;glycylcycline;macrolide;penam;penem;peptide;phenicol;rifamycin;tetracycline;triclosan	NA	NA	NA	NA|aminocoumarin;aminoglycoside;carbapenem;cephalosporin;cephamycin;fluoroquinolone;glycylcycline;macrolide;penam;penem;peptide;phenicol;rifamycin;tetracycline;triclosan|NA|NA	aminocoumarin;aminoglycoside;carbapenem;cephalosporin;cephamycin;fluoroquinolone;glycylcycline;macrolide;penam;penem;peptide;phenicol;rifamycin;tetracycline;triclosan	aminocoumarin;aminoglycoside;carbapenem;cephalosporin;cephamycin;fluoroquinolone;tetracycline;macrolide;penam;penem;peptide;phenicol;rifamycin;tetracycline;triclosan	aminocoumarin;aminoglycoside;beta-lactam;beta-lactam;beta-lactam;fluoroquinolone;tetracycline;macrolide;beta-lactam;beta-lactam;peptide;phenicol;rifamycin;tetracycline;triclosan	0	0	0	1	1	0	0	0	0	0	0	1	0	0	1	0	0	0	0	0	0	1	1	0	0	0	0	0
Rep_1000_c_18	65024	66328	-	mdtK	81-1385/1425	========/======	2022-12-11	91.16	71.01	card	CP014358.1:2162750-2161325	A multidrug and toxic compound extrusions (MATE) transporter conferring resistance to norfloxacin doxorubicin and acriflavine.	NA	fluoroquinolone	NA	NA	NA	NA|fluoroquinolone|NA|NA	fluoroquinolone	fluoroquinolone	fluoroquinolone	0	0	0	0	0	0	0	0	0	0	0	0	0	0	0	0	0	0	0	0	0	0	0	0	0	0	0	0
Rep_1000_c_2	66306	66703	+	H-NS	1-398/414	========/======	2014-08-01	94.44	72.84	card	BA000007.3:1738104-1737690	H-NS is a histone-like protein involved in global gene regulation in Gram-negative bacteria. It is a repressor of the membrane fusion protein genes acrE mdtE and emrK as well as nearby genes of many RND-type multidrug exporters.	NA	cephalosporin;cephamycin;fluoroquinolone;macrolide;penam;tetracycline	NA	NA	NA	NA|cephalosporin;cephamycin;fluoroquinolone;macrolide;penam;tetracycline|NA|NA	cephalosporin;cephamycin;fluoroquinolone;macrolide;penam;tetracycline	cephalosporin;cephamycin;fluoroquinolone;macrolide;penam;tetracycline	beta-lactam;beta-lactam;fluoroquinolone;macrolide;beta-lactam;tetracycline	0	0	0	0	0	0	0	0	0	0	0	1	0	0	0	0	0	0	0	0	0	1	1	0	0	0	0	0
Rep_1000_c_23	49436	50796	+	cpxA	1-1361/1374	===============	0/0	99.05	77.74	card	BA000007.3:4905062-4903688	CpxA is a membrane-localized sensor kinase that is activated by envelope stress. It starts a kinase cascade that activates CpxR which promotes efflux complex expression.	NA	aminocoumarin;aminoglycoside	NA	NA	NA	NA|aminocoumarin;aminoglycoside|NA|NA	aminocoumarin;aminoglycoside	aminocoumarin;aminoglycoside	aminocoumarin;aminoglycoside	0	0	0	1	1	0	0	0	0	0	0	0	0	0	0	0	0	0	0	0	0	0	0	0	0	0	0	0
Rep_1000_c_26	56431	58372	-	arnA	14-1952/1989	========/======	25/45	96.43	71.32	card	AE004091.2:3982020-3984009	arnA modifies lipid A with 4-amino-4-deoxy-L-arabinose (Ara4N) which allows gram-negative bacteria to resist the antimicrobial activity of cationic antimicrobial peptides and antibiotics such as polymyxin. arnA is found in E. coli and P. aeruginosa.	NA	peptide	NA	NA	NA	NA|peptide|NA|NA	peptide	peptide	peptide	0	0	0	0	0	0	0	0	0	0	0	0	0	0	0	0	0	0	0	0	0	0	0	0	0	0	0	0
Rep_1000_c_26	58428	59331	-	pmrF	29-932/969	========/======	2016-07-01	92.47	72.37	card	U00096:2367070-2368039	PmrF is required for the synthesis and transfer of 4-amino-4-deoxy-L-arabinose (Ara4N) to Lipid A which allows gram-negative bacteria to resist the antimicrobial activity of cationic antimicrobial peptides and antibiotics such as polymyxin. pmrF corresponds to 1 locus in Pseudomonas aeruginosa PAO1 and 1 locus in Pseudomonas aeruginosa LESB58.	NA	peptide	NA	NA	NA	NA|peptide|NA|NA	peptide	peptide	peptide	0	0	0	0	0	0	0	0	0	0	0	0	0	0	0	0	0	0	0	0	0	0	0	0	0	0	0	0
Rep_1000_c_3	11828	13355	-	Klebsiella_pneumoniae_KpnH	10-1537/1539	===============	0/0	99.29	78.86	card	ASTU01000063.1:61248-62787	KpnH consists of ~511 residues resembles EmrB of E. coli and is probably a translocase in the KpnGH-TolC efflux protein in K. pneumoniae. Disruption of the pump components KpnG-KpnH signficantly decrease resistance to azithromycin ceftazidime ciprofloxacin ertapenem erythromycin gentamicin imipenem ticarcillin norfloxacin polymyxin-B piperacillin spectinomycin tobramycin and streptomycin.	NA	aminoglycoside;carbapenem;cephalosporin;fluoroquinolone;macrolide;penam;penem;peptide	NA	NA	NA	NA|aminoglycoside;carbapenem;cephalosporin;fluoroquinolone;macrolide;penam;penem;peptide|NA|NA	aminoglycoside;carbapenem;cephalosporin;fluoroquinolone;macrolide;penam;penem;peptide	aminoglycoside;carbapenem;cephalosporin;fluoroquinolone;macrolide;penam;penem;peptide	aminoglycoside;beta-lactam;beta-lactam;fluoroquinolone;macrolide;beta-lactam;beta-lactam;peptide	0	0	0	0	1	0	0	0	0	0	0	1	0	0	1	0	0	0	0	0	0	1	0	0	0	0	0	0
Rep_1000_c_3	13380	14553	-	Klebsiella_pneumoniae_KpnG	1-1171/1173	========/======	2022-07-06	99.66	73.64	card	ACWO01000051.1:22092-23265	KpnG consists of ~390 residues and resembles EmrA of E. coli. Disruption of the pump components KpnG-KpnH signficantly decrease resistance to azithromycin ceftazidime ciprofloxacin ertapenem erythromycin gentamicin imipenem ticarcillin norfloxacin polymyxin-B piperacillin spectinomycin tobramycin and streptomycin	NA	aminoglycoside;carbapenem;cephalosporin;fluoroquinolone;macrolide;penam;penem;peptide	NA	NA	NA	NA|aminoglycoside;carbapenem;cephalosporin;fluoroquinolone;macrolide;penam;penem;peptide|NA|NA	aminoglycoside;carbapenem;cephalosporin;fluoroquinolone;macrolide;penam;penem;peptide	aminoglycoside;carbapenem;cephalosporin;fluoroquinolone;macrolide;penam;penem;peptide	aminoglycoside;beta-lactam;beta-lactam;fluoroquinolone;macrolide;beta-lactam;beta-lactam;peptide	0	0	0	0	1	0	0	0	0	0	0	1	0	0	1	0	0	0	0	0	0	1	0	0	0	0	0	0
Rep_1000_c_3	14735	15237	-	emrR	1-503/531	========/======	2022-04-02	94.35	75.84	card	U00096.3:2810769-2811300	EmrR is a negative regulator for the EmrAB-TolC multidrug efflux pump in E. coli. Mutations lead to EmrAB-TolC overexpression.	NA	fluoroquinolone	NA	NA	NA	NA|fluoroquinolone|NA|NA	fluoroquinolone	fluoroquinolone	fluoroquinolone	0	0	0	0	0	0	0	0	0	0	0	0	0	0	0	0	0	0	0	0	0	0	0	0	0	0	0	0
Rep_1000_c_3	162753	165850	-	acrD	1-3098/3114	========/======	2022-12-08	99.29	73.58	card	AP009048.1:2586250-2589364	AcrD is an aminoglycoside efflux pump expressed in E. coli. Its expression can be induced by indole and is regulated by baeRS and cpxAR.	NA	aminoglycoside	NA	NA	NA	NA|aminoglycoside|NA|NA	aminoglycoside	aminoglycoside	aminoglycoside	0	0	0	0	1	0	0	0	0	0	0	0	0	0	0	0	0	0	0	0	0	0	0	0	0	0	0	0
Rep_1000_c_3	172723	173753	-	Escherichia_coli_ampH	91-1121/1158	.=======/======	2022-12-08	88.51	73.48	card	AP012030.1:396711-395553	AmpH is a class C ampC-like beta-lactamase and penicillin-binding protein identified in Escherichia coli.	NA	cephalosporin;penam	(Bla)ampH	NA	(Bla)	NA|cephalosporin;penam|(bla)amph|NA	cephalosporin;penam;beta-lactam	cephalosporin;penam;beta-lactam	beta-lactam;beta-lactam;beta-lactam	0	0	0	0	0	0	0	0	0	0	0	1	0	0	0	0	0	0	0	0	0	1	0	0	0	0	0	0
Rep_1000_c_5	202643	204103	-	yojI	147-1607/1644	.=======/======	2016-12-01	88.38	70.8	card	U00096.3:2308615-2306971	YojI mediates resistance to the peptide antibiotic microcin J25 when it is expressed from a multicopy vector. YojI is capable of pumping out microcin molecules. The outer membrane protein TolC in addition to YojI is required for export of microcin J25 out of the cell. Microcin J25 is thus the first known substrate for YojI.	NA	peptide	NA	NA	NA	NA|peptide|NA|NA	peptide	peptide	peptide	0	0	0	0	0	0	0	0	0	0	0	0	0	0	0	0	0	0	0	0	0	0	0	0	0	0	0	0
Rep_1000_c_5	115343	116350	+	mdtA	178-1185/1248	.=======/======	2016-06-01	80.13	72.15	card	U00096:2154015-2155263	MdtA is the membrane fusion protein of the multidrug efflux complex mdtABC.	NA	aminocoumarin	NA	NA	NA	NA|aminocoumarin|NA|NA	aminocoumarin	aminocoumarin	aminocoumarin	0	0	0	1	0	0	0	0	0	0	0	0	0	0	0	0	0	0	0	0	0	0	0	0	0	0	0	0
Rep_1000_c_5	116404	119480	+	mdtB	1-3077/3123	========/======	2022-08-08	98.4	77.12	card	U00096:2155262-2158385	MdtB is a transporter that forms a heteromultimer complex with MdtC to form a multidrug transporter. MdtBC is part of the MdtABC-TolC efflux complex.	NA	aminocoumarin	NA	NA	NA	NA|aminocoumarin|NA|NA	aminocoumarin	aminocoumarin	aminocoumarin	0	0	0	1	0	0	0	0	0	0	0	0	0	0	0	0	0	0	0	0	0	0	0	0	0	0	0	0
Rep_1000_c_5	119523	122539	+	mdtC	1-3017/3078	========/======	2022-10-08	97.86	75.35	card	U00096:2158385-2161463	MdtC is a transporter that forms a heteromultimer complex with MdtB to form a multidrug transporter. MdtBC is part of the MdtABC-TolC efflux complex. In the absence of MdtB MdtC can form a homomultimer complex that results in a functioning efflux complex with a narrower drug specificity. mdtC corresponds to 3 loci in Pseudomonas aeruginosa PAO1 (gene name: muxC/muxB) and 3 loci in Pseudomonas aer…	NA	aminocoumarin	NA	NA	NA	NA|aminocoumarin|NA|NA	aminocoumarin	aminocoumarin	aminocoumarin	0	0	0	1	0	0	0	0	0	0	0	0	0	0	0	0	0	0	0	0	0	0	0	0	0	0	0	0
Rep_1000_c_5	125466	126139	+	baeR	31-710/723	========/======	2022-08-01	92.12	72.82	card	AP009048.1:2166412-2167135	BaeR is a response regulator that promotes the expression of MdtABC and AcrD efflux complexes.	NA	aminocoumarin;aminoglycoside	NA	NA	NA	NA|aminocoumarin;aminoglycoside|NA|NA	aminocoumarin;aminoglycoside	aminocoumarin;aminoglycoside	aminocoumarin;aminoglycoside	0	0	0	1	1	0	0	0	0	0	0	0	0	0	0	0	0	0	0	0	0	0	0	0	0	0	0	0
Rep_1000_c_5	585939	587687	+	msbA	1-1749/1749	===============	0/0	100	77.24	card	U00096.3:966620-968369	MsbA is a multidrug resistance transporter homolog from E. coli and belongs to a superfamily of transporters that contain an adenosine triphosphate (ATP) binding cassette (ABC) which is also called a nucleotide-binding domain (NBD). MsbA is a member of the MDR-ABC transporter group by sequence homology. MsbA transports lipid A a major component of the bacterial outer cell membrane and is the only…	NA	nitroimidazole	NA	NA	NA	NA|nitroimidazole|NA|NA	nitroimidazole	nitroimidazole	nitroimidazole	0	0	0	0	0	0	0	0	0	0	0	0	0	0	0	0	0	0	0	0	0	0	0	0	0	0	0	0
Rep_1000_c_8	79030	80750	-	msbA	19-1739/1749	========/======	2014-05-01	98	72.34	card	U00096.3:966620-968369	MsbA is a multidrug resistance transporter homolog from E. coli and belongs to a superfamily of transporters that contain an adenosine triphosphate (ATP) binding cassette (ABC) which is also called a nucleotide-binding domain (NBD). MsbA is a member of the MDR-ABC transporter group by sequence homology. MsbA transports lipid A a major component of the bacterial outer cell membrane and is the only…	NA	nitroimidazole	NA	NA	NA	NA|nitroimidazole|NA|NA	nitroimidazole	nitroimidazole	nitroimidazole	0	0	0	0	0	0	0	0	0	0	0	0	0	0	0	0	0	0	0	0	0	0	0	0	0	0	0	0
Rep_1001_c_10	20537	21169	+	CRP	1-633/633	===============	0/0	100	83.57	card	AP009048.1:4154296-4153663	CRP is a global regulator that represses MdtEF multidrug efflux pump expression.	NA	fluoroquinolone;macrolide;penam	NA	NA	NA	NA|fluoroquinolone;macrolide;penam|NA|NA	fluoroquinolone;macrolide;penam	fluoroquinolone;macrolide;penam	fluoroquinolone;macrolide;beta-lactam	0	0	0	0	0	0	0	0	0	0	0	1	0	0	0	0	0	0	0	0	0	0	0	0	0	0	0	0
Rep_1001_c_11	117415	120549	-	acrB	1-3141/3150	========/======	2020-10-01	99.3	76.11	card	U00096.3:484403-481253	Protein subunit of AcrA-AcrB-TolC multidrug efflux complex. AcrB functions as a herterotrimer which forms the inner membrane component and is primarily responsible for substrate recognition and energy transduction by acting as a drug/proton antiporter.	NA	cephalosporin;fluoroquinolone;glycylcycline;penam;phenicol;rifamycin;tetracycline;triclosan	NA	NA	NA	NA|cephalosporin;fluoroquinolone;glycylcycline;penam;phenicol;rifamycin;tetracycline;triclosan|NA|NA	cephalosporin;fluoroquinolone;glycylcycline;penam;phenicol;rifamycin;tetracycline;triclosan	cephalosporin;fluoroquinolone;tetracycline;penam;phenicol;rifamycin;tetracycline;triclosan	beta-lactam;fluoroquinolone;tetracycline;beta-lactam;phenicol;rifamycin;tetracycline;triclosan	0	0	0	0	0	0	0	0	0	0	0	1	0	0	0	0	0	0	0	0	0	1	0	0	0	0	0	0
Rep_1001_c_11	120690	121771	-	Escherichia_coli_acrA	1-1076/1194	========/=====.	2022-10-04	89.95	72.33	card	U00096.3:485619-484425	AcrA is a subunit of the AcrAB-TolC multidrug efflux system that in E. coli.	NA	cephalosporin;fluoroquinolone;glycylcycline;penam;phenicol;rifamycin;tetracycline;triclosan	NA	NA	NA	NA|cephalosporin;fluoroquinolone;glycylcycline;penam;phenicol;rifamycin;tetracycline;triclosan|NA|NA	cephalosporin;fluoroquinolone;glycylcycline;penam;phenicol;rifamycin;tetracycline;triclosan	cephalosporin;fluoroquinolone;tetracycline;penam;phenicol;rifamycin;tetracycline;triclosan	beta-lactam;fluoroquinolone;tetracycline;beta-lactam;phenicol;rifamycin;tetracycline;triclosan	0	0	0	0	0	0	0	0	0	0	0	1	0	0	0	0	0	0	0	0	0	1	0	0	0	0	0	0
Rep_1001_c_14	12178	13701	-	emrB	15-1538/1539	========/======	2022-12-04	98.64	77.65	card	U00096:2812615-2814154	emrB is a translocase in the emrB -TolC efflux protein in E. coli. It recognizes substrates including carbonyl cyanide m-chlorophenylhydrazone (CCCP) nalidixic acid and thioloactomycin.	NA	fluoroquinolone	NA	NA	NA	NA|fluoroquinolone|NA|NA	fluoroquinolone	fluoroquinolone	fluoroquinolone	0	0	0	0	0	0	0	0	0	0	0	0	0	0	0	0	0	0	0	0	0	0	0	0	0	0	0	0
Rep_1001_c_14	13870	14883	-	Klebsiella_pneumoniae_KpnG	22-1032/1173	========/=====.	2013-07-01	85.76	72.33	card	ACWO01000051.1:22092-23265	KpnG consists of ~390 residues and resembles EmrA of E. coli. Disruption of the pump components KpnG-KpnH signficantly decrease resistance to azithromycin ceftazidime ciprofloxacin ertapenem erythromycin gentamicin imipenem ticarcillin norfloxacin polymyxin-B piperacillin spectinomycin tobramycin and streptomycin	NA	aminoglycoside;carbapenem;cephalosporin;fluoroquinolone;macrolide;penam;penem;peptide	NA	NA	NA	NA|aminoglycoside;carbapenem;cephalosporin;fluoroquinolone;macrolide;penam;penem;peptide|NA|NA	aminoglycoside;carbapenem;cephalosporin;fluoroquinolone;macrolide;penam;penem;peptide	aminoglycoside;carbapenem;cephalosporin;fluoroquinolone;macrolide;penam;penem;peptide	aminoglycoside;beta-lactam;beta-lactam;fluoroquinolone;macrolide;beta-lactam;beta-lactam;peptide	0	0	0	0	1	0	0	0	0	0	0	1	0	0	1	0	0	0	0	0	0	1	0	0	0	0	0	0
Rep_1001_c_14	15078	15580	-	emrR	1-503/531	===============	0/0	94.73	73.76	card	U00096.3:2810769-2811300	EmrR is a negative regulator for the EmrAB-TolC multidrug efflux pump in E. coli. Mutations lead to EmrAB-TolC overexpression.	NA	fluoroquinolone	NA	NA	NA	NA|fluoroquinolone|NA|NA	fluoroquinolone	fluoroquinolone	fluoroquinolone	0	0	0	0	0	0	0	0	0	0	0	0	0	0	0	0	0	0	0	0	0	0	0	0	0	0	0	0
Rep_1001_c_23	27875	29166	-	mdtK	77-1371/1425	========/======	2017-10-01	90.18	70.58	card	CP014358.1:2162750-2161325	A multidrug and toxic compound extrusions (MATE) transporter conferring resistance to norfloxacin doxorubicin and acriflavine.	NA	fluoroquinolone	NA	NA	NA	NA|fluoroquinolone|NA|NA	fluoroquinolone	fluoroquinolone	fluoroquinolone	0	0	0	0	0	0	0	0	0	0	0	0	0	0	0	0	0	0	0	0	0	0	0	0	0	0	0	0
Rep_1001_c_23	196447	197462	+	mdtA	178-1190/1248	.=======/======	2017-11-01	80.61	71.65	card	U00096:2154015-2155263	MdtA is the membrane fusion protein of the multidrug efflux complex mdtABC.	NA	aminocoumarin	NA	NA	NA	NA|aminocoumarin|NA|NA	aminocoumarin	aminocoumarin	aminocoumarin	0	0	0	1	0	0	0	0	0	0	0	0	0	0	0	0	0	0	0	0	0	0	0	0	0	0	0	0
Rep_1001_c_23	197508	200584	+	mdtB	1-3077/3123	========/======	2014-08-01	98.3	75.42	card	U00096:2155262-2158385	MdtB is a transporter that forms a heteromultimer complex with MdtC to form a multidrug transporter. MdtBC is part of the MdtABC-TolC efflux complex.	NA	aminocoumarin	NA	NA	NA	NA|aminocoumarin|NA|NA	aminocoumarin	aminocoumarin	aminocoumarin	0	0	0	1	0	0	0	0	0	0	0	0	0	0	0	0	0	0	0	0	0	0	0	0	0	0	0	0
Rep_1001_c_23	200627	203640	+	mdtC	1-3014/3078	========/======	2022-10-06	97.76	73.67	card	U00096:2158385-2161463	MdtC is a transporter that forms a heteromultimer complex with MdtB to form a multidrug transporter. MdtBC is part of the MdtABC-TolC efflux complex. In the absence of MdtB MdtC can form a homomultimer complex that results in a functioning efflux complex with a narrower drug specificity. mdtC corresponds to 3 loci in Pseudomonas aeruginosa PAO1 (gene name: muxC/muxB) and 3 loci in Pseudomonas aer…	NA	aminocoumarin	NA	NA	NA	NA|aminocoumarin|NA|NA	aminocoumarin	aminocoumarin	aminocoumarin	0	0	0	1	0	0	0	0	0	0	0	0	0	0	0	0	0	0	0	0	0	0	0	0	0	0	0	0
Rep_1001_c_23	206545	207197	+	baeR	46-704/723	========/======	2016-07-01	89.63	74.1	card	AP009048.1:2166412-2167135	BaeR is a response regulator that promotes the expression of MdtABC and AcrD efflux complexes.	NA	aminocoumarin;aminoglycoside	NA	NA	NA	NA|aminocoumarin;aminoglycoside|NA|NA	aminocoumarin;aminoglycoside	aminocoumarin;aminoglycoside	aminocoumarin;aminoglycoside	0	0	0	1	1	0	0	0	0	0	0	0	0	0	0	0	0	0	0	0	0	0	0	0	0	0	0	0
Rep_1001_c_28	632973	633716	-	blaSED-1	129-872/888	..======/======	2022-10-05	83.22	70.36	ncbi	NG_049979.1	class A broad-spectrum beta-lactamase SED-1	BETA-LACTAM	cephalosporin;penam	(Bla)blaSED-1	bla	(Bla)	beta-lactam|cephalosporin;penam|(bla)blased-1|bla	beta-lactam;cephalosporin;penam;beta-lactam;beta-lactam	beta-lactam;cephalosporin;penam;beta-lactam;beta-lactam	beta-lactam;beta-lactam;beta-lactam;beta-lactam;beta-lactam	0	0	0	0	0	0	0	0	0	0	0	1	0	0	0	0	0	0	0	0	0	1	0	0	0	0	0	0
Rep_1001_c_28	714341	717467	-	oqxB12	1-3129/3153	========/======	2022-02-01	99.18	80.19	ncbi	NG_050430.1	multidrug efflux RND transporter permease subunit OqxB12	PHENICOL;QUINOLONE	diaminopyrimidine;fluoroquinolone;glycylcycline;nitrofuran;tetracycline	(Flq)OqxBgb	Nalidixic_acid;Ciprofloxacin	(Flq)	phenicol;quinolone|diaminopyrimidine;fluoroquinolone;glycylcycline;nitrofuran;tetracycline|(flq)oqxbgb|nalidixic_acid;ciprofloxacin	phenicol;quinolone;diaminopyrimidine;fluoroquinolone;glycylcycline;nitrofuran;tetracycline;fluoroquinolone;nalidixic_acid;ciprofloxacin	phenicol;fluoroquinolone;diaminopyrimidine;fluoroquinolone;tetracycline;nitrofuran;tetracycline;fluoroquinolone;fluoroquinolone;fluoroquinolone	phenicol;fluoroquinolone;diaminopyrimidine;fluoroquinolone;tetracycline;nitrofuran;tetracycline;fluoroquinolone;fluoroquinolone;fluoroquinolone	0	0	0	0	0	0	0	0	0	0	0	0	0	0	0	0	0	0	0	0	0	0	0	0	1	0	0	0
Rep_1001_c_28	717508	718538	-	oqxA10	100-1145/1176	.=======/======	2019-08-01	87.5	71.09	ncbi	NG_050418.1	multidrug efflux RND transporter periplasmic adaptor subunit OqxA10	PHENICOL;QUINOLONE	diaminopyrimidine;fluoroquinolone;glycylcycline;nitrofuran;tetracycline	(Flq)OqxA	Nalidixic_acid;Ciprofloxacin	(Flq)	phenicol;quinolone|diaminopyrimidine;fluoroquinolone;glycylcycline;nitrofuran;tetracycline|(flq)oqxa|nalidixic_acid;ciprofloxacin	phenicol;quinolone;diaminopyrimidine;fluoroquinolone;glycylcycline;nitrofuran;tetracycline;fluoroquinolone;nalidixic_acid;ciprofloxacin	phenicol;fluoroquinolone;diaminopyrimidine;fluoroquinolone;tetracycline;nitrofuran;tetracycline;fluoroquinolone;fluoroquinolone;fluoroquinolone	phenicol;fluoroquinolone;diaminopyrimidine;fluoroquinolone;tetracycline;nitrofuran;tetracycline;fluoroquinolone;fluoroquinolone;fluoroquinolone	0	0	0	0	0	0	0	0	0	0	0	0	0	0	0	0	0	0	0	0	0	0	0	0	1	0	0	0
Rep_1001_c_28	186761	188509	+	msbA	1-1749/1749	===============	0/0	100	77.64	card	U00096.3:966620-968369	MsbA is a multidrug resistance transporter homolog from E. coli and belongs to a superfamily of transporters that contain an adenosine triphosphate (ATP) binding cassette (ABC) which is also called a nucleotide-binding domain (NBD). MsbA is a member of the MDR-ABC transporter group by sequence homology. MsbA transports lipid A a major component of the bacterial outer cell membrane and is the only…	NA	nitroimidazole	NA	NA	NA	NA|nitroimidazole|NA|NA	nitroimidazole	nitroimidazole	nitroimidazole	0	0	0	0	0	0	0	0	0	0	0	0	0	0	0	0	0	0	0	0	0	0	0	0	0	0	0	0
Rep_1001_c_31	83536	84453	-	pmrF	25-942/969	========/======	2018-07-01	93.81	73.25	card	U00096:2367070-2368039	PmrF is required for the synthesis and transfer of 4-amino-4-deoxy-L-arabinose (Ara4N) to Lipid A which allows gram-negative bacteria to resist the antimicrobial activity of cationic antimicrobial peptides and antibiotics such as polymyxin. pmrF corresponds to 1 locus in Pseudomonas aeruginosa PAO1 and 1 locus in Pseudomonas aeruginosa LESB58.	NA	peptide	NA	NA	NA	NA|peptide|NA|NA	peptide	peptide	peptide	0	0	0	0	0	0	0	0	0	0	0	0	0	0	0	0	0	0	0	0	0	0	0	0	0	0	0	0
Rep_1001_c_32	7439	7840	-	H-NS	1-402/414	========/======	2022-06-02	96.38	75.06	card	BA000007.3:1738104-1737690	H-NS is a histone-like protein involved in global gene regulation in Gram-negative bacteria. It is a repressor of the membrane fusion protein genes acrE mdtE and emrK as well as nearby genes of many RND-type multidrug exporters.	NA	cephalosporin;cephamycin;fluoroquinolone;macrolide;penam;tetracycline	NA	NA	NA	NA|cephalosporin;cephamycin;fluoroquinolone;macrolide;penam;tetracycline|NA|NA	cephalosporin;cephamycin;fluoroquinolone;macrolide;penam;tetracycline	cephalosporin;cephamycin;fluoroquinolone;macrolide;penam;tetracycline	beta-lactam;beta-lactam;fluoroquinolone;macrolide;beta-lactam;tetracycline	0	0	0	0	0	0	0	0	0	0	0	1	0	0	0	0	0	0	0	0	0	1	1	0	0	0	0	0
Rep_1001_c_34	70363	71693	-	cpxA	1-1331/1374	========/======	2022-02-02	96.8	77.03	card	BA000007.3:4905062-4903688	CpxA is a membrane-localized sensor kinase that is activated by envelope stress. It starts a kinase cascade that activates CpxR which promotes efflux complex expression.	NA	aminocoumarin;aminoglycoside	NA	NA	NA	NA|aminocoumarin;aminoglycoside|NA|NA	aminocoumarin;aminoglycoside	aminocoumarin;aminoglycoside	aminocoumarin;aminoglycoside	0	0	0	1	1	0	0	0	0	0	0	0	0	0	0	0	0	0	0	0	0	0	0	0	0	0	0	0
Rep_1001_c_35	16261	16679	-	tet(34)	1-419/465	========/=====.	2018-07-01	88.17	70.33	ncbi	NG_048129.1	oxytetracycline resistance phosphoribosyltransferase domain-containing protein Tet(34)	TETRACYCLINE	NA	(Tet)tet(34)	tet	(Tet)	tetracycline|NA|(tet)tet(34)|tet	tetracycline;tetracycline;tetracycline	tetracycline;tetracycline;tetracycline	tetracycline;tetracycline;tetracycline	0	0	0	0	0	0	0	0	0	0	0	0	0	0	0	0	0	0	0	0	0	0	0	0	0	0	0	0
Rep_1001_c_7	189416	190437	+	Escherichia_coli_ampH	100-1121/1158	.=======/======	2022-10-08	87.82	71.86	card	AP012030.1:396711-395553	AmpH is a class C ampC-like beta-lactamase and penicillin-binding protein identified in Escherichia coli.	NA	cephalosporin;penam	(Bla)ampH	NA	(Bla)	NA|cephalosporin;penam|(bla)amph|NA	cephalosporin;penam;beta-lactam	cephalosporin;penam;beta-lactam	beta-lactam;beta-lactam;beta-lactam	0	0	0	0	0	0	0	0	0	0	0	1	0	0	0	0	0	0	0	0	0	1	0	0	0	0	0	0
Rep_1001_c_7	205686	208783	+	acrD	1-3098/3114	========/======	2022-12-01	99.13	73.37	card	AP009048.1:2586250-2589364	AcrD is an aminoglycoside efflux pump expressed in E. coli. Its expression can be induced by indole and is regulated by baeRS and cpxAR.	NA	aminoglycoside	NA	NA	NA	NA|aminoglycoside|NA|NA	aminoglycoside	aminoglycoside	aminoglycoside	0	0	0	0	1	0	0	0	0	0	0	0	0	0	0	0	0	0	0	0	0	0	0	0	0	0	0	0
Rep_1001_c_8	9544	11357	-	(Bla)Penicillin_Binding_Protein_Ecoli	49-1862/1902	========/======	2022-08-06	95.16	75.03	argannot	CP002291:664439-666340	(Bla)Penicillin_Binding_Protein_Ecoli	NA	NA	(Bla)Penicillin_Binding_Protein_Ecoli	NA	(Bla)	NA|NA|(bla)penicillin_binding_protein_ecoli|NA	beta-lactam	beta-lactam	beta-lactam	0	0	0	0	0	0	0	0	0	0	0	1	0	0	0	0	0	0	0	0	0	0	0	0	0	0	0	0
Rep_1001_c_8	45142	45811	-	kdpE	1-673/678	========/======	2013-05-01	98.08	73.45	card	U00096.3:721733-721055	kdpE is a transcriptional activator that is part of the two-component system KdpD/KdpE that is studied for its regulatory role in potassium transport and has been identified as an adaptive regulator involved in the virulence and intracellular survival of pathogenic bacteria. kdpE regulates a range of virulence loci through direct promoter binding.	NA	aminoglycoside	NA	NA	NA	NA|aminoglycoside|NA|NA	aminoglycoside	aminoglycoside	aminoglycoside	0	0	0	0	1	0	0	0	0	0	0	0	0	0	0	0	0	0	0	0	0	0	0	0	0	0	0	0
Rep_1001_c_9	184882	186237	-	tolC	1-1362/1488	========/=====.	14/22	90.59	72.04	card	FJ768952:0-1488	TolC is a protein subunit of many multidrug efflux complexes in Gram negative bacteria. It is an outer membrane efflux protein and is constitutively open. Regulation of efflux activity is often at its periplasmic entrance by other components of the efflux complex.	NA	aminocoumarin;aminoglycoside;carbapenem;cephalosporin;cephamycin;fluoroquinolone;glycylcycline;macrolide;penam;penem;peptide;phenicol;rifamycin;tetracycline;triclosan	NA	NA	NA	NA|aminocoumarin;aminoglycoside;carbapenem;cephalosporin;cephamycin;fluoroquinolone;glycylcycline;macrolide;penam;penem;peptide;phenicol;rifamycin;tetracycline;triclosan|NA|NA	aminocoumarin;aminoglycoside;carbapenem;cephalosporin;cephamycin;fluoroquinolone;glycylcycline;macrolide;penam;penem;peptide;phenicol;rifamycin;tetracycline;triclosan	aminocoumarin;aminoglycoside;carbapenem;cephalosporin;cephamycin;fluoroquinolone;tetracycline;macrolide;penam;penem;peptide;phenicol;rifamycin;tetracycline;triclosan	aminocoumarin;aminoglycoside;beta-lactam;beta-lactam;beta-lactam;fluoroquinolone;tetracycline;macrolide;beta-lactam;beta-lactam;peptide;phenicol;rifamycin;tetracycline;triclosan	0	0	0	1	1	0	0	0	0	0	0	1	0	0	1	0	0	0	0	0	0	1	1	0	0	0	0	0
Rep_1001_c_9	171534	172319	+	bacA	18-806/822	========/======	2022-03-02	95.62	77.19	card	U00096.3:3204131-3203309	The bacA gene product (BacA) recycles undecaprenyl pyrophosphate during cell wall biosynthesis which confers resistance to bacitracin.	NA	peptide	NA	NA	NA	NA|peptide|NA|NA	peptide	peptide	peptide	0	0	0	0	0	0	0	0	0	0	0	0	0	0	0	0	0	0	0	0	0	0	0	0	0	0	0	0
Rep_1002_c_0	132231	135323	-	acrD	1-3093/3114	========/======	2022-12-12	99.13	74.54	card	AP009048.1:2586250-2589364	AcrD is an aminoglycoside efflux pump expressed in E. coli. Its expression can be induced by indole and is regulated by baeRS and cpxAR.	NA	aminoglycoside	NA	NA	NA	NA|aminoglycoside|NA|NA	aminoglycoside	aminoglycoside	aminoglycoside	0	0	0	0	1	0	0	0	0	0	0	0	0	0	0	0	0	0	0	0	0	0	0	0	0	0	0	0
Rep_1002_c_0	159996	161046	-	Escherichia_coli_ampH	87-1137/1158	.=======/======	2022-12-09	90.24	71.52	card	AP012030.1:396711-395553	AmpH is a class C ampC-like beta-lactamase and penicillin-binding protein identified in Escherichia coli.	NA	cephalosporin;penam	(Bla)ampH	NA	(Bla)	NA|cephalosporin;penam|(bla)amph|NA	cephalosporin;penam;beta-lactam	cephalosporin;penam;beta-lactam	beta-lactam;beta-lactam;beta-lactam	0	0	0	0	0	0	0	0	0	0	0	1	0	0	0	0	0	0	0	0	0	1	0	0	0	0	0	0
Rep_1002_c_17	70591	71735	-	mdtH	39-1183/1209	========/======	2022-04-04	94.54	73.06	card	U00096:1125326-1124117	Multidrug resistance protein MdtH	NA	fluoroquinolone	NA	NA	NA	NA|fluoroquinolone|NA|NA	fluoroquinolone	fluoroquinolone	fluoroquinolone	0	0	0	0	0	0	0	0	0	0	0	0	0	0	0	0	0	0	0	0	0	0	0	0	0	0	0	0
Rep_1002_c_23	25352	26653	-	tolC	1-1320/1488	========/=====.	2022-06-01	87.37	74.73	card	FJ768952:0-1488	TolC is a protein subunit of many multidrug efflux complexes in Gram negative bacteria. It is an outer membrane efflux protein and is constitutively open. Regulation of efflux activity is often at its periplasmic entrance by other components of the efflux complex.	NA	aminocoumarin;aminoglycoside;carbapenem;cephalosporin;cephamycin;fluoroquinolone;glycylcycline;macrolide;penam;penem;peptide;phenicol;rifamycin;tetracycline;triclosan	NA	NA	NA	NA|aminocoumarin;aminoglycoside;carbapenem;cephalosporin;cephamycin;fluoroquinolone;glycylcycline;macrolide;penam;penem;peptide;phenicol;rifamycin;tetracycline;triclosan|NA|NA	aminocoumarin;aminoglycoside;carbapenem;cephalosporin;cephamycin;fluoroquinolone;glycylcycline;macrolide;penam;penem;peptide;phenicol;rifamycin;tetracycline;triclosan	aminocoumarin;aminoglycoside;carbapenem;cephalosporin;cephamycin;fluoroquinolone;tetracycline;macrolide;penam;penem;peptide;phenicol;rifamycin;tetracycline;triclosan	aminocoumarin;aminoglycoside;beta-lactam;beta-lactam;beta-lactam;fluoroquinolone;tetracycline;macrolide;beta-lactam;beta-lactam;peptide;phenicol;rifamycin;tetracycline;triclosan	0	0	0	1	1	0	0	0	0	0	0	1	0	0	1	0	0	0	0	0	0	1	1	0	0	0	0	0
Rep_1002_c_23	10318	11093	+	bacA	28-806/822	========/======	2022-03-01	94.4	76.64	card	U00096.3:3204131-3203309	The bacA gene product (BacA) recycles undecaprenyl pyrophosphate during cell wall biosynthesis which confers resistance to bacitracin.	NA	peptide	NA	NA	NA	NA|peptide|NA|NA	peptide	peptide	peptide	0	0	0	0	0	0	0	0	0	0	0	0	0	0	0	0	0	0	0	0	0	0	0	0	0	0	0	0
Rep_1002_c_27	73278	74638	-	cpxA	1-1361/1374	========/======	2022-08-02	98.76	78.39	card	BA000007.3:4905062-4903688	CpxA is a membrane-localized sensor kinase that is activated by envelope stress. It starts a kinase cascade that activates CpxR which promotes efflux complex expression.	NA	aminocoumarin;aminoglycoside	NA	NA	NA	NA|aminocoumarin;aminoglycoside|NA|NA	aminocoumarin;aminoglycoside	aminocoumarin;aminoglycoside	aminocoumarin;aminoglycoside	0	0	0	1	1	0	0	0	0	0	0	0	0	0	0	0	0	0	0	0	0	0	0	0	0	0	0	0
Rep_1002_c_28	208027	208659	-	CRP	1-633/633	===============	0/0	100	84.83	card	AP009048.1:4154296-4153663	CRP is a global regulator that represses MdtEF multidrug efflux pump expression.	NA	fluoroquinolone;macrolide;penam	NA	NA	NA	NA|fluoroquinolone;macrolide;penam|NA|NA	fluoroquinolone;macrolide;penam	fluoroquinolone;macrolide;penam	fluoroquinolone;macrolide;beta-lactam	0	0	0	0	0	0	0	0	0	0	0	1	0	0	0	0	0	0	0	0	0	0	0	0	0	0	0	0
Rep_1002_c_35	50770	51972	+	Enterobacter_cloacae_acrA	1-1194/1194	========/======	1931-12-01	99.08	72.82	card	DQ679966:299-1493	AcrA is a subunit of the AcrAB-TolC multidrug efflux system that in E. cloacae.	NA	cephalosporin;fluoroquinolone;glycylcycline;penam;phenicol;rifamycin;tetracycline;triclosan	NA	NA	NA	NA|cephalosporin;fluoroquinolone;glycylcycline;penam;phenicol;rifamycin;tetracycline;triclosan|NA|NA	cephalosporin;fluoroquinolone;glycylcycline;penam;phenicol;rifamycin;tetracycline;triclosan	cephalosporin;fluoroquinolone;tetracycline;penam;phenicol;rifamycin;tetracycline;triclosan	beta-lactam;fluoroquinolone;tetracycline;beta-lactam;phenicol;rifamycin;tetracycline;triclosan	0	0	0	0	0	0	0	0	0	0	0	1	0	0	0	0	0	0	0	0	0	1	0	0	0	0	0	0
Rep_1002_c_35	51990	55132	+	acrB	1-3146/3150	========/======	2017-09-01	99.56	77.99	card	U00096.3:484403-481253	Protein subunit of AcrA-AcrB-TolC multidrug efflux complex. AcrB functions as a herterotrimer which forms the inner membrane component and is primarily responsible for substrate recognition and energy transduction by acting as a drug/proton antiporter.	NA	cephalosporin;fluoroquinolone;glycylcycline;penam;phenicol;rifamycin;tetracycline;triclosan	NA	NA	NA	NA|cephalosporin;fluoroquinolone;glycylcycline;penam;phenicol;rifamycin;tetracycline;triclosan|NA|NA	cephalosporin;fluoroquinolone;glycylcycline;penam;phenicol;rifamycin;tetracycline;triclosan	cephalosporin;fluoroquinolone;tetracycline;penam;phenicol;rifamycin;tetracycline;triclosan	beta-lactam;fluoroquinolone;tetracycline;beta-lactam;phenicol;rifamycin;tetracycline;triclosan	0	0	0	0	0	0	0	0	0	0	0	1	0	0	0	0	0	0	0	0	0	1	0	0	0	0	0	0
Rep_1002_c_39	32079	32751	+	kdpE	1-673/678	========/======	2014-09-01	98.23	73.68	card	U00096.3:721733-721055	kdpE is a transcriptional activator that is part of the two-component system KdpD/KdpE that is studied for its regulatory role in potassium transport and has been identified as an adaptive regulator involved in the virulence and intracellular survival of pathogenic bacteria. kdpE regulates a range of virulence loci through direct promoter binding.	NA	aminoglycoside	NA	NA	NA	NA|aminoglycoside|NA|NA	aminoglycoside	aminoglycoside	aminoglycoside	0	0	0	0	1	0	0	0	0	0	0	0	0	0	0	0	0	0	0	0	0	0	0	0	0	0	0	0
Rep_1002_c_39	71832	73672	+	(Bla)Penicillin_Binding_Protein_Ecoli	13-1853/1902	========/======	2022-12-07	96.48	75.15	argannot	CP002291:664439-666340	(Bla)Penicillin_Binding_Protein_Ecoli	NA	NA	(Bla)Penicillin_Binding_Protein_Ecoli	NA	(Bla)	NA|NA|(bla)penicillin_binding_protein_ecoli|NA	beta-lactam	beta-lactam	beta-lactam	0	0	0	0	0	0	0	0	0	0	0	1	0	0	0	0	0	0	0	0	0	0	0	0	0	0	0	0
Rep_1002_c_44	97450	97851	+	H-NS	1-402/414	===============	0/0	97.1	81.59	card	BA000007.3:1738104-1737690	H-NS is a histone-like protein involved in global gene regulation in Gram-negative bacteria. It is a repressor of the membrane fusion protein genes acrE mdtE and emrK as well as nearby genes of many RND-type multidrug exporters.	NA	cephalosporin;cephamycin;fluoroquinolone;macrolide;penam;tetracycline	NA	NA	NA	NA|cephalosporin;cephamycin;fluoroquinolone;macrolide;penam;tetracycline|NA|NA	cephalosporin;cephamycin;fluoroquinolone;macrolide;penam;tetracycline	cephalosporin;cephamycin;fluoroquinolone;macrolide;penam;tetracycline	beta-lactam;beta-lactam;fluoroquinolone;macrolide;beta-lactam;tetracycline	0	0	0	0	0	0	0	0	0	0	0	1	0	0	0	0	0	0	0	0	0	1	1	0	0	0	0	0
Rep_1002_c_45	26293	27736	+	yojI	147-1596/1644	.=======/======	14/28	87.17	71.25	card	U00096.3:2308615-2306971	YojI mediates resistance to the peptide antibiotic microcin J25 when it is expressed from a multicopy vector. YojI is capable of pumping out microcin molecules. The outer membrane protein TolC in addition to YojI is required for export of microcin J25 out of the cell. Microcin J25 is thus the first known substrate for YojI.	NA	peptide	NA	NA	NA	NA|peptide|NA|NA	peptide	peptide	peptide	0	0	0	0	0	0	0	0	0	0	0	0	0	0	0	0	0	0	0	0	0	0	0	0	0	0	0	0
Rep_1002_c_51	17070	17731	-	baeR	37-704/723	========/======	2022-10-08	91.29	74.78	card	AP009048.1:2166412-2167135	BaeR is a response regulator that promotes the expression of MdtABC and AcrD efflux complexes.	NA	aminocoumarin;aminoglycoside	NA	NA	NA	NA|aminocoumarin;aminoglycoside|NA|NA	aminocoumarin;aminoglycoside	aminocoumarin;aminoglycoside	aminocoumarin;aminoglycoside	0	0	0	1	1	0	0	0	0	0	0	0	0	0	0	0	0	0	0	0	0	0	0	0	0	0	0	0
Rep_1002_c_51	20662	23677	-	mdtC	1-3019/3078	========/======	2015-08-01	97.79	76.4	card	U00096:2158385-2161463	MdtC is a transporter that forms a heteromultimer complex with MdtB to form a multidrug transporter. MdtBC is part of the MdtABC-TolC efflux complex. In the absence of MdtB MdtC can form a homomultimer complex that results in a functioning efflux complex with a narrower drug specificity. mdtC corresponds to 3 loci in Pseudomonas aeruginosa PAO1 (gene name: muxC/muxB) and 3 loci in Pseudomonas aer…	NA	aminocoumarin	NA	NA	NA	NA|aminocoumarin|NA|NA	aminocoumarin	aminocoumarin	aminocoumarin	0	0	0	1	0	0	0	0	0	0	0	0	0	0	0	0	0	0	0	0	0	0	0	0	0	0	0	0
Rep_1002_c_51	23720	26796	-	mdtB	1-3077/3123	========/======	2022-12-09	98.33	78.14	card	U00096:2155262-2158385	MdtB is a transporter that forms a heteromultimer complex with MdtC to form a multidrug transporter. MdtBC is part of the MdtABC-TolC efflux complex.	NA	aminocoumarin	NA	NA	NA	NA|aminocoumarin|NA|NA	aminocoumarin	aminocoumarin	aminocoumarin	0	0	0	1	0	0	0	0	0	0	0	0	0	0	0	0	0	0	0	0	0	0	0	0	0	0	0	0
Rep_1002_c_51	26876	27872	-	mdtA	178-1174/1248	.=======/======	2022-06-06	79.65	74.4	card	U00096:2154015-2155263	MdtA is the membrane fusion protein of the multidrug efflux complex mdtABC.	NA	aminocoumarin	NA	NA	NA	NA|aminocoumarin|NA|NA	aminocoumarin	aminocoumarin	aminocoumarin	0	0	0	1	0	0	0	0	0	0	0	0	0	0	0	0	0	0	0	0	0	0	0	0	0	0	0	0
Rep_1002_c_53	92149	93897	-	msbA	1-1749/1749	===============	0/0	100	77.87	card	U00096.3:966620-968369	MsbA is a multidrug resistance transporter homolog from E. coli and belongs to a superfamily of transporters that contain an adenosine triphosphate (ATP) binding cassette (ABC) which is also called a nucleotide-binding domain (NBD). MsbA is a member of the MDR-ABC transporter group by sequence homology. MsbA transports lipid A a major component of the bacterial outer cell membrane and is the only…	NA	nitroimidazole	NA	NA	NA	NA|nitroimidazole|NA|NA	nitroimidazole	nitroimidazole	nitroimidazole	0	0	0	0	0	0	0	0	0	0	0	0	0	0	0	0	0	0	0	0	0	0	0	0	0	0	0	0
Rep_1002_c_57	9168	10695	-	Klebsiella_pneumoniae_KpnH	10-1537/1539	========/======	2022-04-02	99.16	78.17	card	ASTU01000063.1:61248-62787	KpnH consists of ~511 residues resembles EmrB of E. coli and is probably a translocase in the KpnGH-TolC efflux protein in K. pneumoniae. Disruption of the pump components KpnG-KpnH signficantly decrease resistance to azithromycin ceftazidime ciprofloxacin ertapenem erythromycin gentamicin imipenem ticarcillin norfloxacin polymyxin-B piperacillin spectinomycin tobramycin and streptomycin.	NA	aminoglycoside;carbapenem;cephalosporin;fluoroquinolone;macrolide;penam;penem;peptide	NA	NA	NA	NA|aminoglycoside;carbapenem;cephalosporin;fluoroquinolone;macrolide;penam;penem;peptide|NA|NA	aminoglycoside;carbapenem;cephalosporin;fluoroquinolone;macrolide;penam;penem;peptide	aminoglycoside;carbapenem;cephalosporin;fluoroquinolone;macrolide;penam;penem;peptide	aminoglycoside;beta-lactam;beta-lactam;fluoroquinolone;macrolide;beta-lactam;beta-lactam;peptide	0	0	0	0	1	0	0	0	0	0	0	1	0	0	1	0	0	0	0	0	0	1	0	0	0	0	0	0
Rep_1002_c_57	10726	11891	-	Klebsiella_pneumoniae_KpnG	1-1166/1173	===============	0/0	99.4	74.87	card	ACWO01000051.1:22092-23265	KpnG consists of ~390 residues and resembles EmrA of E. coli. Disruption of the pump components KpnG-KpnH signficantly decrease resistance to azithromycin ceftazidime ciprofloxacin ertapenem erythromycin gentamicin imipenem ticarcillin norfloxacin polymyxin-B piperacillin spectinomycin tobramycin and streptomycin	NA	aminoglycoside;carbapenem;cephalosporin;fluoroquinolone;macrolide;penam;penem;peptide	NA	NA	NA	NA|aminoglycoside;carbapenem;cephalosporin;fluoroquinolone;macrolide;penam;penem;peptide|NA|NA	aminoglycoside;carbapenem;cephalosporin;fluoroquinolone;macrolide;penam;penem;peptide	aminoglycoside;carbapenem;cephalosporin;fluoroquinolone;macrolide;penam;penem;peptide	aminoglycoside;beta-lactam;beta-lactam;fluoroquinolone;macrolide;beta-lactam;beta-lactam;peptide	0	0	0	0	1	0	0	0	0	0	0	1	0	0	1	0	0	0	0	0	0	1	0	0	0	0	0	0
Rep_1002_c_57	12079	12581	-	emrR	1-503/531	========/======	2022-04-02	94.35	79.21	card	U00096.3:2810769-2811300	EmrR is a negative regulator for the EmrAB-TolC multidrug efflux pump in E. coli. Mutations lead to EmrAB-TolC overexpression.	NA	fluoroquinolone	NA	NA	NA	NA|fluoroquinolone|NA|NA	fluoroquinolone	fluoroquinolone	fluoroquinolone	0	0	0	0	0	0	0	0	0	0	0	0	0	0	0	0	0	0	0	0	0	0	0	0	0	0	0	0
Rep_1002_c_59	17831	19166	+	mdtK	73-1408/1425	========/======	2024-12-01	92.91	72.77	card	CP014358.1:2162750-2161325	A multidrug and toxic compound extrusions (MATE) transporter conferring resistance to norfloxacin doxorubicin and acriflavine.	NA	fluoroquinolone	NA	NA	NA	NA|fluoroquinolone|NA|NA	fluoroquinolone	fluoroquinolone	fluoroquinolone	0	0	0	0	0	0	0	0	0	0	0	0	0	0	0	0	0	0	0	0	0	0	0	0	0	0	0	0
Rep_1003_c_102	1822	2249	+	emrR	1-428/531	=============..	0/0	80.6	80.61	card	U00096.3:2810769-2811300	EmrR is a negative regulator for the EmrAB-TolC multidrug efflux pump in E. coli. Mutations lead to EmrAB-TolC overexpression.	NA	fluoroquinolone	NA	NA	NA	NA|fluoroquinolone|NA|NA	fluoroquinolone	fluoroquinolone	fluoroquinolone	0	0	0	0	0	0	0	0	0	0	0	0	0	0	0	0	0	0	0	0	0	0	0	0	0	0	0	0
Rep_1003_c_102	3845	4892	+	Klebsiella_pneumoniae_KpnG	1-1048/1173	========/=====.	2022-04-04	89.17	73.71	card	ACWO01000051.1:22092-23265	KpnG consists of ~390 residues and resembles EmrA of E. coli. Disruption of the pump components KpnG-KpnH signficantly decrease resistance to azithromycin ceftazidime ciprofloxacin ertapenem erythromycin gentamicin imipenem ticarcillin norfloxacin polymyxin-B piperacillin spectinomycin tobramycin and streptomycin	NA	aminoglycoside;carbapenem;cephalosporin;fluoroquinolone;macrolide;penam;penem;peptide	NA	NA	NA	NA|aminoglycoside;carbapenem;cephalosporin;fluoroquinolone;macrolide;penam;penem;peptide|NA|NA	aminoglycoside;carbapenem;cephalosporin;fluoroquinolone;macrolide;penam;penem;peptide	aminoglycoside;carbapenem;cephalosporin;fluoroquinolone;macrolide;penam;penem;peptide	aminoglycoside;beta-lactam;beta-lactam;fluoroquinolone;macrolide;beta-lactam;beta-lactam;peptide	0	0	0	0	1	0	0	0	0	0	0	1	0	0	1	0	0	0	0	0	0	1	0	0	0	0	0	0
Rep_1003_c_102	5041	6570	+	emrB	10-1539/1539	========/======	2022-06-06	99.22	77.69	card	U00096:2812615-2814154	emrB is a translocase in the emrB -TolC efflux protein in E. coli. It recognizes substrates including carbonyl cyanide m-chlorophenylhydrazone (CCCP) nalidixic acid and thioloactomycin.	NA	fluoroquinolone	NA	NA	NA	NA|fluoroquinolone|NA|NA	fluoroquinolone	fluoroquinolone	fluoroquinolone	0	0	0	0	0	0	0	0	0	0	0	0	0	0	0	0	0	0	0	0	0	0	0	0	0	0	0	0
Rep_1003_c_112	8119	8520	-	H-NS	1-402/414	===============	0/0	97.1	81.09	card	BA000007.3:1738104-1737690	H-NS is a histone-like protein involved in global gene regulation in Gram-negative bacteria. It is a repressor of the membrane fusion protein genes acrE mdtE and emrK as well as nearby genes of many RND-type multidrug exporters.	NA	cephalosporin;cephamycin;fluoroquinolone;macrolide;penam;tetracycline	NA	NA	NA	NA|cephalosporin;cephamycin;fluoroquinolone;macrolide;penam;tetracycline|NA|NA	cephalosporin;cephamycin;fluoroquinolone;macrolide;penam;tetracycline	cephalosporin;cephamycin;fluoroquinolone;macrolide;penam;tetracycline	beta-lactam;beta-lactam;fluoroquinolone;macrolide;beta-lactam;tetracycline	0	0	0	0	0	0	0	0	0	0	0	1	0	0	0	0	0	0	0	0	0	1	1	0	0	0	0	0
Rep_1003_c_125	2567	3885	-	tolC	1-1337/1488	========/=====.	1932-12-01	88.17	73.29	card	FJ768952:0-1488	TolC is a protein subunit of many multidrug efflux complexes in Gram negative bacteria. It is an outer membrane efflux protein and is constitutively open. Regulation of efflux activity is often at its periplasmic entrance by other components of the efflux complex.	NA	aminocoumarin;aminoglycoside;carbapenem;cephalosporin;cephamycin;fluoroquinolone;glycylcycline;macrolide;penam;penem;peptide;phenicol;rifamycin;tetracycline;triclosan	NA	NA	NA	NA|aminocoumarin;aminoglycoside;carbapenem;cephalosporin;cephamycin;fluoroquinolone;glycylcycline;macrolide;penam;penem;peptide;phenicol;rifamycin;tetracycline;triclosan|NA|NA	aminocoumarin;aminoglycoside;carbapenem;cephalosporin;cephamycin;fluoroquinolone;glycylcycline;macrolide;penam;penem;peptide;phenicol;rifamycin;tetracycline;triclosan	aminocoumarin;aminoglycoside;carbapenem;cephalosporin;cephamycin;fluoroquinolone;tetracycline;macrolide;penam;penem;peptide;phenicol;rifamycin;tetracycline;triclosan	aminocoumarin;aminoglycoside;beta-lactam;beta-lactam;beta-lactam;fluoroquinolone;tetracycline;macrolide;beta-lactam;beta-lactam;peptide;phenicol;rifamycin;tetracycline;triclosan	0	0	0	1	1	0	0	0	0	0	0	1	0	0	1	0	0	0	0	0	0	1	1	0	0	0	0	0
Rep_1003_c_127	6236	7650	+	mdtK	1-1415/1425	========/======	2022-10-05	98.95	76.06	card	CP014358.1:2162750-2161325	A multidrug and toxic compound extrusions (MATE) transporter conferring resistance to norfloxacin doxorubicin and acriflavine.	NA	fluoroquinolone	NA	NA	NA	NA|fluoroquinolone|NA|NA	fluoroquinolone	fluoroquinolone	fluoroquinolone	0	0	0	0	0	0	0	0	0	0	0	0	0	0	0	0	0	0	0	0	0	0	0	0	0	0	0	0
Rep_1003_c_136	2721	3709	+	mdtA	181-1172/1248	..======/======	2017-09-01	78.69	73.07	card	U00096:2154015-2155263	MdtA is the membrane fusion protein of the multidrug efflux complex mdtABC.	NA	aminocoumarin	NA	NA	NA	NA|aminocoumarin|NA|NA	aminocoumarin	aminocoumarin	aminocoumarin	0	0	0	1	0	0	0	0	0	0	0	0	0	0	0	0	0	0	0	0	0	0	0	0	0	0	0	0
Rep_1003_c_136	3776	6852	+	mdtB	1-3077/3123	========/======	2022-08-01	98.17	77.11	card	U00096:2155262-2158385	MdtB is a transporter that forms a heteromultimer complex with MdtC to form a multidrug transporter. MdtBC is part of the MdtABC-TolC efflux complex.	NA	aminocoumarin	NA	NA	NA	NA|aminocoumarin|NA|NA	aminocoumarin	aminocoumarin	aminocoumarin	0	0	0	1	0	0	0	0	0	0	0	0	0	0	0	0	0	0	0	0	0	0	0	0	0	0	0	0
Rep_1003_c_136	6892	9925	+	mdtC	1-3034/3078	========/======	2014-09-01	98.34	75.24	card	U00096:2158385-2161463	MdtC is a transporter that forms a heteromultimer complex with MdtB to form a multidrug transporter. MdtBC is part of the MdtABC-TolC efflux complex. In the absence of MdtB MdtC can form a homomultimer complex that results in a functioning efflux complex with a narrower drug specificity. mdtC corresponds to 3 loci in Pseudomonas aeruginosa PAO1 (gene name: muxC/muxB) and 3 loci in Pseudomonas aer…	NA	aminocoumarin	NA	NA	NA	NA|aminocoumarin|NA|NA	aminocoumarin	aminocoumarin	aminocoumarin	0	0	0	1	0	0	0	0	0	0	0	0	0	0	0	0	0	0	0	0	0	0	0	0	0	0	0	0
Rep_1003_c_14	31523	33263	-	msbA	7-1747/1749	========/======	2022-02-02	99.49	76.92	card	U00096.3:966620-968369	MsbA is a multidrug resistance transporter homolog from E. coli and belongs to a superfamily of transporters that contain an adenosine triphosphate (ATP) binding cassette (ABC) which is also called a nucleotide-binding domain (NBD). MsbA is a member of the MDR-ABC transporter group by sequence homology. MsbA transports lipid A a major component of the bacterial outer cell membrane and is the only…	NA	nitroimidazole	NA	NA	NA	NA|nitroimidazole|NA|NA	nitroimidazole	nitroimidazole	nitroimidazole	0	0	0	0	0	0	0	0	0	0	0	0	0	0	0	0	0	0	0	0	0	0	0	0	0	0	0	0
Rep_1003_c_144	2448	3608	-	mdtG	25-1185/1227	========/======	2022-02-02	94.54	72.12	card	CP000800.1:1192954-1191727	The MdtG protein also named YceE appears to be a member of the major facilitator superfamily of transporters and it has been reported when overexpressed to increase fosfomycin and deoxycholate resistances. mdtG is a member of the marA-soxS-rob regulon.	NA	fosfomycin	NA	NA	NA	NA|fosfomycin|NA|NA	fosfomycin	fosfomycin	fosfomycin	0	0	0	0	0	0	0	0	0	0	0	0	0	0	0	0	0	0	0	0	0	0	0	0	0	0	0	0
Rep_1003_c_152	8472	9293	+	mexP	100-921/1158	.=======/====..	2022-02-02	70.9	71.93	card	AB219524.1:22-1180	MexP is the membrane fusion protein of the MexPQ-OpmE multidrug efflux complex	NA	acridine_dye;carbapenem;diaminopyrimidine;macrolide;phenicol;tetracycline	NA	NA	NA	NA|acridine_dye;carbapenem;diaminopyrimidine;macrolide;phenicol;tetracycline|NA|NA	acridine_dye;carbapenem;diaminopyrimidine;macrolide;phenicol;tetracycline	disinfecting_agents_and_intercalating_dyes;carbapenem;diaminopyrimidine;macrolide;phenicol;tetracycline	disinfecting_agents_and_intercalating_dyes;beta-lactam;diaminopyrimidine;macrolide;phenicol;tetracycline	1	0	0	0	0	0	0	0	0	0	0	1	0	0	1	0	0	0	0	0	0	0	0	0	0	0	0	0
Rep_1003_c_173	3842	6946	-	oqxB9	1-3104/3153	========/======	2013-09-01	98.26	80.23	ncbi	NG_050458.1	multidrug efflux RND transporter permease subunit OqxB9	PHENICOL;QUINOLONE	diaminopyrimidine;fluoroquinolone;glycylcycline;nitrofuran;tetracycline	(Flq)OqxBgb	Nalidixic_acid;Ciprofloxacin	(Flq)	phenicol;quinolone|diaminopyrimidine;fluoroquinolone;glycylcycline;nitrofuran;tetracycline|(flq)oqxbgb|nalidixic_acid;ciprofloxacin	phenicol;quinolone;diaminopyrimidine;fluoroquinolone;glycylcycline;nitrofuran;tetracycline;fluoroquinolone;nalidixic_acid;ciprofloxacin	phenicol;fluoroquinolone;diaminopyrimidine;fluoroquinolone;tetracycline;nitrofuran;tetracycline;fluoroquinolone;fluoroquinolone;fluoroquinolone	phenicol;fluoroquinolone;diaminopyrimidine;fluoroquinolone;tetracycline;nitrofuran;tetracycline;fluoroquinolone;fluoroquinolone;fluoroquinolone	0	0	0	0	0	0	0	0	0	0	0	0	0	0	0	0	0	0	0	0	0	0	0	0	1	0	0	0
Rep_1003_c_173	6997	7955	-	oqxA10	172-1151/1176	..======/======	1931-09-01	81.12	71.67	ncbi	NG_050418.1	multidrug efflux RND transporter periplasmic adaptor subunit OqxA10	PHENICOL;QUINOLONE	diaminopyrimidine;fluoroquinolone;glycylcycline;nitrofuran;tetracycline	(Flq)OqxA	Nalidixic_acid;Ciprofloxacin	(Flq)	phenicol;quinolone|diaminopyrimidine;fluoroquinolone;glycylcycline;nitrofuran;tetracycline|(flq)oqxa|nalidixic_acid;ciprofloxacin	phenicol;quinolone;diaminopyrimidine;fluoroquinolone;glycylcycline;nitrofuran;tetracycline;fluoroquinolone;nalidixic_acid;ciprofloxacin	phenicol;fluoroquinolone;diaminopyrimidine;fluoroquinolone;tetracycline;nitrofuran;tetracycline;fluoroquinolone;fluoroquinolone;fluoroquinolone	phenicol;fluoroquinolone;diaminopyrimidine;fluoroquinolone;tetracycline;nitrofuran;tetracycline;fluoroquinolone;fluoroquinolone;fluoroquinolone	0	0	0	0	0	0	0	0	0	0	0	0	0	0	0	0	0	0	0	0	0	0	0	0	1	0	0	0
Rep_1003_c_2	23185	23972	-	bacA	37-822/822	========/======	2022-06-03	95.38	76.2	card	U00096.3:3204131-3203309	The bacA gene product (BacA) recycles undecaprenyl pyrophosphate during cell wall biosynthesis which confers resistance to bacitracin.	NA	peptide	NA	NA	NA	NA|peptide|NA|NA	peptide	peptide	peptide	0	0	0	0	0	0	0	0	0	0	0	0	0	0	0	0	0	0	0	0	0	0	0	0	0	0	0	0
Rep_1003_c_201	2811	3947	+	bla-C	1-1137/1137	===============	0/0	100	98.68	ncbi	NG_047385.1	class C beta-lactamase	BETA-LACTAM	cephalosporin	(Bla)blaSRT-1	bla	(Bla)	beta-lactam|cephalosporin|(bla)blasrt-1|bla	beta-lactam;cephalosporin;beta-lactam;beta-lactam	beta-lactam;cephalosporin;beta-lactam;beta-lactam	beta-lactam;beta-lactam;beta-lactam;beta-lactam	0	0	0	0	0	0	0	0	0	0	0	1	0	0	0	0	0	0	0	0	0	1	0	0	0	0	0	0
Rep_1003_c_213	49	680	-	qnrE1	15-645/645	========/======	2022-01-01	97.83	79.43	ncbi	NG_054677.1	quinolone resistance pentapeptide repeat protein QnrE1	QUINOLONE	fluoroquinolone	(Flq)qnrB5	Ciprofloxacin	(Flq)	quinolone|fluoroquinolone|(flq)qnrb5|ciprofloxacin	quinolone;fluoroquinolone;fluoroquinolone;ciprofloxacin	fluoroquinolone;fluoroquinolone;fluoroquinolone;fluoroquinolone	fluoroquinolone;fluoroquinolone;fluoroquinolone;fluoroquinolone	0	0	0	0	0	0	0	0	0	0	0	0	0	0	0	0	0	0	0	0	0	0	0	0	1	0	0	0
Rep_1003_c_22	40322	40984	+	kdpE	11-673/678	========/======	2016-07-01	96.61	74.81	card	U00096.3:721733-721055	kdpE is a transcriptional activator that is part of the two-component system KdpD/KdpE that is studied for its regulatory role in potassium transport and has been identified as an adaptive regulator involved in the virulence and intracellular survival of pathogenic bacteria. kdpE regulates a range of virulence loci through direct promoter binding.	NA	aminoglycoside	NA	NA	NA	NA|aminoglycoside|NA|NA	aminoglycoside	aminoglycoside	aminoglycoside	0	0	0	0	1	0	0	0	0	0	0	0	0	0	0	0	0	0	0	0	0	0	0	0	0	0	0	0
Rep_1003_c_3	60178	63324	-	acrB	1-3150/3150	========/======	2021-09-01	99.62	78.03	card	U00096.3:484403-481253	Protein subunit of AcrA-AcrB-TolC multidrug efflux complex. AcrB functions as a herterotrimer which forms the inner membrane component and is primarily responsible for substrate recognition and energy transduction by acting as a drug/proton antiporter.	NA	cephalosporin;fluoroquinolone;glycylcycline;penam;phenicol;rifamycin;tetracycline;triclosan	NA	NA	NA	NA|cephalosporin;fluoroquinolone;glycylcycline;penam;phenicol;rifamycin;tetracycline;triclosan|NA|NA	cephalosporin;fluoroquinolone;glycylcycline;penam;phenicol;rifamycin;tetracycline;triclosan	cephalosporin;fluoroquinolone;tetracycline;penam;phenicol;rifamycin;tetracycline;triclosan	beta-lactam;fluoroquinolone;tetracycline;beta-lactam;phenicol;rifamycin;tetracycline;triclosan	0	0	0	0	0	0	0	0	0	0	0	1	0	0	0	0	0	0	0	0	0	1	0	0	0	0	0	0
Rep_1003_c_3	63391	64529	-	Enterobacter_cloacae_acrA	1-1133/1194	========/======	2022-09-01	94.22	76.72	card	DQ679966:299-1493	AcrA is a subunit of the AcrAB-TolC multidrug efflux system that in E. cloacae.	NA	cephalosporin;fluoroquinolone;glycylcycline;penam;phenicol;rifamycin;tetracycline;triclosan	NA	NA	NA	NA|cephalosporin;fluoroquinolone;glycylcycline;penam;phenicol;rifamycin;tetracycline;triclosan|NA|NA	cephalosporin;fluoroquinolone;glycylcycline;penam;phenicol;rifamycin;tetracycline;triclosan	cephalosporin;fluoroquinolone;tetracycline;penam;phenicol;rifamycin;tetracycline;triclosan	beta-lactam;fluoroquinolone;tetracycline;beta-lactam;phenicol;rifamycin;tetracycline;triclosan	0	0	0	0	0	0	0	0	0	0	0	1	0	0	0	0	0	0	0	0	0	1	0	0	0	0	0	0
Rep_1003_c_3	83637	85306	-	rosB	1-1670/1692	========/======	2022-12-08	98.35	74.58	card	U46859:24057-22365	rosB is part of an efflux pump/potassium antiporter system (RosAB) in Yersinia that confers resistance to cationic antimicrobial peptides such as polymyxin B.	NA	peptide	NA	NA	NA	NA|peptide|NA|NA	peptide	peptide	peptide	0	0	0	0	0	0	0	0	0	0	0	0	0	0	0	0	0	0	0	0	0	0	0	0	0	0	0	0
Rep_1003_c_3	85561	86724	-	rosA	66-1229/1233	========/======	2022-08-08	94.08	74.57	card	U46859.1:25527-24294	rosA is part of an efflux pump/potassium antiporter system (RosAB) in Yersinia that confers resistance to cationic antimicrobial peptides such as polymyxin B.	NA	peptide	NA	NA	NA	NA|peptide|NA|NA	peptide	peptide	peptide	0	0	0	0	0	0	0	0	0	0	0	0	0	0	0	0	0	0	0	0	0	0	0	0	0	0	0	0
Rep_1003_c_30	16280	17438	+	mdf(A)_1	30-1187/1233	========/======	2022-09-09	93.59	70.94	resfinder	Y08743	mdf(A)	NA	NA	NA	mdf	NA	NA|NA|NA|mdf	benzalkonium_chloride;rhodamine;tetracycline	benzalkonium_chloride;rhodamine;tetracycline	benzalkonium_chloride;rhodamine;tetracycline	0	0	0	0	0	0	0	0	0	0	1	0	0	0	0	0	0	0	0	0	0	0	0	0	0	0	0	0
Rep_1003_c_34	20750	21382	+	CRP	1-633/633	===============	0/0	100	84.52	card	AP009048.1:4154296-4153663	CRP is a global regulator that represses MdtEF multidrug efflux pump expression.	NA	fluoroquinolone;macrolide;penam	NA	NA	NA	NA|fluoroquinolone;macrolide;penam|NA|NA	fluoroquinolone;macrolide;penam	fluoroquinolone;macrolide;penam	fluoroquinolone;macrolide;beta-lactam	0	0	0	0	0	0	0	0	0	0	0	1	0	0	0	0	0	0	0	0	0	0	0	0	0	0	0	0
Rep_1003_c_5	19378	21209	+	(Bla)Penicillin_Binding_Protein_Ecoli	13-1853/1902	========/======	2019-05-01	96.06	75.62	argannot	CP002291:664439-666340	(Bla)Penicillin_Binding_Protein_Ecoli	NA	NA	(Bla)Penicillin_Binding_Protein_Ecoli	NA	(Bla)	NA|NA|(bla)penicillin_binding_protein_ecoli|NA	beta-lactam	beta-lactam	beta-lactam	0	0	0	0	0	0	0	0	0	0	0	1	0	0	0	0	0	0	0	0	0	0	0	0	0	0	0	0
Rep_1003_c_51	19447	19725	+	Klebsiella_pneumoniae_KpnF	1-279/330	========/====..	2022-06-02	83.64	74.82	card	AP006725.1:2484238-2484568	KpnF subunit of KpnEF resembles EbrAB from E. coli. Mutation in KpnEF resulted in increased susceptibility to cefepime ceftriaxon colistin erythromycin rifampin tetracycline and streptomycin as well as enhanced sensitivity toward sodium dodecyl sulfate deoxycholate dyes benzalkonium chloride chlorhexidine and triclosan.	NA	aminoglycoside;cephalosporin;macrolide;peptide;rifamycin;tetracycline	NA	NA	NA	NA|aminoglycoside;cephalosporin;macrolide;peptide;rifamycin;tetracycline|NA|NA	aminoglycoside;cephalosporin;macrolide;peptide;rifamycin;tetracycline	aminoglycoside;cephalosporin;macrolide;peptide;rifamycin;tetracycline	aminoglycoside;beta-lactam;macrolide;peptide;rifamycin;tetracycline	0	0	0	0	1	0	0	0	0	0	0	1	0	0	0	0	0	0	0	0	0	1	0	0	0	0	0	0
Rep_1003_c_68	11582	12472	-	blaSPR-1	1-891/897	===============	0/0	99.33	82.27	ncbi	NG_052102.1	putative metallo-beta-lactamase SPR-1	CARBAPENEM	NA	(Bla)blaSPR-1	NA	(Bla)	carbapenem|NA|(bla)blaspr-1|NA	carbapenem;beta-lactam	carbapenem;beta-lactam	beta-lactam;beta-lactam	0	0	0	0	0	0	0	0	0	0	0	1	0	0	1	0	0	0	0	0	0	0	0	0	0	0	0	0
Rep_1003_c_69	15101	17045	-	arnA	9-1950/1989	========/======	22/37	96.78	71.1	card	AE004091.2:3982020-3984009	arnA modifies lipid A with 4-amino-4-deoxy-L-arabinose (Ara4N) which allows gram-negative bacteria to resist the antimicrobial activity of cationic antimicrobial peptides and antibiotics such as polymyxin. arnA is found in E. coli and P. aeruginosa.	NA	peptide	NA	NA	NA	NA|peptide|NA|NA	peptide	peptide	peptide	0	0	0	0	0	0	0	0	0	0	0	0	0	0	0	0	0	0	0	0	0	0	0	0	0	0	0	0
Rep_1003_c_69	17090	18008	-	pmrF	20-938/969	========/======	2022-06-02	94.53	71.91	card	U00096:2367070-2368039	PmrF is required for the synthesis and transfer of 4-amino-4-deoxy-L-arabinose (Ara4N) to Lipid A which allows gram-negative bacteria to resist the antimicrobial activity of cationic antimicrobial peptides and antibiotics such as polymyxin. pmrF corresponds to 1 locus in Pseudomonas aeruginosa PAO1 and 1 locus in Pseudomonas aeruginosa LESB58.	NA	peptide	NA	NA	NA	NA|peptide|NA|NA	peptide	peptide	peptide	0	0	0	0	0	0	0	0	0	0	0	0	0	0	0	0	0	0	0	0	0	0	0	0	0	0	0	0
Rep_1003_c_77	17023	17694	-	baeR	37-714/723	========/======	2022-12-07	92.53	75.04	card	AP009048.1:2166412-2167135	BaeR is a response regulator that promotes the expression of MdtABC and AcrD efflux complexes.	NA	aminocoumarin;aminoglycoside	NA	NA	NA	NA|aminocoumarin;aminoglycoside|NA|NA	aminocoumarin;aminoglycoside	aminocoumarin;aminoglycoside	aminocoumarin;aminoglycoside	0	0	0	1	1	0	0	0	0	0	0	0	0	0	0	0	0	0	0	0	0	0	0	0	0	0	0	0
Rep_1003_c_8	4801	6161	+	cpxA	1-1358/1374	========/======	2022-07-04	98.69	76.08	card	BA000007.3:4905062-4903688	CpxA is a membrane-localized sensor kinase that is activated by envelope stress. It starts a kinase cascade that activates CpxR which promotes efflux complex expression.	NA	aminocoumarin;aminoglycoside	NA	NA	NA	NA|aminocoumarin;aminoglycoside|NA|NA	aminocoumarin;aminoglycoside	aminocoumarin;aminoglycoside	aminocoumarin;aminoglycoside	0	0	0	1	1	0	0	0	0	0	0	0	0	0	0	0	0	0	0	0	0	0	0	0	0	0	0	0
Rep_1003_c_81	4908	7999	-	acrD	1-3092/3114	========/======	2020-10-01	98.97	75.34	card	AP009048.1:2586250-2589364	AcrD is an aminoglycoside efflux pump expressed in E. coli. Its expression can be induced by indole and is regulated by baeRS and cpxAR.	NA	aminoglycoside	NA	NA	NA	NA|aminoglycoside|NA|NA	aminoglycoside	aminoglycoside	aminoglycoside	0	0	0	0	1	0	0	0	0	0	0	0	0	0	0	0	0	0	0	0	0	0	0	0	0	0	0	0
Rep_1003_c_82	14930	15278	+	tet(34)	71-419/465	..======/=====.	2022-06-04	74.41	71.31	ncbi	NG_048129.1	oxytetracycline resistance phosphoribosyltransferase domain-containing protein Tet(34)	TETRACYCLINE	NA	(Tet)tet(34)	tet	(Tet)	tetracycline|NA|(tet)tet(34)|tet	tetracycline;tetracycline;tetracycline	tetracycline;tetracycline;tetracycline	tetracycline;tetracycline;tetracycline	0	0	0	0	0	0	0	0	0	0	0	0	0	0	0	0	0	0	0	0	0	0	0	0	0	0	0	0
Rep_1003_c_97	12976	14099	+	mdtH	1-1124/1209	========/======	2022-02-02	92.89	74.49	card	U00096:1125326-1124117	Multidrug resistance protein MdtH	NA	fluoroquinolone	NA	NA	NA	NA|fluoroquinolone|NA|NA	fluoroquinolone	fluoroquinolone	fluoroquinolone	0	0	0	0	0	0	0	0	0	0	0	0	0	0	0	0	0	0	0	0	0	0	0	0	0	0	0	0
Rep_1004_c_12	5948	9040	+	acrD	1-3093/3114	========/======	2022-12-07	99.13	76.28	card	AP009048.1:2586250-2589364	AcrD is an aminoglycoside efflux pump expressed in E. coli. Its expression can be induced by indole and is regulated by baeRS and cpxAR.	NA	aminoglycoside	NA	NA	NA	NA|aminoglycoside|NA|NA	aminoglycoside	aminoglycoside	aminoglycoside	0	0	0	0	1	0	0	0	0	0	0	0	0	0	0	0	0	0	0	0	0	0	0	0	0	0	0	0
Rep_1004_c_12	76589	77559	+	mdtA	181-1154/1248	..======/=====.	2017-07-01	77.24	72.89	card	U00096:2154015-2155263	MdtA is the membrane fusion protein of the multidrug efflux complex mdtABC.	NA	aminocoumarin	NA	NA	NA	NA|aminocoumarin|NA|NA	aminocoumarin	aminocoumarin	aminocoumarin	0	0	0	1	0	0	0	0	0	0	0	0	0	0	0	0	0	0	0	0	0	0	0	0	0	0	0	0
Rep_1004_c_12	77644	80720	+	mdtB	1-3077/3123	========/======	2014-04-01	98.3	77.59	card	U00096:2155262-2158385	MdtB is a transporter that forms a heteromultimer complex with MdtC to form a multidrug transporter. MdtBC is part of the MdtABC-TolC efflux complex.	NA	aminocoumarin	NA	NA	NA	NA|aminocoumarin|NA|NA	aminocoumarin	aminocoumarin	aminocoumarin	0	0	0	1	0	0	0	0	0	0	0	0	0	0	0	0	0	0	0	0	0	0	0	0	0	0	0	0
Rep_1004_c_12	80760	83793	+	mdtC	1-3034/3078	========/======	2022-10-08	98.41	76.01	card	U00096:2158385-2161463	MdtC is a transporter that forms a heteromultimer complex with MdtB to form a multidrug transporter. MdtBC is part of the MdtABC-TolC efflux complex. In the absence of MdtB MdtC can form a homomultimer complex that results in a functioning efflux complex with a narrower drug specificity. mdtC corresponds to 3 loci in Pseudomonas aeruginosa PAO1 (gene name: muxC/muxB) and 3 loci in Pseudomonas aer…	NA	aminocoumarin	NA	NA	NA	NA|aminocoumarin|NA|NA	aminocoumarin	aminocoumarin	aminocoumarin	0	0	0	1	0	0	0	0	0	0	0	0	0	0	0	0	0	0	0	0	0	0	0	0	0	0	0	0
Rep_1004_c_12	86826	87338	+	smeR	170-679/690	...=====/======	15/27	72.17	72	card	AF173226.1:1041-351	smeR is the responder component of a two component signal transduction system that includes smeS	NA	aminoglycoside;cephalosporin;cephamycin;penam	NA	NA	NA	NA|aminoglycoside;cephalosporin;cephamycin;penam|NA|NA	aminoglycoside;cephalosporin;cephamycin;penam	aminoglycoside;cephalosporin;cephamycin;penam	aminoglycoside;beta-lactam;beta-lactam;beta-lactam	0	0	0	0	1	0	0	0	0	0	0	1	0	0	0	0	0	0	0	0	0	1	1	0	0	0	0	0
Rep_1004_c_12	248340	248837	+	emrR	1-498/531	========/======	2022-02-02	93.6	77.15	card	U00096.3:2810769-2811300	EmrR is a negative regulator for the EmrAB-TolC multidrug efflux pump in E. coli. Mutations lead to EmrAB-TolC overexpression.	NA	fluoroquinolone	NA	NA	NA	NA|fluoroquinolone|NA|NA	fluoroquinolone	fluoroquinolone	fluoroquinolone	0	0	0	0	0	0	0	0	0	0	0	0	0	0	0	0	0	0	0	0	0	0	0	0	0	0	0	0
Rep_1004_c_12	250361	251533	+	Klebsiella_pneumoniae_KpnG	1-1173/1173	========/======	2022-06-04	99.74	73.55	card	ACWO01000051.1:22092-23265	KpnG consists of ~390 residues and resembles EmrA of E. coli. Disruption of the pump components KpnG-KpnH signficantly decrease resistance to azithromycin ceftazidime ciprofloxacin ertapenem erythromycin gentamicin imipenem ticarcillin norfloxacin polymyxin-B piperacillin spectinomycin tobramycin and streptomycin	NA	aminoglycoside;carbapenem;cephalosporin;fluoroquinolone;macrolide;penam;penem;peptide	NA	NA	NA	NA|aminoglycoside;carbapenem;cephalosporin;fluoroquinolone;macrolide;penam;penem;peptide|NA|NA	aminoglycoside;carbapenem;cephalosporin;fluoroquinolone;macrolide;penam;penem;peptide	aminoglycoside;carbapenem;cephalosporin;fluoroquinolone;macrolide;penam;penem;peptide	aminoglycoside;beta-lactam;beta-lactam;fluoroquinolone;macrolide;beta-lactam;beta-lactam;peptide	0	0	0	0	1	0	0	0	0	0	0	1	0	0	1	0	0	0	0	0	0	1	0	0	0	0	0	0
Rep_1004_c_12	251557	253076	+	emrB	10-1529/1539	========/======	2022-06-06	98.57	77.94	card	U00096:2812615-2814154	emrB is a translocase in the emrB -TolC efflux protein in E. coli. It recognizes substrates including carbonyl cyanide m-chlorophenylhydrazone (CCCP) nalidixic acid and thioloactomycin.	NA	fluoroquinolone	NA	NA	NA	NA|fluoroquinolone|NA|NA	fluoroquinolone	fluoroquinolone	fluoroquinolone	0	0	0	0	0	0	0	0	0	0	0	0	0	0	0	0	0	0	0	0	0	0	0	0	0	0	0	0
Rep_1004_c_14	126231	129289	-	mexI	1-3065/3090	========/======	2014-09-01	98.87	81.79	card	AE004091.2:4707534-4710624	MexI is the inner membrane transporter of the efflux complex MexGHI-OpmD.	NA	acridine_dye;fluoroquinolone;tetracycline	NA	NA	NA	NA|acridine_dye;fluoroquinolone;tetracycline|NA|NA	acridine_dye;fluoroquinolone;tetracycline	disinfecting_agents_and_intercalating_dyes;fluoroquinolone;tetracycline	disinfecting_agents_and_intercalating_dyes;fluoroquinolone;tetracycline	1	0	0	0	0	0	0	0	0	0	0	0	0	0	0	0	0	0	0	0	0	0	0	0	0	0	0	0
Rep_1004_c_14	129323	130289	-	mexH	107-1075/1113	.=======/======	2022-06-04	86.7	70.86	card	AE004091.2:4706409-4707522	MexH is the membrane fusion protein of the efflux complex MexGHI-OpmD.	NA	acridine_dye;fluoroquinolone;tetracycline	NA	NA	NA	NA|acridine_dye;fluoroquinolone;tetracycline|NA|NA	acridine_dye;fluoroquinolone;tetracycline	disinfecting_agents_and_intercalating_dyes;fluoroquinolone;tetracycline	disinfecting_agents_and_intercalating_dyes;fluoroquinolone;tetracycline	1	0	0	0	0	0	0	0	0	0	0	0	0	0	0	0	0	0	0	0	0	0	0	0	0	0	0	0
Rep_1004_c_14	130424	130810	-	mexG	1-387/447	========/=====.	2022-08-05	85.68	72.38	card	AE004091.2:4705955-4706402	MexG is a membrane protein required for MexGHI-OpmD efflux activity.	NA	acridine_dye;fluoroquinolone;tetracycline	NA	NA	NA	NA|acridine_dye;fluoroquinolone;tetracycline|NA|NA	acridine_dye;fluoroquinolone;tetracycline	disinfecting_agents_and_intercalating_dyes;fluoroquinolone;tetracycline	disinfecting_agents_and_intercalating_dyes;fluoroquinolone;tetracycline	1	0	0	0	0	0	0	0	0	0	0	0	0	0	0	0	0	0	0	0	0	0	0	0	0	0	0	0
Rep_1004_c_14	206416	208156	-	msbA	7-1747/1749	========/======	2022-10-07	99.26	79.32	card	U00096.3:966620-968369	MsbA is a multidrug resistance transporter homolog from E. coli and belongs to a superfamily of transporters that contain an adenosine triphosphate (ATP) binding cassette (ABC) which is also called a nucleotide-binding domain (NBD). MsbA is a member of the MDR-ABC transporter group by sequence homology. MsbA transports lipid A a major component of the bacterial outer cell membrane and is the only…	NA	nitroimidazole	NA	NA	NA	NA|nitroimidazole|NA|NA	nitroimidazole	nitroimidazole	nitroimidazole	0	0	0	0	0	0	0	0	0	0	0	0	0	0	0	0	0	0	0	0	0	0	0	0	0	0	0	0
Rep_1004_c_14	10838	11927	+	oqxA	67-1174/1176	========/======	1934-11-01	92.01	74.19	ncbi	NG_048024.1	multidrug efflux RND transporter periplasmic adaptor subunit OqxA	PHENICOL;QUINOLONE	diaminopyrimidine;fluoroquinolone;glycylcycline;nitrofuran;tetracycline	(Flq)OqxA	Nalidixic_acid;Ciprofloxacin	(Flq)	phenicol;quinolone|diaminopyrimidine;fluoroquinolone;glycylcycline;nitrofuran;tetracycline|(flq)oqxa|nalidixic_acid;ciprofloxacin	phenicol;quinolone;diaminopyrimidine;fluoroquinolone;glycylcycline;nitrofuran;tetracycline;fluoroquinolone;nalidixic_acid;ciprofloxacin	phenicol;fluoroquinolone;diaminopyrimidine;fluoroquinolone;tetracycline;nitrofuran;tetracycline;fluoroquinolone;fluoroquinolone;fluoroquinolone	phenicol;fluoroquinolone;diaminopyrimidine;fluoroquinolone;tetracycline;nitrofuran;tetracycline;fluoroquinolone;fluoroquinolone;fluoroquinolone	0	0	0	0	0	0	0	0	0	0	0	0	0	0	0	0	0	0	0	0	0	0	0	0	1	0	0	0
Rep_1004_c_14	11954	15074	+	oqxB9	1-3121/3153	========/======	2022-08-08	98.86	82.85	ncbi	NG_050458.1	multidrug efflux RND transporter permease subunit OqxB9	PHENICOL;QUINOLONE	diaminopyrimidine;fluoroquinolone;glycylcycline;nitrofuran;tetracycline	(Flq)OqxBgb	Nalidixic_acid;Ciprofloxacin	(Flq)	phenicol;quinolone|diaminopyrimidine;fluoroquinolone;glycylcycline;nitrofuran;tetracycline|(flq)oqxbgb|nalidixic_acid;ciprofloxacin	phenicol;quinolone;diaminopyrimidine;fluoroquinolone;glycylcycline;nitrofuran;tetracycline;fluoroquinolone;nalidixic_acid;ciprofloxacin	phenicol;fluoroquinolone;diaminopyrimidine;fluoroquinolone;tetracycline;nitrofuran;tetracycline;fluoroquinolone;fluoroquinolone;fluoroquinolone	phenicol;fluoroquinolone;diaminopyrimidine;fluoroquinolone;tetracycline;nitrofuran;tetracycline;fluoroquinolone;fluoroquinolone;fluoroquinolone	0	0	0	0	0	0	0	0	0	0	0	0	0	0	0	0	0	0	0	0	0	0	0	0	1	0	0	0
Rep_1004_c_14	57018	58172	+	mdtG	31-1185/1227	========/======	2022-04-02	93.97	73.03	card	CP000800.1:1192954-1191727	The MdtG protein also named YceE appears to be a member of the major facilitator superfamily of transporters and it has been reported when overexpressed to increase fosfomycin and deoxycholate resistances. mdtG is a member of the marA-soxS-rob regulon.	NA	fosfomycin	NA	NA	NA	NA|fosfomycin|NA|NA	fosfomycin	fosfomycin	fosfomycin	0	0	0	0	0	0	0	0	0	0	0	0	0	0	0	0	0	0	0	0	0	0	0	0	0	0	0	0
Rep_1004_c_14	184960	186058	+	Klebsiella_pneumoniae_OmpK37	25-1123/1125	========/======	21/108	92.89	70.34	card	AJ011502.1:300-1425	Klebsiella pneumoniae outer membrane porin protein. Is preferentially detected in porin-deficient strains. Functional characterization of this new porin revealed a narrower pore than those of porins OmpK35 and OmpK36 which did not allow penetration by certain beta-lactams. Also when a resistant strain expresses porin OmpK37 is less susceptible to cefotaxime and cefoxitin than when it is expressin…	NA	carbapenem;cephalosporin;cephamycin;monobactam;penam;penem	NA	NA	NA	NA|carbapenem;cephalosporin;cephamycin;monobactam;penam;penem|NA|NA	carbapenem;cephalosporin;cephamycin;monobactam;penam;penem	carbapenem;cephalosporin;cephamycin;monobactam;penam;penem	beta-lactam;beta-lactam;beta-lactam;beta-lactam;beta-lactam;beta-lactam	0	0	0	0	0	0	0	0	0	0	0	1	0	0	1	0	0	0	0	0	0	1	1	0	0	0	0	0
Rep_1004_c_14	741794	742466	+	kdpE	4-676/678	========/======	2022-04-04	98.97	72.74	card	U00096.3:721733-721055	kdpE is a transcriptional activator that is part of the two-component system KdpD/KdpE that is studied for its regulatory role in potassium transport and has been identified as an adaptive regulator involved in the virulence and intracellular survival of pathogenic bacteria. kdpE regulates a range of virulence loci through direct promoter binding.	NA	aminoglycoside	NA	NA	NA	NA|aminoglycoside|NA|NA	aminoglycoside	aminoglycoside	aminoglycoside	0	0	0	0	1	0	0	0	0	0	0	0	0	0	0	0	0	0	0	0	0	0	0	0	0	0	0	0
Rep_1004_c_14	787471	789302	+	(Bla)Penicillin_Binding_Protein_Ecoli	13-1853/1902	========/======	2022-11-04	96.27	77.09	argannot	CP002291:664439-666340	(Bla)Penicillin_Binding_Protein_Ecoli	NA	NA	(Bla)Penicillin_Binding_Protein_Ecoli	NA	(Bla)	NA|NA|(bla)penicillin_binding_protein_ecoli|NA	beta-lactam	beta-lactam	beta-lactam	0	0	0	0	0	0	0	0	0	0	0	1	0	0	0	0	0	0	0	0	0	0	0	0	0	0	0	0
Rep_1004_c_14	848494	849657	+	rosA	66-1229/1233	========/======	2022-10-09	94	75.11	card	U46859.1:25527-24294	rosA is part of an efflux pump/potassium antiporter system (RosAB) in Yersinia that confers resistance to cationic antimicrobial peptides such as polymyxin B.	NA	peptide	NA	NA	NA	NA|peptide|NA|NA	peptide	peptide	peptide	0	0	0	0	0	0	0	0	0	0	0	0	0	0	0	0	0	0	0	0	0	0	0	0	0	0	0	0
Rep_1004_c_14	849913	851583	+	rosB	1-1671/1692	========/======	2022-10-07	98.46	74.17	card	U46859:24057-22365	rosB is part of an efflux pump/potassium antiporter system (RosAB) in Yersinia that confers resistance to cationic antimicrobial peptides such as polymyxin B.	NA	peptide	NA	NA	NA	NA|peptide|NA|NA	peptide	peptide	peptide	0	0	0	0	0	0	0	0	0	0	0	0	0	0	0	0	0	0	0	0	0	0	0	0	0	0	0	0
Rep_1004_c_14	867504	868642	+	Enterobacter_cloacae_acrA	1-1133/1194	========/======	2022-10-04	94.72	76.07	card	DQ679966:299-1493	AcrA is a subunit of the AcrAB-TolC multidrug efflux system that in E. cloacae.	NA	cephalosporin;fluoroquinolone;glycylcycline;penam;phenicol;rifamycin;tetracycline;triclosan	NA	NA	NA	NA|cephalosporin;fluoroquinolone;glycylcycline;penam;phenicol;rifamycin;tetracycline;triclosan|NA|NA	cephalosporin;fluoroquinolone;glycylcycline;penam;phenicol;rifamycin;tetracycline;triclosan	cephalosporin;fluoroquinolone;tetracycline;penam;phenicol;rifamycin;tetracycline;triclosan	beta-lactam;fluoroquinolone;tetracycline;beta-lactam;phenicol;rifamycin;tetracycline;triclosan	0	0	0	0	0	0	0	0	0	0	0	1	0	0	0	0	0	0	0	0	0	1	0	0	0	0	0	0
Rep_1004_c_14	868709	871855	+	acrB	1-3150/3150	========/======	2022-05-03	99.87	78.04	card	U00096.3:484403-481253	Protein subunit of AcrA-AcrB-TolC multidrug efflux complex. AcrB functions as a herterotrimer which forms the inner membrane component and is primarily responsible for substrate recognition and energy transduction by acting as a drug/proton antiporter.	NA	cephalosporin;fluoroquinolone;glycylcycline;penam;phenicol;rifamycin;tetracycline;triclosan	NA	NA	NA	NA|cephalosporin;fluoroquinolone;glycylcycline;penam;phenicol;rifamycin;tetracycline;triclosan|NA|NA	cephalosporin;fluoroquinolone;glycylcycline;penam;phenicol;rifamycin;tetracycline;triclosan	cephalosporin;fluoroquinolone;tetracycline;penam;phenicol;rifamycin;tetracycline;triclosan	beta-lactam;fluoroquinolone;tetracycline;beta-lactam;phenicol;rifamycin;tetracycline;triclosan	0	0	0	0	0	0	0	0	0	0	0	1	0	0	0	0	0	0	0	0	0	1	0	0	0	0	0	0
Rep_1004_c_17	110422	111033	+	qnrB27	22-633/645	========/======	2022-02-02	94.73	77.16	ncbi	NG_050488.1	quinolone resistance pentapeptide repeat protein QnrB27	QUINOLONE	fluoroquinolone	(Flq)qnrB27	Ciprofloxacin	(Flq)	quinolone|fluoroquinolone|(flq)qnrb27|ciprofloxacin	quinolone;fluoroquinolone;fluoroquinolone;ciprofloxacin	fluoroquinolone;fluoroquinolone;fluoroquinolone;fluoroquinolone	fluoroquinolone;fluoroquinolone;fluoroquinolone;fluoroquinolone	0	0	0	0	0	0	0	0	0	0	0	0	0	0	0	0	0	0	0	0	0	0	0	0	1	0	0	0
Rep_1004_c_17	206059	206995	+	pmrF	20-958/969	========/======	2022-04-03	96.59	72.55	card	U00096:2367070-2368039	PmrF is required for the synthesis and transfer of 4-amino-4-deoxy-L-arabinose (Ara4N) to Lipid A which allows gram-negative bacteria to resist the antimicrobial activity of cationic antimicrobial peptides and antibiotics such as polymyxin. pmrF corresponds to 1 locus in Pseudomonas aeruginosa PAO1 and 1 locus in Pseudomonas aeruginosa LESB58.	NA	peptide	NA	NA	NA	NA|peptide|NA|NA	peptide	peptide	peptide	0	0	0	0	0	0	0	0	0	0	0	0	0	0	0	0	0	0	0	0	0	0	0	0	0	0	0	0
Rep_1004_c_17	207022	208968	+	arnA	9-1952/1989	========/======	17/29	97.08	73.83	card	AE004091.2:3982020-3984009	arnA modifies lipid A with 4-amino-4-deoxy-L-arabinose (Ara4N) which allows gram-negative bacteria to resist the antimicrobial activity of cationic antimicrobial peptides and antibiotics such as polymyxin. arnA is found in E. coli and P. aeruginosa.	NA	peptide	NA	NA	NA	NA|peptide|NA|NA	peptide	peptide	peptide	0	0	0	0	0	0	0	0	0	0	0	0	0	0	0	0	0	0	0	0	0	0	0	0	0	0	0	0
Rep_1004_c_17	311818	312954	+	blaSRT-2	1-1137/1137	===============	0/0	100	100	ncbi	NG_050143.1	cephalosporin-hydrolyzing class C beta-lactamase SRT-2	CEPHALOSPORIN	cephalosporin	(Bla)blaSRT-1	bla	(Bla)	cephalosporin|cephalosporin|(bla)blasrt-1|bla	cephalosporin;cephalosporin;beta-lactam;beta-lactam	cephalosporin;cephalosporin;beta-lactam;beta-lactam	beta-lactam;beta-lactam;beta-lactam;beta-lactam	0	0	0	0	0	0	0	0	0	0	0	1	0	0	0	0	0	0	0	0	0	1	0	0	0	0	0	0
Rep_1004_c_17	544363	547477	+	mexQ	1-3115/3162	========/======	2022-02-02	98.48	78.85	card	AB219524.1:1176-4338	MexQ is the inner membrane transporter of the multidrug efflux pump MexPQ-OpmE.	NA	acridine_dye;carbapenem;diaminopyrimidine;macrolide;phenicol;tetracycline	NA	NA	NA	NA|acridine_dye;carbapenem;diaminopyrimidine;macrolide;phenicol;tetracycline|NA|NA	acridine_dye;carbapenem;diaminopyrimidine;macrolide;phenicol;tetracycline	disinfecting_agents_and_intercalating_dyes;carbapenem;diaminopyrimidine;macrolide;phenicol;tetracycline	disinfecting_agents_and_intercalating_dyes;beta-lactam;diaminopyrimidine;macrolide;phenicol;tetracycline	1	0	0	0	0	0	0	0	0	0	0	1	0	0	1	0	0	0	0	0	0	0	0	0	0	0	0	0
Rep_1004_c_20	2491	2931	+	aac(6')_Serra	1-441/441	===============	0/0	100	99.32	ncbi	NG_052420.1	aminoglycoside 6'-N-acetyltransferase	AMINOGLYCOSIDE	aminoglycoside	(AGly)aac6-Ic	Amikacin;Tobramycin	(AGly)	aminoglycoside|aminoglycoside|(agly)aac6-ic|amikacin;tobramycin	aminoglycoside;aminoglycoside;aminoglycoside;amikacin;tobramycin	aminoglycoside;aminoglycoside;aminoglycoside;aminoglycoside;aminoglycoside	aminoglycoside;aminoglycoside;aminoglycoside;aminoglycoside;aminoglycoside	0	0	1	0	1	0	0	0	0	0	0	0	0	0	0	0	0	0	0	0	0	0	0	0	0	0	0	0
Rep_1004_c_27	743497	743810	-	fosA4_1	20-339/347	========/======	2014-07-01	89.34	71.3	resfinder	AB908992	fosA4	NA	NA	NA	Fosfomycin	NA	NA|NA|NA|fosfomycin	fosfomycin	fosfomycin	fosfomycin	0	0	0	0	0	0	0	0	0	0	0	0	0	0	0	0	0	0	0	0	0	0	0	0	0	0	0	0
Rep_1004_c_27	772383	773567	-	mdtH	1-1187/1209	========/======	2022-04-03	97.93	71.8	card	U00096:1125326-1124117	Multidrug resistance protein MdtH	NA	fluoroquinolone	NA	NA	NA	NA|fluoroquinolone|NA|NA	fluoroquinolone	fluoroquinolone	fluoroquinolone	0	0	0	0	0	0	0	0	0	0	0	0	0	0	0	0	0	0	0	0	0	0	0	0	0	0	0	0
Rep_1004_c_27	873558	873959	-	H-NS	1-402/414	===============	0/0	97.1	80.85	card	BA000007.3:1738104-1737690	H-NS is a histone-like protein involved in global gene regulation in Gram-negative bacteria. It is a repressor of the membrane fusion protein genes acrE mdtE and emrK as well as nearby genes of many RND-type multidrug exporters.	NA	cephalosporin;cephamycin;fluoroquinolone;macrolide;penam;tetracycline	NA	NA	NA	NA|cephalosporin;cephamycin;fluoroquinolone;macrolide;penam;tetracycline|NA|NA	cephalosporin;cephamycin;fluoroquinolone;macrolide;penam;tetracycline	cephalosporin;cephamycin;fluoroquinolone;macrolide;penam;tetracycline	beta-lactam;beta-lactam;fluoroquinolone;macrolide;beta-lactam;tetracycline	0	0	0	0	0	0	0	0	0	0	0	1	0	0	0	0	0	0	0	0	0	1	1	0	0	0	0	0
Rep_1004_c_27	456676	458046	+	mdtK	39-1409/1425	========/======	2018-10-01	95.58	76.01	card	CP014358.1:2162750-2161325	A multidrug and toxic compound extrusions (MATE) transporter conferring resistance to norfloxacin doxorubicin and acriflavine.	NA	fluoroquinolone	NA	NA	NA	NA|fluoroquinolone|NA|NA	fluoroquinolone	fluoroquinolone	fluoroquinolone	0	0	0	0	0	0	0	0	0	0	0	0	0	0	0	0	0	0	0	0	0	0	0	0	0	0	0	0
Rep_1004_c_27	818114	818443	+	Klebsiella_pneumoniae_KpnF	1-330/330	========/======	2022-08-03	98.79	73.65	card	AP006725.1:2484238-2484568	KpnF subunit of KpnEF resembles EbrAB from E. coli. Mutation in KpnEF resulted in increased susceptibility to cefepime ceftriaxon colistin erythromycin rifampin tetracycline and streptomycin as well as enhanced sensitivity toward sodium dodecyl sulfate deoxycholate dyes benzalkonium chloride chlorhexidine and triclosan.	NA	aminoglycoside;cephalosporin;macrolide;peptide;rifamycin;tetracycline	NA	NA	NA	NA|aminoglycoside;cephalosporin;macrolide;peptide;rifamycin;tetracycline|NA|NA	aminoglycoside;cephalosporin;macrolide;peptide;rifamycin;tetracycline	aminoglycoside;cephalosporin;macrolide;peptide;rifamycin;tetracycline	aminoglycoside;beta-lactam;macrolide;peptide;rifamycin;tetracycline	0	0	0	0	1	0	0	0	0	0	0	1	0	0	0	0	0	0	0	0	0	1	0	0	0	0	0	0
Rep_1004_c_30	70593	71954	-	cpxA	1-1362/1374	========/======	2022-02-02	99.05	77.04	card	BA000007.3:4905062-4903688	CpxA is a membrane-localized sensor kinase that is activated by envelope stress. It starts a kinase cascade that activates CpxR which promotes efflux complex expression.	NA	aminocoumarin;aminoglycoside	NA	NA	NA	NA|aminocoumarin;aminoglycoside|NA|NA	aminocoumarin;aminoglycoside	aminocoumarin;aminoglycoside	aminocoumarin;aminoglycoside	0	0	0	1	1	0	0	0	0	0	0	0	0	0	0	0	0	0	0	0	0	0	0	0	0	0	0	0
Rep_1004_c_31	314984	316017	-	(Bla)ampH	103-1128/1161	.=======/======	17/30	87.42	71.1	argannot	CP003785:4208384-4209544	(Bla)ampH	NA	NA	(Bla)ampH	NA	(Bla)	NA|NA|(bla)amph|NA	beta-lactam	beta-lactam	beta-lactam	0	0	0	0	0	0	0	0	0	0	0	1	0	0	0	0	0	0	0	0	0	0	0	0	0	0	0	0
Rep_1004_c_32	106156	107308	-	mdf(A)_1	34-1186/1233	========/======	2014-11-01	92.94	70.52	resfinder	Y08743	mdf(A)	NA	NA	NA	mdf	NA	NA|NA|NA|mdf	benzalkonium_chloride;rhodamine;tetracycline	benzalkonium_chloride;rhodamine;tetracycline	benzalkonium_chloride;rhodamine;tetracycline	0	0	0	0	0	0	0	0	0	0	1	0	0	0	0	0	0	0	0	0	0	0	0	0	0	0	0	0
Rep_1004_c_36	86124	86948	-	bacA	1-822/822	========/======	2022-03-01	100	75.39	card	U00096.3:3204131-3203309	The bacA gene product (BacA) recycles undecaprenyl pyrophosphate during cell wall biosynthesis which confers resistance to bacitracin.	NA	peptide	NA	NA	NA	NA|peptide|NA|NA	peptide	peptide	peptide	0	0	0	0	0	0	0	0	0	0	0	0	0	0	0	0	0	0	0	0	0	0	0	0	0	0	0	0
Rep_1004_c_36	63870	65215	+	tolC	1-1346/1488	========/=====.	2022-02-02	90.39	73.05	card	FJ768952:0-1488	TolC is a protein subunit of many multidrug efflux complexes in Gram negative bacteria. It is an outer membrane efflux protein and is constitutively open. Regulation of efflux activity is often at its periplasmic entrance by other components of the efflux complex.	NA	aminocoumarin;aminoglycoside;carbapenem;cephalosporin;cephamycin;fluoroquinolone;glycylcycline;macrolide;penam;penem;peptide;phenicol;rifamycin;tetracycline;triclosan	NA	NA	NA	NA|aminocoumarin;aminoglycoside;carbapenem;cephalosporin;cephamycin;fluoroquinolone;glycylcycline;macrolide;penam;penem;peptide;phenicol;rifamycin;tetracycline;triclosan|NA|NA	aminocoumarin;aminoglycoside;carbapenem;cephalosporin;cephamycin;fluoroquinolone;glycylcycline;macrolide;penam;penem;peptide;phenicol;rifamycin;tetracycline;triclosan	aminocoumarin;aminoglycoside;carbapenem;cephalosporin;cephamycin;fluoroquinolone;tetracycline;macrolide;penam;penem;peptide;phenicol;rifamycin;tetracycline;triclosan	aminocoumarin;aminoglycoside;beta-lactam;beta-lactam;beta-lactam;fluoroquinolone;tetracycline;macrolide;beta-lactam;beta-lactam;peptide;phenicol;rifamycin;tetracycline;triclosan	0	0	0	1	1	0	0	0	0	0	0	1	0	0	1	0	0	0	0	0	0	1	1	0	0	0	0	0
Rep_1004_c_8	24499	25131	+	CRP	1-633/633	===============	0/0	100	84.2	card	AP009048.1:4154296-4153663	CRP is a global regulator that represses MdtEF multidrug efflux pump expression.	NA	fluoroquinolone;macrolide;penam	NA	NA	NA	NA|fluoroquinolone;macrolide;penam|NA|NA	fluoroquinolone;macrolide;penam	fluoroquinolone;macrolide;penam	fluoroquinolone;macrolide;beta-lactam	0	0	0	0	0	0	0	0	0	0	0	1	0	0	0	0	0	0	0	0	0	0	0	0	0	0	0	0
Rep_1005_c_1	212735	215881	-	acrB	1-3150/3150	========/======	2022-07-05	99.84	78.14	card	U00096.3:484403-481253	Protein subunit of AcrA-AcrB-TolC multidrug efflux complex. AcrB functions as a herterotrimer which forms the inner membrane component and is primarily responsible for substrate recognition and energy transduction by acting as a drug/proton antiporter.	NA	cephalosporin;fluoroquinolone;glycylcycline;penam;phenicol;rifamycin;tetracycline;triclosan	NA	NA	NA	NA|cephalosporin;fluoroquinolone;glycylcycline;penam;phenicol;rifamycin;tetracycline;triclosan|NA|NA	cephalosporin;fluoroquinolone;glycylcycline;penam;phenicol;rifamycin;tetracycline;triclosan	cephalosporin;fluoroquinolone;tetracycline;penam;phenicol;rifamycin;tetracycline;triclosan	beta-lactam;fluoroquinolone;tetracycline;beta-lactam;phenicol;rifamycin;tetracycline;triclosan	0	0	0	0	0	0	0	0	0	0	0	1	0	0	0	0	0	0	0	0	0	1	0	0	0	0	0	0
Rep_1005_c_1	215948	217086	-	Enterobacter_cloacae_acrA	1-1133/1194	========/======	2022-12-06	94.64	76.09	card	DQ679966:299-1493	AcrA is a subunit of the AcrAB-TolC multidrug efflux system that in E. cloacae.	NA	cephalosporin;fluoroquinolone;glycylcycline;penam;phenicol;rifamycin;tetracycline;triclosan	NA	NA	NA	NA|cephalosporin;fluoroquinolone;glycylcycline;penam;phenicol;rifamycin;tetracycline;triclosan|NA|NA	cephalosporin;fluoroquinolone;glycylcycline;penam;phenicol;rifamycin;tetracycline;triclosan	cephalosporin;fluoroquinolone;tetracycline;penam;phenicol;rifamycin;tetracycline;triclosan	beta-lactam;fluoroquinolone;tetracycline;beta-lactam;phenicol;rifamycin;tetracycline;triclosan	0	0	0	0	0	0	0	0	0	0	0	1	0	0	0	0	0	0	0	0	0	1	0	0	0	0	0	0
Rep_1005_c_1	236229	237899	-	rosB	1-1671/1692	========/======	2022-10-07	98.46	73.93	card	U46859:24057-22365	rosB is part of an efflux pump/potassium antiporter system (RosAB) in Yersinia that confers resistance to cationic antimicrobial peptides such as polymyxin B.	NA	peptide	NA	NA	NA	NA|peptide|NA|NA	peptide	peptide	peptide	0	0	0	0	0	0	0	0	0	0	0	0	0	0	0	0	0	0	0	0	0	0	0	0	0	0	0	0
Rep_1005_c_1	238155	239318	-	rosA	66-1229/1233	========/======	2022-10-09	94	74.77	card	U46859.1:25527-24294	rosA is part of an efflux pump/potassium antiporter system (RosAB) in Yersinia that confers resistance to cationic antimicrobial peptides such as polymyxin B.	NA	peptide	NA	NA	NA	NA|peptide|NA|NA	peptide	peptide	peptide	0	0	0	0	0	0	0	0	0	0	0	0	0	0	0	0	0	0	0	0	0	0	0	0	0	0	0	0
Rep_1005_c_1	311485	313316	-	(Bla)Penicillin_Binding_Protein_Ecoli	13-1853/1902	========/======	2022-09-02	96.32	76.86	argannot	CP002291:664439-666340	(Bla)Penicillin_Binding_Protein_Ecoli	NA	NA	(Bla)Penicillin_Binding_Protein_Ecoli	NA	(Bla)	NA|NA|(bla)penicillin_binding_protein_ecoli|NA	beta-lactam	beta-lactam	beta-lactam	0	0	0	0	0	0	0	0	0	0	0	1	0	0	0	0	0	0	0	0	0	0	0	0	0	0	0	0
Rep_1005_c_1	357656	358328	-	kdpE	4-676/678	========/======	2022-06-06	98.82	72.78	card	U00096.3:721733-721055	kdpE is a transcriptional activator that is part of the two-component system KdpD/KdpE that is studied for its regulatory role in potassium transport and has been identified as an adaptive regulator involved in the virulence and intracellular survival of pathogenic bacteria. kdpE regulates a range of virulence loci through direct promoter binding.	NA	aminoglycoside	NA	NA	NA	NA|aminoglycoside|NA|NA	aminoglycoside	aminoglycoside	aminoglycoside	0	0	0	0	1	0	0	0	0	0	0	0	0	0	0	0	0	0	0	0	0	0	0	0	0	0	0	0
Rep_1005_c_11	161961	162593	-	CRP	1-633/633	===============	0/0	100	84.04	card	AP009048.1:4154296-4153663	CRP is a global regulator that represses MdtEF multidrug efflux pump expression.	NA	fluoroquinolone;macrolide;penam	NA	NA	NA	NA|fluoroquinolone;macrolide;penam|NA|NA	fluoroquinolone;macrolide;penam	fluoroquinolone;macrolide;penam	fluoroquinolone;macrolide;beta-lactam	0	0	0	0	0	0	0	0	0	0	0	1	0	0	0	0	0	0	0	0	0	0	0	0	0	0	0	0
Rep_1005_c_13	70625	71986	-	cpxA	1-1362/1374	========/======	2022-02-02	99.05	76.67	card	BA000007.3:4905062-4903688	CpxA is a membrane-localized sensor kinase that is activated by envelope stress. It starts a kinase cascade that activates CpxR which promotes efflux complex expression.	NA	aminocoumarin;aminoglycoside	NA	NA	NA	NA|aminocoumarin;aminoglycoside|NA|NA	aminocoumarin;aminoglycoside	aminocoumarin;aminoglycoside	aminocoumarin;aminoglycoside	0	0	0	1	1	0	0	0	0	0	0	0	0	0	0	0	0	0	0	0	0	0	0	0	0	0	0	0
Rep_1005_c_17	218091	219227	-	blaSST-1	1-1137/1137	===============	0/0	100	95.25	ncbi	NG_050144.1	cephalosporin-hydrolyzing class C beta-lactamase SST-1	CEPHALOSPORIN	cephalosporin	(Bla)blaSST-1	bla	(Bla)	cephalosporin|cephalosporin|(bla)blasst-1|bla	cephalosporin;cephalosporin;beta-lactam;beta-lactam	cephalosporin;cephalosporin;beta-lactam;beta-lactam	beta-lactam;beta-lactam;beta-lactam;beta-lactam	0	0	0	0	0	0	0	0	0	0	0	1	0	0	0	0	0	0	0	0	0	1	0	0	0	0	0	0
Rep_1005_c_19	175585	176737	+	mdf(A)_1	34-1186/1233	========/======	2022-12-10	93.03	70.58	resfinder	Y08743	mdf(A)	NA	NA	NA	mdf	NA	NA|NA|NA|mdf	benzalkonium_chloride;rhodamine;tetracycline	benzalkonium_chloride;rhodamine;tetracycline	benzalkonium_chloride;rhodamine;tetracycline	0	0	0	0	0	0	0	0	0	0	1	0	0	0	0	0	0	0	0	0	0	0	0	0	0	0	0	0
Rep_1005_c_2	385859	387043	-	mdtH	1-1187/1209	========/======	2022-10-07	97.68	72.88	card	U00096:1125326-1124117	Multidrug resistance protein MdtH	NA	fluoroquinolone	NA	NA	NA	NA|fluoroquinolone|NA|NA	fluoroquinolone	fluoroquinolone	fluoroquinolone	0	0	0	0	0	0	0	0	0	0	0	0	0	0	0	0	0	0	0	0	0	0	0	0	0	0	0	0
Rep_1005_c_2	477803	478204	-	H-NS	1-402/414	===============	0/0	97.1	80.85	card	BA000007.3:1738104-1737690	H-NS is a histone-like protein involved in global gene regulation in Gram-negative bacteria. It is a repressor of the membrane fusion protein genes acrE mdtE and emrK as well as nearby genes of many RND-type multidrug exporters.	NA	cephalosporin;cephamycin;fluoroquinolone;macrolide;penam;tetracycline	NA	NA	NA	NA|cephalosporin;cephamycin;fluoroquinolone;macrolide;penam;tetracycline|NA|NA	cephalosporin;cephamycin;fluoroquinolone;macrolide;penam;tetracycline	cephalosporin;cephamycin;fluoroquinolone;macrolide;penam;tetracycline	beta-lactam;beta-lactam;fluoroquinolone;macrolide;beta-lactam;tetracycline	0	0	0	0	0	0	0	0	0	0	0	1	0	0	0	0	0	0	0	0	0	1	1	0	0	0	0	0
Rep_1005_c_2	76743	78113	+	mdtK	39-1409/1425	========/======	2022-12-07	95.79	75.67	card	CP014358.1:2162750-2161325	A multidrug and toxic compound extrusions (MATE) transporter conferring resistance to norfloxacin doxorubicin and acriflavine.	NA	fluoroquinolone	NA	NA	NA	NA|fluoroquinolone|NA|NA	fluoroquinolone	fluoroquinolone	fluoroquinolone	0	0	0	0	0	0	0	0	0	0	0	0	0	0	0	0	0	0	0	0	0	0	0	0	0	0	0	0
Rep_1005_c_2	420939	421268	+	Klebsiella_pneumoniae_KpnF	1-330/330	========/======	2022-06-02	99.09	72.97	card	AP006725.1:2484238-2484568	KpnF subunit of KpnEF resembles EbrAB from E. coli. Mutation in KpnEF resulted in increased susceptibility to cefepime ceftriaxon colistin erythromycin rifampin tetracycline and streptomycin as well as enhanced sensitivity toward sodium dodecyl sulfate deoxycholate dyes benzalkonium chloride chlorhexidine and triclosan.	NA	aminoglycoside;cephalosporin;macrolide;peptide;rifamycin;tetracycline	NA	NA	NA	NA|aminoglycoside;cephalosporin;macrolide;peptide;rifamycin;tetracycline|NA|NA	aminoglycoside;cephalosporin;macrolide;peptide;rifamycin;tetracycline	aminoglycoside;cephalosporin;macrolide;peptide;rifamycin;tetracycline	aminoglycoside;beta-lactam;macrolide;peptide;rifamycin;tetracycline	0	0	0	0	1	0	0	0	0	0	0	1	0	0	0	0	0	0	0	0	0	1	0	0	0	0	0	0
Rep_1005_c_20	326398	327478	-	Klebsiella_pneumoniae_OmpK37	25-1123/1125	========/======	21/86	93.07	71.58	card	AJ011502.1:300-1425	Klebsiella pneumoniae outer membrane porin protein. Is preferentially detected in porin-deficient strains. Functional characterization of this new porin revealed a narrower pore than those of porins OmpK35 and OmpK36 which did not allow penetration by certain beta-lactams. Also when a resistant strain expresses porin OmpK37 is less susceptible to cefotaxime and cefoxitin than when it is expressin…	NA	carbapenem;cephalosporin;cephamycin;monobactam;penam;penem	NA	NA	NA	NA|carbapenem;cephalosporin;cephamycin;monobactam;penam;penem|NA|NA	carbapenem;cephalosporin;cephamycin;monobactam;penam;penem	carbapenem;cephalosporin;cephamycin;monobactam;penam;penem	beta-lactam;beta-lactam;beta-lactam;beta-lactam;beta-lactam;beta-lactam	0	0	0	0	0	0	0	0	0	0	0	1	0	0	1	0	0	0	0	0	0	1	1	0	0	0	0	0
Rep_1005_c_20	447662	448816	-	mdtG	31-1185/1227	========/======	2022-06-04	93.89	72.8	card	CP000800.1:1192954-1191727	The MdtG protein also named YceE appears to be a member of the major facilitator superfamily of transporters and it has been reported when overexpressed to increase fosfomycin and deoxycholate resistances. mdtG is a member of the marA-soxS-rob regulon.	NA	fosfomycin	NA	NA	NA	NA|fosfomycin|NA|NA	fosfomycin	fosfomycin	fosfomycin	0	0	0	0	0	0	0	0	0	0	0	0	0	0	0	0	0	0	0	0	0	0	0	0	0	0	0	0
Rep_1005_c_20	495895	499015	-	oqxB25	1-3121/3153	========/======	2022-06-06	98.89	82.88	ncbi	NG_050444.1	multidrug efflux RND transporter permease subunit OqxB25	PHENICOL;QUINOLONE	diaminopyrimidine;fluoroquinolone;glycylcycline;nitrofuran;tetracycline	(Flq)OqxBgb	Nalidixic_acid;Ciprofloxacin	(Flq)	phenicol;quinolone|diaminopyrimidine;fluoroquinolone;glycylcycline;nitrofuran;tetracycline|(flq)oqxbgb|nalidixic_acid;ciprofloxacin	phenicol;quinolone;diaminopyrimidine;fluoroquinolone;glycylcycline;nitrofuran;tetracycline;fluoroquinolone;nalidixic_acid;ciprofloxacin	phenicol;fluoroquinolone;diaminopyrimidine;fluoroquinolone;tetracycline;nitrofuran;tetracycline;fluoroquinolone;fluoroquinolone;fluoroquinolone	phenicol;fluoroquinolone;diaminopyrimidine;fluoroquinolone;tetracycline;nitrofuran;tetracycline;fluoroquinolone;fluoroquinolone;fluoroquinolone	0	0	0	0	0	0	0	0	0	0	0	0	0	0	0	0	0	0	0	0	0	0	0	0	1	0	0	0
Rep_1005_c_20	499042	500131	-	oqxA	67-1174/1176	========/======	1934-09-01	92.01	73.57	ncbi	NG_048024.1	multidrug efflux RND transporter periplasmic adaptor subunit OqxA	PHENICOL;QUINOLONE	diaminopyrimidine;fluoroquinolone;glycylcycline;nitrofuran;tetracycline	(Flq)OqxA	Nalidixic_acid;Ciprofloxacin	(Flq)	phenicol;quinolone|diaminopyrimidine;fluoroquinolone;glycylcycline;nitrofuran;tetracycline|(flq)oqxa|nalidixic_acid;ciprofloxacin	phenicol;quinolone;diaminopyrimidine;fluoroquinolone;glycylcycline;nitrofuran;tetracycline;fluoroquinolone;nalidixic_acid;ciprofloxacin	phenicol;fluoroquinolone;diaminopyrimidine;fluoroquinolone;tetracycline;nitrofuran;tetracycline;fluoroquinolone;fluoroquinolone;fluoroquinolone	phenicol;fluoroquinolone;diaminopyrimidine;fluoroquinolone;tetracycline;nitrofuran;tetracycline;fluoroquinolone;fluoroquinolone;fluoroquinolone	0	0	0	0	0	0	0	0	0	0	0	0	0	0	0	0	0	0	0	0	0	0	0	0	1	0	0	0
Rep_1005_c_20	304296	306036	+	msbA	7-1747/1749	========/======	2022-10-07	99.26	78.81	card	U00096.3:966620-968369	MsbA is a multidrug resistance transporter homolog from E. coli and belongs to a superfamily of transporters that contain an adenosine triphosphate (ATP) binding cassette (ABC) which is also called a nucleotide-binding domain (NBD). MsbA is a member of the MDR-ABC transporter group by sequence homology. MsbA transports lipid A a major component of the bacterial outer cell membrane and is the only…	NA	nitroimidazole	NA	NA	NA	NA|nitroimidazole|NA|NA	nitroimidazole	nitroimidazole	nitroimidazole	0	0	0	0	0	0	0	0	0	0	0	0	0	0	0	0	0	0	0	0	0	0	0	0	0	0	0	0
Rep_1005_c_20	626312	626954	+	qnrB96	1-643/645	===============	0/0	99.69	75.43	ncbi	NG_067167.1	quinolone resistance pentapeptide repeat protein QnrB96	QUINOLONE	fluoroquinolone	(Flq)qnrB13	Ciprofloxacin	(Flq)	quinolone|fluoroquinolone|(flq)qnrb13|ciprofloxacin	quinolone;fluoroquinolone;fluoroquinolone;ciprofloxacin	fluoroquinolone;fluoroquinolone;fluoroquinolone;fluoroquinolone	fluoroquinolone;fluoroquinolone;fluoroquinolone;fluoroquinolone	0	0	0	0	0	0	0	0	0	0	0	0	0	0	0	0	0	0	0	0	0	0	0	0	1	0	0	0
Rep_1005_c_21	29742	30916	+	tet(41)	1-1175/1182	===============	0/0	99.41	92.6	ncbi	NG_048142.1	tetracycline efflux MFS transporter Tet(41)	TETRACYCLINE	tetracycline	(Tet)tet(41)	Doxycycline;Tetracycline	(Tet)	tetracycline|tetracycline|(tet)tet(41)|doxycycline;tetracycline	tetracycline;tetracycline;tetracycline;doxycycline;tetracycline	tetracycline;tetracycline;tetracycline;tetracycline;tetracycline	tetracycline;tetracycline;tetracycline;tetracycline;tetracycline	0	0	0	0	0	0	0	0	0	0	0	0	0	0	0	0	0	0	0	0	0	0	0	0	0	0	0	0
Rep_1005_c_24	258537	259570	-	(Bla)ampH	103-1128/1161	.=======/======	14/26	87.6	70.57	argannot	CP003785:4208384-4209544	(Bla)ampH	NA	NA	(Bla)ampH	NA	(Bla)	NA|NA|(bla)amph|NA	beta-lactam	beta-lactam	beta-lactam	0	0	0	0	0	0	0	0	0	0	0	1	0	0	0	0	0	0	0	0	0	0	0	0	0	0	0	0
Rep_1005_c_4	71997	73943	-	arnA	9-1952/1989	========/======	14/23	97.23	73.48	card	AE004091.2:3982020-3984009	arnA modifies lipid A with 4-amino-4-deoxy-L-arabinose (Ara4N) which allows gram-negative bacteria to resist the antimicrobial activity of cationic antimicrobial peptides and antibiotics such as polymyxin. arnA is found in E. coli and P. aeruginosa.	NA	peptide	NA	NA	NA	NA|peptide|NA|NA	peptide	peptide	peptide	0	0	0	0	0	0	0	0	0	0	0	0	0	0	0	0	0	0	0	0	0	0	0	0	0	0	0	0
Rep_1005_c_4	73988	74904	-	pmrF	22-938/969	===============	0/0	94.63	72.63	card	U00096:2367070-2368039	PmrF is required for the synthesis and transfer of 4-amino-4-deoxy-L-arabinose (Ara4N) to Lipid A which allows gram-negative bacteria to resist the antimicrobial activity of cationic antimicrobial peptides and antibiotics such as polymyxin. pmrF corresponds to 1 locus in Pseudomonas aeruginosa PAO1 and 1 locus in Pseudomonas aeruginosa LESB58.	NA	peptide	NA	NA	NA	NA|peptide|NA|NA	peptide	peptide	peptide	0	0	0	0	0	0	0	0	0	0	0	0	0	0	0	0	0	0	0	0	0	0	0	0	0	0	0	0
Rep_1005_c_6	82172	82959	-	bacA	37-822/822	========/======	2022-06-04	95.38	75.57	card	U00096.3:3204131-3203309	The bacA gene product (BacA) recycles undecaprenyl pyrophosphate during cell wall biosynthesis which confers resistance to bacitracin.	NA	peptide	NA	NA	NA	NA|peptide|NA|NA	peptide	peptide	peptide	0	0	0	0	0	0	0	0	0	0	0	0	0	0	0	0	0	0	0	0	0	0	0	0	0	0	0	0
Rep_1005_c_6	59917	61288	+	tolC	1-1372/1488	========/=====.	2022-06-06	92	72.73	card	FJ768952:0-1488	TolC is a protein subunit of many multidrug efflux complexes in Gram negative bacteria. It is an outer membrane efflux protein and is constitutively open. Regulation of efflux activity is often at its periplasmic entrance by other components of the efflux complex.	NA	aminocoumarin;aminoglycoside;carbapenem;cephalosporin;cephamycin;fluoroquinolone;glycylcycline;macrolide;penam;penem;peptide;phenicol;rifamycin;tetracycline;triclosan	NA	NA	NA	NA|aminocoumarin;aminoglycoside;carbapenem;cephalosporin;cephamycin;fluoroquinolone;glycylcycline;macrolide;penam;penem;peptide;phenicol;rifamycin;tetracycline;triclosan|NA|NA	aminocoumarin;aminoglycoside;carbapenem;cephalosporin;cephamycin;fluoroquinolone;glycylcycline;macrolide;penam;penem;peptide;phenicol;rifamycin;tetracycline;triclosan	aminocoumarin;aminoglycoside;carbapenem;cephalosporin;cephamycin;fluoroquinolone;tetracycline;macrolide;penam;penem;peptide;phenicol;rifamycin;tetracycline;triclosan	aminocoumarin;aminoglycoside;beta-lactam;beta-lactam;beta-lactam;fluoroquinolone;tetracycline;macrolide;beta-lactam;beta-lactam;peptide;phenicol;rifamycin;tetracycline;triclosan	0	0	0	1	1	0	0	0	0	0	0	1	0	0	1	0	0	0	0	0	0	1	1	0	0	0	0	0
Rep_1005_c_6	92349	92789	+	aac(6')_Serra	1-441/441	===============	0/0	100	99.77	ncbi	NG_052468.1	aminoglycoside 6'-N-acetyltransferase	AMINOGLYCOSIDE	aminoglycoside	(AGly)aac6-Ic	Amikacin;Tobramycin	(AGly)	aminoglycoside|aminoglycoside|(agly)aac6-ic|amikacin;tobramycin	aminoglycoside;aminoglycoside;aminoglycoside;amikacin;tobramycin	aminoglycoside;aminoglycoside;aminoglycoside;aminoglycoside;aminoglycoside	aminoglycoside;aminoglycoside;aminoglycoside;aminoglycoside;aminoglycoside	0	0	1	0	1	0	0	0	0	0	0	0	0	0	0	0	0	0	0	0	0	0	0	0	0	0	0	0
Rep_1005_c_8	8692	10211	-	emrB	10-1529/1539	========/======	2022-06-06	98.57	77.61	card	U00096:2812615-2814154	emrB is a translocase in the emrB -TolC efflux protein in E. coli. It recognizes substrates including carbonyl cyanide m-chlorophenylhydrazone (CCCP) nalidixic acid and thioloactomycin.	NA	fluoroquinolone	NA	NA	NA	NA|fluoroquinolone|NA|NA	fluoroquinolone	fluoroquinolone	fluoroquinolone	0	0	0	0	0	0	0	0	0	0	0	0	0	0	0	0	0	0	0	0	0	0	0	0	0	0	0	0
Rep_1005_c_8	10364	11407	-	Klebsiella_pneumoniae_KpnG	1-1044/1173	========/=====.	2022-06-04	88.75	75.17	card	ACWO01000051.1:22092-23265	KpnG consists of ~390 residues and resembles EmrA of E. coli. Disruption of the pump components KpnG-KpnH signficantly decrease resistance to azithromycin ceftazidime ciprofloxacin ertapenem erythromycin gentamicin imipenem ticarcillin norfloxacin polymyxin-B piperacillin spectinomycin tobramycin and streptomycin	NA	aminoglycoside;carbapenem;cephalosporin;fluoroquinolone;macrolide;penam;penem;peptide	NA	NA	NA	NA|aminoglycoside;carbapenem;cephalosporin;fluoroquinolone;macrolide;penam;penem;peptide|NA|NA	aminoglycoside;carbapenem;cephalosporin;fluoroquinolone;macrolide;penam;penem;peptide	aminoglycoside;carbapenem;cephalosporin;fluoroquinolone;macrolide;penam;penem;peptide	aminoglycoside;beta-lactam;beta-lactam;fluoroquinolone;macrolide;beta-lactam;beta-lactam;peptide	0	0	0	0	1	0	0	0	0	0	0	1	0	0	1	0	0	0	0	0	0	1	0	0	0	0	0	0
Rep_1005_c_8	12932	13429	-	emrR	1-498/531	========/======	2022-02-02	93.6	77.36	card	U00096.3:2810769-2811300	EmrR is a negative regulator for the EmrAB-TolC multidrug efflux pump in E. coli. Mutations lead to EmrAB-TolC overexpression.	NA	fluoroquinolone	NA	NA	NA	NA|fluoroquinolone|NA|NA	fluoroquinolone	fluoroquinolone	fluoroquinolone	0	0	0	0	0	0	0	0	0	0	0	0	0	0	0	0	0	0	0	0	0	0	0	0	0	0	0	0
Rep_1005_c_8	177882	178548	-	baeR	41-713/723	========/======	2022-12-05	91.84	74.7	card	AP009048.1:2166412-2167135	BaeR is a response regulator that promotes the expression of MdtABC and AcrD efflux complexes.	NA	aminocoumarin;aminoglycoside	NA	NA	NA	NA|aminocoumarin;aminoglycoside|NA|NA	aminocoumarin;aminoglycoside	aminocoumarin;aminoglycoside	aminocoumarin;aminoglycoside	0	0	0	1	1	0	0	0	0	0	0	0	0	0	0	0	0	0	0	0	0	0	0	0	0	0	0	0
Rep_1005_c_8	181446	184479	-	mdtC	1-3034/3078	========/======	2014-10-01	98.34	76.22	card	U00096:2158385-2161463	MdtC is a transporter that forms a heteromultimer complex with MdtB to form a multidrug transporter. MdtBC is part of the MdtABC-TolC efflux complex. In the absence of MdtB MdtC can form a homomultimer complex that results in a functioning efflux complex with a narrower drug specificity. mdtC corresponds to 3 loci in Pseudomonas aeruginosa PAO1 (gene name: muxC/muxB) and 3 loci in Pseudomonas aer…	NA	aminocoumarin	NA	NA	NA	NA|aminocoumarin|NA|NA	aminocoumarin	aminocoumarin	aminocoumarin	0	0	0	1	0	0	0	0	0	0	0	0	0	0	0	0	0	0	0	0	0	0	0	0	0	0	0	0
Rep_1005_c_8	184519	187595	-	mdtB	1-3077/3123	========/======	2022-07-01	98.17	77.14	card	U00096:2155262-2158385	MdtB is a transporter that forms a heteromultimer complex with MdtC to form a multidrug transporter. MdtBC is part of the MdtABC-TolC efflux complex.	NA	aminocoumarin	NA	NA	NA	NA|aminocoumarin|NA|NA	aminocoumarin	aminocoumarin	aminocoumarin	0	0	0	1	0	0	0	0	0	0	0	0	0	0	0	0	0	0	0	0	0	0	0	0	0	0	0	0
Rep_1005_c_8	187660	188650	-	mdtA	181-1174/1248	..======/======	2017-07-01	78.85	72.93	card	U00096:2154015-2155263	MdtA is the membrane fusion protein of the multidrug efflux complex mdtABC.	NA	aminocoumarin	NA	NA	NA	NA|aminocoumarin|NA|NA	aminocoumarin	aminocoumarin	aminocoumarin	0	0	0	1	0	0	0	0	0	0	0	0	0	0	0	0	0	0	0	0	0	0	0	0	0	0	0	0
Rep_1005_c_8	263719	266810	-	acrD	1-3092/3114	========/======	2022-06-04	99.2	76.28	card	AP009048.1:2586250-2589364	AcrD is an aminoglycoside efflux pump expressed in E. coli. Its expression can be induced by indole and is regulated by baeRS and cpxAR.	NA	aminoglycoside	NA	NA	NA	NA|aminoglycoside|NA|NA	aminoglycoside	aminoglycoside	aminoglycoside	0	0	0	0	1	0	0	0	0	0	0	0	0	0	0	0	0	0	0	0	0	0	0	0	0	0	0	0
Rep_1006_c_100	82374	82775	+	H-NS	1-402/414	========/======	2022-02-02	96.86	78.16	card	BA000007.3:1738104-1737690	H-NS is a histone-like protein involved in global gene regulation in Gram-negative bacteria. It is a repressor of the membrane fusion protein genes acrE mdtE and emrK as well as nearby genes of many RND-type multidrug exporters.	NA	cephalosporin;cephamycin;fluoroquinolone;macrolide;penam;tetracycline	NA	NA	NA	NA|cephalosporin;cephamycin;fluoroquinolone;macrolide;penam;tetracycline|NA|NA	cephalosporin;cephamycin;fluoroquinolone;macrolide;penam;tetracycline	cephalosporin;cephamycin;fluoroquinolone;macrolide;penam;tetracycline	beta-lactam;beta-lactam;fluoroquinolone;macrolide;beta-lactam;tetracycline	0	0	0	0	0	0	0	0	0	0	0	1	0	0	0	0	0	0	0	0	0	1	1	0	0	0	0	0
Rep_1006_c_106	1898	3055	+	mdtG	24-1181/1227	========/======	2022-06-05	94.13	73.82	card	CP000800.1:1192954-1191727	The MdtG protein also named YceE appears to be a member of the major facilitator superfamily of transporters and it has been reported when overexpressed to increase fosfomycin and deoxycholate resistances. mdtG is a member of the marA-soxS-rob regulon.	NA	fosfomycin	NA	NA	NA	NA|fosfomycin|NA|NA	fosfomycin	fosfomycin	fosfomycin	0	0	0	0	0	0	0	0	0	0	0	0	0	0	0	0	0	0	0	0	0	0	0	0	0	0	0	0
Rep_1006_c_119	2972	4714	+	msbA	7-1749/1749	========/======	2022-10-08	99.37	77.35	card	U00096.3:966620-968369	MsbA is a multidrug resistance transporter homolog from E. coli and belongs to a superfamily of transporters that contain an adenosine triphosphate (ATP) binding cassette (ABC) which is also called a nucleotide-binding domain (NBD). MsbA is a member of the MDR-ABC transporter group by sequence homology. MsbA transports lipid A a major component of the bacterial outer cell membrane and is the only…	NA	nitroimidazole	NA	NA	NA	NA|nitroimidazole|NA|NA	nitroimidazole	nitroimidazole	nitroimidazole	0	0	0	0	0	0	0	0	0	0	0	0	0	0	0	0	0	0	0	0	0	0	0	0	0	0	0	0
Rep_1006_c_12	6481	7633	+	Enterobacter_cloacae_acrA	1-1144/1194	========/======	2013-05-01	95.64	76.45	card	DQ679966:299-1493	AcrA is a subunit of the AcrAB-TolC multidrug efflux system that in E. cloacae.	NA	cephalosporin;fluoroquinolone;glycylcycline;penam;phenicol;rifamycin;tetracycline;triclosan	NA	NA	NA	NA|cephalosporin;fluoroquinolone;glycylcycline;penam;phenicol;rifamycin;tetracycline;triclosan|NA|NA	cephalosporin;fluoroquinolone;glycylcycline;penam;phenicol;rifamycin;tetracycline;triclosan	cephalosporin;fluoroquinolone;tetracycline;penam;phenicol;rifamycin;tetracycline;triclosan	beta-lactam;fluoroquinolone;tetracycline;beta-lactam;phenicol;rifamycin;tetracycline;triclosan	0	0	0	0	0	0	0	0	0	0	0	1	0	0	0	0	0	0	0	0	0	1	0	0	0	0	0	0
Rep_1006_c_12	7712	10839	+	acrB	1-3131/3150	========/======	2013-07-01	99.14	78.95	card	U00096.3:484403-481253	Protein subunit of AcrA-AcrB-TolC multidrug efflux complex. AcrB functions as a herterotrimer which forms the inner membrane component and is primarily responsible for substrate recognition and energy transduction by acting as a drug/proton antiporter.	NA	cephalosporin;fluoroquinolone;glycylcycline;penam;phenicol;rifamycin;tetracycline;triclosan	NA	NA	NA	NA|cephalosporin;fluoroquinolone;glycylcycline;penam;phenicol;rifamycin;tetracycline;triclosan|NA|NA	cephalosporin;fluoroquinolone;glycylcycline;penam;phenicol;rifamycin;tetracycline;triclosan	cephalosporin;fluoroquinolone;tetracycline;penam;phenicol;rifamycin;tetracycline;triclosan	beta-lactam;fluoroquinolone;tetracycline;beta-lactam;phenicol;rifamycin;tetracycline;triclosan	0	0	0	0	0	0	0	0	0	0	0	1	0	0	0	0	0	0	0	0	0	1	0	0	0	0	0	0
Rep_1006_c_122	75097	75729	-	CRP	1-633/633	===============	0/0	100	84.36	card	AP009048.1:4154296-4153663	CRP is a global regulator that represses MdtEF multidrug efflux pump expression.	NA	fluoroquinolone;macrolide;penam	NA	NA	NA	NA|fluoroquinolone;macrolide;penam|NA|NA	fluoroquinolone;macrolide;penam	fluoroquinolone;macrolide;penam	fluoroquinolone;macrolide;beta-lactam	0	0	0	0	0	0	0	0	0	0	0	1	0	0	0	0	0	0	0	0	0	0	0	0	0	0	0	0
Rep_1006_c_14	113740	114405	-	baeR	41-712/723	========/======	2020-07-01	91.15	73.05	card	AP009048.1:2166412-2167135	BaeR is a response regulator that promotes the expression of MdtABC and AcrD efflux complexes.	NA	aminocoumarin;aminoglycoside	NA	NA	NA	NA|aminocoumarin;aminoglycoside|NA|NA	aminocoumarin;aminoglycoside	aminocoumarin;aminoglycoside	aminocoumarin;aminoglycoside	0	0	0	1	1	0	0	0	0	0	0	0	0	0	0	0	0	0	0	0	0	0	0	0	0	0	0	0
Rep_1006_c_14	117311	120354	-	mdtC	1-3035/3078	========/======	17/35	98.18	74.19	card	U00096:2158385-2161463	MdtC is a transporter that forms a heteromultimer complex with MdtB to form a multidrug transporter. MdtBC is part of the MdtABC-TolC efflux complex. In the absence of MdtB MdtC can form a homomultimer complex that results in a functioning efflux complex with a narrower drug specificity. mdtC corresponds to 3 loci in Pseudomonas aeruginosa PAO1 (gene name: muxC/muxB) and 3 loci in Pseudomonas aer…	NA	aminocoumarin	NA	NA	NA	NA|aminocoumarin|NA|NA	aminocoumarin	aminocoumarin	aminocoumarin	0	0	0	1	0	0	0	0	0	0	0	0	0	0	0	0	0	0	0	0	0	0	0	0	0	0	0	0
Rep_1006_c_14	120394	123470	-	mdtB	1-3077/3123	========/======	2022-08-02	98.4	76.6	card	U00096:2155262-2158385	MdtB is a transporter that forms a heteromultimer complex with MdtC to form a multidrug transporter. MdtBC is part of the MdtABC-TolC efflux complex.	NA	aminocoumarin	NA	NA	NA	NA|aminocoumarin|NA|NA	aminocoumarin	aminocoumarin	aminocoumarin	0	0	0	1	0	0	0	0	0	0	0	0	0	0	0	0	0	0	0	0	0	0	0	0	0	0	0	0
Rep_1006_c_14	123572	124531	-	mdtA	214-1173/1248	..=============	0/0	76.92	71.46	card	U00096:2154015-2155263	MdtA is the membrane fusion protein of the multidrug efflux complex mdtABC.	NA	aminocoumarin	NA	NA	NA	NA|aminocoumarin|NA|NA	aminocoumarin	aminocoumarin	aminocoumarin	0	0	0	1	0	0	0	0	0	0	0	0	0	0	0	0	0	0	0	0	0	0	0	0	0	0	0	0
Rep_1006_c_2	9781	11310	-	Klebsiella_pneumoniae_KpnH	11-1537/1539	========/======	2022-03-01	99.22	82.16	card	ASTU01000063.1:61248-62787	KpnH consists of ~511 residues resembles EmrB of E. coli and is probably a translocase in the KpnGH-TolC efflux protein in K. pneumoniae. Disruption of the pump components KpnG-KpnH signficantly decrease resistance to azithromycin ceftazidime ciprofloxacin ertapenem erythromycin gentamicin imipenem ticarcillin norfloxacin polymyxin-B piperacillin spectinomycin tobramycin and streptomycin.	NA	aminoglycoside;carbapenem;cephalosporin;fluoroquinolone;macrolide;penam;penem;peptide	NA	NA	NA	NA|aminoglycoside;carbapenem;cephalosporin;fluoroquinolone;macrolide;penam;penem;peptide|NA|NA	aminoglycoside;carbapenem;cephalosporin;fluoroquinolone;macrolide;penam;penem;peptide	aminoglycoside;carbapenem;cephalosporin;fluoroquinolone;macrolide;penam;penem;peptide	aminoglycoside;beta-lactam;beta-lactam;fluoroquinolone;macrolide;beta-lactam;beta-lactam;peptide	0	0	0	0	1	0	0	0	0	0	0	1	0	0	1	0	0	0	0	0	0	1	0	0	0	0	0	0
Rep_1006_c_2	11438	12387	-	emrA	121-1070/1173	.=======/=====.	2022-02-02	80.9	72.34	card	AP009048:2810082-2811255	EmrA is a membrane fusion protein providing an efflux pathway with EmrB and TolC between the inner and outer membranes of E. coli a Gram-negative bacterium.	NA	fluoroquinolone	NA	NA	NA	NA|fluoroquinolone|NA|NA	fluoroquinolone	fluoroquinolone	fluoroquinolone	0	0	0	0	0	0	0	0	0	0	0	0	0	0	0	0	0	0	0	0	0	0	0	0	0	0	0	0
Rep_1006_c_2	12768	13264	-	emrR	1-497/531	===============	0/0	93.6	76.86	card	U00096.3:2810769-2811300	EmrR is a negative regulator for the EmrAB-TolC multidrug efflux pump in E. coli. Mutations lead to EmrAB-TolC overexpression.	NA	fluoroquinolone	NA	NA	NA	NA|fluoroquinolone|NA|NA	fluoroquinolone	fluoroquinolone	fluoroquinolone	0	0	0	0	0	0	0	0	0	0	0	0	0	0	0	0	0	0	0	0	0	0	0	0	0	0	0	0
Rep_1006_c_35	10877	13965	-	acrD	1-3092/3114	========/======	2013-10-01	99.04	74.43	card	AP009048.1:2586250-2589364	AcrD is an aminoglycoside efflux pump expressed in E. coli. Its expression can be induced by indole and is regulated by baeRS and cpxAR.	NA	aminoglycoside	NA	NA	NA	NA|aminoglycoside|NA|NA	aminoglycoside	aminoglycoside	aminoglycoside	0	0	0	0	1	0	0	0	0	0	0	0	0	0	0	0	0	0	0	0	0	0	0	0	0	0	0	0
Rep_1006_c_37	17312	19598	+	MuxB	1-2287/3132	========/===...	2018-12-01	72.73	73.48	card	AE004091.2:2854014-2850882	MuxB is one of the two necessary RND components in the Pseudomonas aeruginosa efflux pump system MuxABC-OpmB.	NA	aminocoumarin;macrolide;monobactam;tetracycline	NA	NA	NA	NA|aminocoumarin;macrolide;monobactam;tetracycline|NA|NA	aminocoumarin;macrolide;monobactam;tetracycline	aminocoumarin;macrolide;monobactam;tetracycline	aminocoumarin;macrolide;beta-lactam;tetracycline	0	0	0	1	0	0	0	0	0	0	0	1	0	0	0	0	0	0	0	0	0	0	0	0	0	0	0	0
Rep_1006_c_39	38760	39532	-	blaLRG-1	109-881/900	.=======/======	2014-05-01	85.11	72.31	ncbi	NG_049283.1	class A extended-spectrum beta-lactamase LRG-1	CEPHALOSPORIN	NA	NA	NA	NA	cephalosporin|NA|NA|NA	cephalosporin	cephalosporin	beta-lactam	0	0	0	0	0	0	0	0	0	0	0	1	0	0	0	0	0	0	0	0	0	1	0	0	0	0	0	0
Rep_1006_c_4	48869	50227	+	cpxA	1-1359/1374	========/======	2022-02-02	98.84	77.94	card	BA000007.3:4905062-4903688	CpxA is a membrane-localized sensor kinase that is activated by envelope stress. It starts a kinase cascade that activates CpxR which promotes efflux complex expression.	NA	aminocoumarin;aminoglycoside	NA	NA	NA	NA|aminocoumarin;aminoglycoside|NA|NA	aminocoumarin;aminoglycoside	aminocoumarin;aminoglycoside	aminocoumarin;aminoglycoside	0	0	0	1	1	0	0	0	0	0	0	0	0	0	0	0	0	0	0	0	0	0	0	0	0	0	0	0
Rep_1006_c_52	5584	7212	-	rosB	1-1629/1692	========/======	16/28	95.45	70.66	card	U46859:24057-22365	rosB is part of an efflux pump/potassium antiporter system (RosAB) in Yersinia that confers resistance to cationic antimicrobial peptides such as polymyxin B.	NA	peptide	NA	NA	NA	NA|peptide|NA|NA	peptide	peptide	peptide	0	0	0	0	0	0	0	0	0	0	0	0	0	0	0	0	0	0	0	0	0	0	0	0	0	0	0	0
Rep_1006_c_52	7441	8584	-	rosA	70-1219/1233	========/======	2018-12-01	92.3	71.02	card	U46859.1:25527-24294	rosA is part of an efflux pump/potassium antiporter system (RosAB) in Yersinia that confers resistance to cationic antimicrobial peptides such as polymyxin B.	NA	peptide	NA	NA	NA	NA|peptide|NA|NA	peptide	peptide	peptide	0	0	0	0	0	0	0	0	0	0	0	0	0	0	0	0	0	0	0	0	0	0	0	0	0	0	0	0
Rep_1006_c_52	70652	72501	-	(Bla)Penicillin_Binding_Protein_Ecoli	13-1862/1902	========/======	2022-02-02	97.21	76.39	argannot	CP002291:664439-666340	(Bla)Penicillin_Binding_Protein_Ecoli	NA	NA	(Bla)Penicillin_Binding_Protein_Ecoli	NA	(Bla)	NA|NA|(bla)penicillin_binding_protein_ecoli|NA	beta-lactam	beta-lactam	beta-lactam	0	0	0	0	0	0	0	0	0	0	0	1	0	0	0	0	0	0	0	0	0	0	0	0	0	0	0	0
Rep_1006_c_59	24564	25227	-	kdpE	11-671/678	========/======	2022-11-06	96.9	74.1	card	U00096.3:721733-721055	kdpE is a transcriptional activator that is part of the two-component system KdpD/KdpE that is studied for its regulatory role in potassium transport and has been identified as an adaptive regulator involved in the virulence and intracellular survival of pathogenic bacteria. kdpE regulates a range of virulence loci through direct promoter binding.	NA	aminoglycoside	NA	NA	NA	NA|aminoglycoside|NA|NA	aminoglycoside	aminoglycoside	aminoglycoside	0	0	0	0	1	0	0	0	0	0	0	0	0	0	0	0	0	0	0	0	0	0	0	0	0	0	0	0
Rep_1006_c_65	68539	69314	-	bacA	40-818/822	========/======	2022-05-03	94.28	76.15	card	U00096.3:3204131-3203309	The bacA gene product (BacA) recycles undecaprenyl pyrophosphate during cell wall biosynthesis which confers resistance to bacitracin.	NA	peptide	NA	NA	NA	NA|peptide|NA|NA	peptide	peptide	peptide	0	0	0	0	0	0	0	0	0	0	0	0	0	0	0	0	0	0	0	0	0	0	0	0	0	0	0	0
Rep_1006_c_65	46181	47539	+	tolC	1-1376/1488	========/=====.	2029-12-01	90.93	74.1	card	FJ768952:0-1488	TolC is a protein subunit of many multidrug efflux complexes in Gram negative bacteria. It is an outer membrane efflux protein and is constitutively open. Regulation of efflux activity is often at its periplasmic entrance by other components of the efflux complex.	NA	aminocoumarin;aminoglycoside;carbapenem;cephalosporin;cephamycin;fluoroquinolone;glycylcycline;macrolide;penam;penem;peptide;phenicol;rifamycin;tetracycline;triclosan	NA	NA	NA	NA|aminocoumarin;aminoglycoside;carbapenem;cephalosporin;cephamycin;fluoroquinolone;glycylcycline;macrolide;penam;penem;peptide;phenicol;rifamycin;tetracycline;triclosan|NA|NA	aminocoumarin;aminoglycoside;carbapenem;cephalosporin;cephamycin;fluoroquinolone;glycylcycline;macrolide;penam;penem;peptide;phenicol;rifamycin;tetracycline;triclosan	aminocoumarin;aminoglycoside;carbapenem;cephalosporin;cephamycin;fluoroquinolone;tetracycline;macrolide;penam;penem;peptide;phenicol;rifamycin;tetracycline;triclosan	aminocoumarin;aminoglycoside;beta-lactam;beta-lactam;beta-lactam;fluoroquinolone;tetracycline;macrolide;beta-lactam;beta-lactam;peptide;phenicol;rifamycin;tetracycline;triclosan	0	0	0	1	1	0	0	0	0	0	0	1	0	0	1	0	0	0	0	0	0	1	1	0	0	0	0	0
Rep_1006_c_69	76674	77834	+	mdtH	10-1170/1209	===============	0/0	96.03	74.33	card	U00096:1125326-1124117	Multidrug resistance protein MdtH	NA	fluoroquinolone	NA	NA	NA	NA|fluoroquinolone|NA|NA	fluoroquinolone	fluoroquinolone	fluoroquinolone	0	0	0	0	0	0	0	0	0	0	0	0	0	0	0	0	0	0	0	0	0	0	0	0	0	0	0	0
Rep_1006_c_73	48657	51727	-	MexB	1-3080/3141	========/======	35/73	96.75	71.85	card	L11616:1569-4710	MexB is the inner membrane multidrug exporter of the efflux complex MexAB-OprM.	NA	aminocoumarin;carbapenem;cephalosporin;cephamycin;diaminopyrimidine;fluoroquinolone;macrolide;monobactam;penam;penem;peptide;phenicol;sulfonamide;tetracycline	NA	NA	NA	NA|aminocoumarin;carbapenem;cephalosporin;cephamycin;diaminopyrimidine;fluoroquinolone;macrolide;monobactam;penam;penem;peptide;phenicol;sulfonamide;tetracycline|NA|NA	aminocoumarin;carbapenem;cephalosporin;cephamycin;diaminopyrimidine;fluoroquinolone;macrolide;monobactam;penam;penem;peptide;phenicol;sulfonamide;tetracycline	aminocoumarin;carbapenem;cephalosporin;cephamycin;diaminopyrimidine;fluoroquinolone;macrolide;monobactam;penam;penem;peptide;phenicol;sulfonamide;tetracycline	aminocoumarin;beta-lactam;beta-lactam;beta-lactam;diaminopyrimidine;fluoroquinolone;macrolide;beta-lactam;beta-lactam;beta-lactam;peptide;phenicol;sulfonamide;tetracycline	0	0	0	1	0	0	0	0	0	0	0	1	0	0	1	0	0	0	0	0	0	1	1	0	0	0	0	0
Rep_1006_c_83	40486	40789	-	Klebsiella_pneumoniae_KpnF	27-330/330	.==============	0/0	92.12	70.39	card	AP006725.1:2484238-2484568	KpnF subunit of KpnEF resembles EbrAB from E. coli. Mutation in KpnEF resulted in increased susceptibility to cefepime ceftriaxon colistin erythromycin rifampin tetracycline and streptomycin as well as enhanced sensitivity toward sodium dodecyl sulfate deoxycholate dyes benzalkonium chloride chlorhexidine and triclosan.	NA	aminoglycoside;cephalosporin;macrolide;peptide;rifamycin;tetracycline	NA	NA	NA	NA|aminoglycoside;cephalosporin;macrolide;peptide;rifamycin;tetracycline|NA|NA	aminoglycoside;cephalosporin;macrolide;peptide;rifamycin;tetracycline	aminoglycoside;cephalosporin;macrolide;peptide;rifamycin;tetracycline	aminoglycoside;beta-lactam;macrolide;peptide;rifamycin;tetracycline	0	0	0	0	1	0	0	0	0	0	0	1	0	0	0	0	0	0	0	0	0	1	0	0	0	0	0	0
Rep_1006_c_83	40894	41206	-	Klebsiella_pneumoniae_KpnE	7-319/363	==============.	0/0	86.23	75.08	card	AP006725.1:2483889-2484252	KpnE subunit of KpnEF resembles EbrAB from E. coli. Mutation in KpnEF resulted in increased susceptibility to cefepime ceftriaxon colistin erythromycin rifampin tetracycline and streptomycin as well as enhanced sensitivity toward sodium dodecyl sulfate deoxycholate dyes benzalkonium chloride chlorhexidine and triclosan	NA	aminoglycoside;cephalosporin;macrolide;peptide;rifamycin;tetracycline	NA	NA	NA	NA|aminoglycoside;cephalosporin;macrolide;peptide;rifamycin;tetracycline|NA|NA	aminoglycoside;cephalosporin;macrolide;peptide;rifamycin;tetracycline	aminoglycoside;cephalosporin;macrolide;peptide;rifamycin;tetracycline	aminoglycoside;beta-lactam;macrolide;peptide;rifamycin;tetracycline	0	0	0	0	1	0	0	0	0	0	0	1	0	0	0	0	0	0	0	0	0	1	0	0	0	0	0	0
Rep_1006_c_98	4278	5686	-	mdtK	1-1409/1425	===============	0/0	98.88	75.37	card	CP014358.1:2162750-2161325	A multidrug and toxic compound extrusions (MATE) transporter conferring resistance to norfloxacin doxorubicin and acriflavine.	NA	fluoroquinolone	NA	NA	NA	NA|fluoroquinolone|NA|NA	fluoroquinolone	fluoroquinolone	fluoroquinolone	0	0	0	0	0	0	0	0	0	0	0	0	0	0	0	0	0	0	0	0	0	0	0	0	0	0	0	0
Rep_1006_c_99	12091	13272	+	Escherichia_coli_mdfA	6-1187/1233	========/======	2018-10-01	95.13	70.44	card	JQ394987:0-1233	Multidrug efflux pump in E. coli. This multidrug efflux system was originally identified as the Cmr/CmlA chloramphenicol exporter.	NA	benzalkonium_chloride;rhodamine;tetracycline	NA	mdf	NA	NA|benzalkonium_chloride;rhodamine;tetracycline|NA|mdf	benzalkonium_chloride;rhodamine;tetracycline;benzalkonium_chloride;rhodamine;tetracycline	benzalkonium_chloride;rhodamine;tetracycline;benzalkonium_chloride;rhodamine;tetracycline	benzalkonium_chloride;rhodamine;tetracycline;benzalkonium_chloride;rhodamine;tetracycline	0	0	0	0	0	0	0	0	0	0	1	0	0	0	0	0	0	0	0	0	0	0	0	0	0	0	0	0
Rep_1007_c_4	30833	31464	-	CRP	8-633/633	========/======	2016-08-01	98.1	73.94	card	AP009048.1:4154296-4153663	CRP is a global regulator that represses MdtEF multidrug efflux pump expression.	NA	fluoroquinolone;macrolide;penam	NA	NA	NA	NA|fluoroquinolone;macrolide;penam|NA|NA	fluoroquinolone;macrolide;penam	fluoroquinolone;macrolide;penam	fluoroquinolone;macrolide;beta-lactam	0	0	0	0	0	0	0	0	0	0	0	1	0	0	0	0	0	0	0	0	0	0	0	0	0	0	0	0
Rep_1008_c_0	1258050	1258641	+	CRP	52-631/633	.=======/======	2022-12-04	91.63	70.44	card	AP009048.1:4154296-4153663	CRP is a global regulator that represses MdtEF multidrug efflux pump expression.	NA	fluoroquinolone;macrolide;penam	NA	NA	NA	NA|fluoroquinolone;macrolide;penam|NA|NA	fluoroquinolone;macrolide;penam	fluoroquinolone;macrolide;penam	fluoroquinolone;macrolide;beta-lactam	0	0	0	0	0	0	0	0	0	0	0	1	0	0	0	0	0	0	0	0	0	0	0	0	0	0	0	0
Rep_1012_c_9	34645	35244	-	CRP	40-633/633	========/======	2022-10-04	93.52	70.6	card	AP009048.1:4154296-4153663	CRP is a global regulator that represses MdtEF multidrug efflux pump expression.	NA	fluoroquinolone;macrolide;penam	NA	NA	NA	NA|fluoroquinolone;macrolide;penam|NA|NA	fluoroquinolone;macrolide;penam	fluoroquinolone;macrolide;penam	fluoroquinolone;macrolide;beta-lactam	0	0	0	0	0	0	0	0	0	0	0	1	0	0	0	0	0	0	0	0	0	0	0	0	0	0	0	0
Rep_1013_c_186	917	1543	-	CRP	13-633/633	========/======	2022-12-03	97.63	70.95	card	AP009048.1:4154296-4153663	CRP is a global regulator that represses MdtEF multidrug efflux pump expression.	NA	fluoroquinolone;macrolide;penam	NA	NA	NA	NA|fluoroquinolone;macrolide;penam|NA|NA	fluoroquinolone;macrolide;penam	fluoroquinolone;macrolide;penam	fluoroquinolone;macrolide;beta-lactam	0	0	0	0	0	0	0	0	0	0	0	1	0	0	0	0	0	0	0	0	0	0	0	0	0	0	0	0
Rep_1014_c_252	1953	2552	+	CRP	40-633/633	========/======	2022-12-03	93.36	71.31	card	AP009048.1:4154296-4153663	CRP is a global regulator that represses MdtEF multidrug efflux pump expression.	NA	fluoroquinolone;macrolide;penam	NA	NA	NA	NA|fluoroquinolone;macrolide;penam|NA|NA	fluoroquinolone;macrolide;penam	fluoroquinolone;macrolide;penam	fluoroquinolone;macrolide;beta-lactam	0	0	0	0	0	0	0	0	0	0	0	1	0	0	0	0	0	0	0	0	0	0	0	0	0	0	0	0
Rep_1017_c_113	8054	8656	+	CRP	40-633/633	========/======	2013-03-01	93.52	70.74	card	AP009048.1:4154296-4153663	CRP is a global regulator that represses MdtEF multidrug efflux pump expression.	NA	fluoroquinolone;macrolide;penam	NA	NA	NA	NA|fluoroquinolone;macrolide;penam|NA|NA	fluoroquinolone;macrolide;penam	fluoroquinolone;macrolide;penam	fluoroquinolone;macrolide;beta-lactam	0	0	0	0	0	0	0	0	0	0	0	1	0	0	0	0	0	0	0	0	0	0	0	0	0	0	0	0
Rep_1020_c_59	64344	66263	-	tet(M)	1-1920/1920	===============	0/0	100	99.95	ncbi	NG_048250.1	tetracycline resistance ribosomal protection protein Tet(M)	TETRACYCLINE	tetracycline	(Tet)tetM	Doxycycline;Tetracycline;Minocycline	(Tet)	tetracycline|tetracycline|(tet)tetm|doxycycline;tetracycline;minocycline	tetracycline;tetracycline;tetracycline;doxycycline;tetracycline;minocycline	tetracycline;tetracycline;tetracycline;tetracycline;tetracycline;tetracycline	tetracycline;tetracycline;tetracycline;tetracycline;tetracycline;tetracycline	0	0	0	0	0	0	0	0	0	0	0	0	0	0	0	0	0	0	0	0	0	0	0	0	0	0	0	0
Rep_1021_c_4	112294	113028	-	erm(T)	1-735/735	===============	0/0	100	99.86	ncbi	NG_047841.1	23S rRNA (adenine(2058)-N(6))-methyltransferase Erm(T)	MACROLIDE	lincosamide;macrolide;streptogramin	(MLS)erm(T)	Erythromycin;Lincomycin;Clindamycin;Quinupristin;Pristinamycin_IA;Virginiamycin_S	(MLS)	macrolide|lincosamide;macrolide;streptogramin|(mls)erm(t)|erythromycin;lincomycin;clindamycin;quinupristin;pristinamycin_ia;virginiamycin_s	macrolide;lincosamide;macrolide;streptogramin;macrolide;lincosamide;streptogramin;erythromycin;lincomycin;clindamycin;quinupristin;pristinamycin;virginiamycin	macrolide;lincosamide;macrolide;streptogramin;macrolide;lincosamide;streptogramin;macrolide;lincosamide;lincosamide;streptogramin;streptogramin;streptogramin	macrolide;lincosamide;macrolide;streptogramin;macrolide;lincosamide;streptogramin;macrolide;lincosamide;lincosamide;streptogramin;streptogramin;streptogramin	0	0	0	0	0	0	0	0	0	0	0	0	0	0	0	0	0	0	0	0	0	0	0	0	0	0	1	0
Rep_1021_c_4	115031	115516	-	lnu(A)	1-486/486	===============	0/0	100	99.79	ncbi	NG_047916.1	lincosamide nucleotidyltransferase Lnu(A)	LINCOSAMIDE	lincosamide	(MLS)lin(A)	Lincomycin	(MLS)	lincosamide|lincosamide|(mls)lin(a)|lincomycin	lincosamide;lincosamide;macrolide;lincosamide;streptogramin;lincomycin	lincosamide;lincosamide;macrolide;lincosamide;streptogramin;lincosamide	lincosamide;lincosamide;macrolide;lincosamide;streptogramin;lincosamide	0	0	0	0	0	0	0	0	0	0	0	0	0	0	0	0	0	0	0	0	0	0	0	0	0	0	0	0
Rep_1030_c_0	1679055	1680975	+	tet(W)	1-1920/1920	========/======	2022-01-01	100	99.9	ncbi	NG_048291.1	tetracycline resistance ribosomal protection protein Tet(W)	TETRACYCLINE	tetracycline	(Tet)tetW	Doxycycline;Tetracycline;Minocycline	(Tet)	tetracycline|tetracycline|(tet)tetw|doxycycline;tetracycline;minocycline	tetracycline;tetracycline;tetracycline;doxycycline;tetracycline;minocycline	tetracycline;tetracycline;tetracycline;tetracycline;tetracycline;tetracycline	tetracycline;tetracycline;tetracycline;tetracycline;tetracycline;tetracycline	0	0	0	0	0	0	0	0	0	0	0	0	0	0	0	0	0	0	0	0	0	0	0	0	0	0	0	0
Rep_1040_c_16	27835	28698	+	ant(6)-Ia	1-864/864	===============	0/0	100	100	ncbi	NG_050582.1	aminoglycoside nucleotidyltransferase ANT(6)-Ia	STREPTOMYCIN	aminoglycoside	(AGly)ant6-Ia	Streptomycin	(AGly)	streptomycin|aminoglycoside|(agly)ant6-ia|streptomycin	streptomycin;aminoglycoside;aminoglycoside;streptomycin	aminoglycoside;aminoglycoside;aminoglycoside;aminoglycoside	aminoglycoside;aminoglycoside;aminoglycoside;aminoglycoside	0	0	0	0	1	0	0	0	0	0	0	0	0	0	0	0	0	0	0	0	0	0	0	0	0	0	0	0
Rep_1040_c_16	29401	30210	+	spw	1-810/810	===============	0/0	100	99.75	ncbi	NG_048075.1	ANT(9) family aminoglycoside nucleotidyltransferase Spw	AMINOGLYCOSIDE	NA	(AGly)spw	ant	(AGly)	aminoglycoside|NA|(agly)spw|ant	aminoglycoside;aminoglycoside;aminoglycoside	aminoglycoside;aminoglycoside;aminoglycoside	aminoglycoside;aminoglycoside;aminoglycoside	0	0	0	0	1	0	0	0	0	0	0	0	0	0	0	0	0	0	0	0	0	0	0	0	0	0	0	0
Rep_1040_c_16	32277	33761	+	lsa(E)	1-1485/1485	===============	0/0	100	99.93	ncbi	NG_047935.1	ABC-F type ribosomal protection protein Lsa(E)	LINCOSAMIDE;STREPTOGRAMIN	NA	NA	Lincomycin;Clindamycin;Dalfopristin;Pristinamycin_IIA;Virginiamycin_M;Tiamulin	NA	lincosamide;streptogramin|NA|NA|lincomycin;clindamycin;dalfopristin;pristinamycin_iia;virginiamycin_m;tiamulin	lincosamide;streptogramin;lincomycin;clindamycin;dalfopristin;pristinamycin;virginiamycin;tiamulin	lincosamide;streptogramin;lincosamide;lincosamide;streptogramin;streptogramin;streptogramin;pleuromutilin	lincosamide;streptogramin;lincosamide;lincosamide;streptogramin;streptogramin;streptogramin;pleuromutilin	0	0	0	0	0	0	0	0	0	0	0	0	0	0	0	0	0	0	0	0	0	0	0	0	0	0	1	0
Rep_1040_c_16	33815	34618	+	lnu(B)	1-804/804	===============	0/0	100	100	ncbi	NG_047923.1	lincosamide nucleotidyltransferase Lnu(B)	LINCOSAMIDE	lincosamide;macrolide;oxazolidinone;phenicol;pleuromutilin;streptogramin;tetracycline	(MLS)lnu((B)	Lincomycin;Clindamycin	(MLS)	lincosamide|lincosamide;macrolide;oxazolidinone;phenicol;pleuromutilin;streptogramin;tetracycline|(mls)lnu((b)|lincomycin;clindamycin	lincosamide;lincosamide;macrolide;oxazolidinone;phenicol;pleuromutilin;streptogramin;tetracycline;macrolide;lincosamide;streptogramin;lincomycin;clindamycin	lincosamide;lincosamide;macrolide;oxazolidinone;phenicol;pleuromutilin;streptogramin;tetracycline;macrolide;lincosamide;streptogramin;lincosamide;lincosamide	lincosamide;lincosamide;macrolide;oxazolidinone;phenicol;pleuromutilin;streptogramin;tetracycline;macrolide;lincosamide;streptogramin;lincosamide;lincosamide	0	0	0	0	0	0	0	0	0	0	0	0	0	0	0	0	0	0	0	0	0	0	0	0	0	0	1	0
Rep_1040_c_16	42181	43150	+	mef(A)	1-970/1218	============...	0/0	79.64	98.56	ncbi	NG_047977.1	macrolide efflux MFS transporter Mef(A)	MACROLIDE	lincosamide;macrolide;oxazolidinone;phenicol;pleuromutilin;streptogramin;tetracycline	(MLS)mef(A)	Erythromycin;Azithromycin	(MLS)	macrolide|lincosamide;macrolide;oxazolidinone;phenicol;pleuromutilin;streptogramin;tetracycline|(mls)mef(a)|erythromycin;azithromycin	macrolide;lincosamide;macrolide;oxazolidinone;phenicol;pleuromutilin;streptogramin;tetracycline;macrolide;lincosamide;streptogramin;erythromycin;azithromycin	macrolide;lincosamide;macrolide;oxazolidinone;phenicol;pleuromutilin;streptogramin;tetracycline;macrolide;lincosamide;streptogramin;macrolide;macrolide	macrolide;lincosamide;macrolide;oxazolidinone;phenicol;pleuromutilin;streptogramin;tetracycline;macrolide;lincosamide;streptogramin;macrolide;macrolide	0	0	0	0	0	0	0	0	1	0	0	0	0	0	0	0	0	0	0	0	0	0	0	0	0	0	0	0
Rep_1040_c_30	13892	14389	-	dfrG	1-498/498	===============	0/0	100	99.8	ncbi	NG_047756.1	trimethoprim-resistant dihydrofolate reductase DfrG	TRIMETHOPRIM	diaminopyrimidine	(Tmt)dfrG	Trimethoprim	(Tmt)	trimethoprim|diaminopyrimidine|(tmt)dfrg|trimethoprim	trimethoprim;diaminopyrimidine;trimethoprim;trimethoprim	diaminopyrimidine;diaminopyrimidine;diaminopyrimidine;diaminopyrimidine	diaminopyrimidine;diaminopyrimidine;diaminopyrimidine;diaminopyrimidine	0	0	0	0	0	0	0	0	0	0	0	0	0	0	0	0	0	0	0	0	0	0	0	0	0	0	0	0
Rep_1043_c_1	158987	159790	-	lnu(G)	1-804/804	===============	0/0	100	100	ncbi	NG_051760.1	lincosamide nucleotidyltransferase Lnu(G)	LINCOSAMIDE	lincosamide	(MLS)lnu((B)	Lincomycin	(MLS)	lincosamide|lincosamide|(mls)lnu((b)|lincomycin	lincosamide;lincosamide;macrolide;lincosamide;streptogramin;lincomycin	lincosamide;lincosamide;macrolide;lincosamide;streptogramin;lincosamide	lincosamide;lincosamide;macrolide;lincosamide;streptogramin;lincosamide	0	0	0	0	0	0	0	0	0	0	0	0	0	0	0	0	0	0	0	0	0	0	0	0	0	0	0	0
Rep_1043_c_10	49617	51542	+	tet(M)	1-1920/1920	========/======	2022-06-01	100	99.27	ncbi	NG_048250.1	tetracycline resistance ribosomal protection protein Tet(M)	TETRACYCLINE	tetracycline	(Tet)tetM	Doxycycline;Tetracycline;Minocycline	(Tet)	tetracycline|tetracycline|(tet)tetm|doxycycline;tetracycline;minocycline	tetracycline;tetracycline;tetracycline;doxycycline;tetracycline;minocycline	tetracycline;tetracycline;tetracycline;tetracycline;tetracycline;tetracycline	tetracycline;tetracycline;tetracycline;tetracycline;tetracycline;tetracycline	0	0	0	0	0	0	0	0	0	0	0	0	0	0	0	0	0	0	0	0	0	0	0	0	0	0	0	0
Rep_1048_c_2	43568	44461	-	efrB	192-1085/1086	..======/======	2022-10-06	81.86	71.08	card	HG970103.1:0-1086	efrB is a part of the EfrAB efflux pump and both efrA and efrB are necessary to confer multidrug resistance.	NA	fluoroquinolone;macrolide;rifamycin	NA	NA	NA	NA|fluoroquinolone;macrolide;rifamycin|NA|NA	fluoroquinolone;macrolide;rifamycin	fluoroquinolone;macrolide;rifamycin	fluoroquinolone;macrolide;rifamycin	0	0	0	0	0	0	0	0	0	0	0	0	0	0	0	0	0	0	0	0	0	0	0	0	0	0	0	0
Rep_1057_c_140	2631	5358	+	Bifidobacterium_adolescentis_rpoB_conferring_resistance_to_rifampicin	100-2834/3561	========/====..	27/69	75.74	73.21	card	NC_008618.1:1670624-1667063	Bifidobacterium are antibiotic resistant probiotics are prescribed to upkeep the population beneficial bacteria in the gut microbiome. However horizontal gene transfer among gut microbes could create harmful antibiotic-resistant pathogenic bacteria such as Mycobacterium tuberculosis. Lokesh et al. analyzed Bifidobacterium antitubercular drug resistance and mutations in rpoB. They found that B. an…	NA	rifamycin	NA	NA	NA	NA|rifamycin|NA|NA	rifamycin	rifamycin	rifamycin	0	0	0	0	0	0	0	0	0	0	0	0	0	0	0	0	0	0	0	0	0	0	0	0	0	0	0	0
Rep_1066_c_1	88085	90004	+	tet(M)	1-1920/1920	===============	0/0	100	100	ncbi	NG_048250.1	tetracycline resistance ribosomal protection protein Tet(M)	TETRACYCLINE	tetracycline	(Tet)tetM	Doxycycline;Tetracycline;Minocycline	(Tet)	tetracycline|tetracycline|(tet)tetm|doxycycline;tetracycline;minocycline	tetracycline;tetracycline;tetracycline;doxycycline;tetracycline;minocycline	tetracycline;tetracycline;tetracycline;tetracycline;tetracycline;tetracycline	tetracycline;tetracycline;tetracycline;tetracycline;tetracycline;tetracycline	0	0	0	0	0	0	0	0	0	0	0	0	0	0	0	0	0	0	0	0	0	0	0	0	0	0	0	0
Rep_1066_c_5	3027	4505	-	lsa(C)	1-1479/1479	===============	0/0	100	91.75	ncbi	NG_047934.1	ABC-F type ribosomal protection protein Lsa(C)	LINCOSAMIDE;STREPTOGRAMIN	lincosamide;macrolide;oxazolidinone;phenicol;pleuromutilin;streptogramin;tetracycline	(MLS)lsa(C)	Lincomycin;Clindamycin;Dalfopristin;Pristinamycin_IIA;Virginiamycin_M;Tiamulin	(MLS)	lincosamide;streptogramin|lincosamide;macrolide;oxazolidinone;phenicol;pleuromutilin;streptogramin;tetracycline|(mls)lsa(c)|lincomycin;clindamycin;dalfopristin;pristinamycin_iia;virginiamycin_m;tiamulin	lincosamide;streptogramin;lincosamide;macrolide;oxazolidinone;phenicol;pleuromutilin;streptogramin;tetracycline;macrolide;lincosamide;streptogramin;lincomycin;clindamycin;dalfopristin;pristinamycin;virginiamycin;tiamulin	lincosamide;streptogramin;lincosamide;macrolide;oxazolidinone;phenicol;pleuromutilin;streptogramin;tetracycline;macrolide;lincosamide;streptogramin;lincosamide;lincosamide;streptogramin;streptogramin;streptogramin;pleuromutilin	lincosamide;streptogramin;lincosamide;macrolide;oxazolidinone;phenicol;pleuromutilin;streptogramin;tetracycline;macrolide;lincosamide;streptogramin;lincosamide;lincosamide;streptogramin;streptogramin;streptogramin;pleuromutilin	0	0	0	0	0	0	0	0	0	0	0	0	0	0	0	0	0	0	0	0	0	0	0	0	0	0	1	0
Rep_1069_c_15	1762	3240	+	lsa(C)	1-1479/1479	===============	0/0	100	89.32	ncbi	NG_047934.1	ABC-F type ribosomal protection protein Lsa(C)	LINCOSAMIDE;STREPTOGRAMIN	lincosamide;macrolide;oxazolidinone;phenicol;pleuromutilin;streptogramin;tetracycline	(MLS)lsa(C)	Lincomycin;Clindamycin;Dalfopristin;Pristinamycin_IIA;Virginiamycin_M;Tiamulin	(MLS)	lincosamide;streptogramin|lincosamide;macrolide;oxazolidinone;phenicol;pleuromutilin;streptogramin;tetracycline|(mls)lsa(c)|lincomycin;clindamycin;dalfopristin;pristinamycin_iia;virginiamycin_m;tiamulin	lincosamide;streptogramin;lincosamide;macrolide;oxazolidinone;phenicol;pleuromutilin;streptogramin;tetracycline;macrolide;lincosamide;streptogramin;lincomycin;clindamycin;dalfopristin;pristinamycin;virginiamycin;tiamulin	lincosamide;streptogramin;lincosamide;macrolide;oxazolidinone;phenicol;pleuromutilin;streptogramin;tetracycline;macrolide;lincosamide;streptogramin;lincosamide;lincosamide;streptogramin;streptogramin;streptogramin;pleuromutilin	lincosamide;streptogramin;lincosamide;macrolide;oxazolidinone;phenicol;pleuromutilin;streptogramin;tetracycline;macrolide;lincosamide;streptogramin;lincosamide;lincosamide;streptogramin;streptogramin;streptogramin;pleuromutilin	0	0	0	0	0	0	0	0	0	0	0	0	0	0	0	0	0	0	0	0	0	0	0	0	0	0	1	0
Rep_1070_c_0	116312	117121	+	blaOXA-471	1-810/810	===============	0/0	100	100	ncbi	NG_049753.1	OXA-63 family oxacillin-hydrolyzing class D beta-lactamase OXA-471	BETA-LACTAM	cephalosporin;penam	(Bla)blaOXA-136	bla	(Bla)	beta-lactam|cephalosporin;penam|(bla)blaoxa-136|bla	beta-lactam;cephalosporin;penam;beta-lactam;beta-lactam	beta-lactam;cephalosporin;penam;beta-lactam;beta-lactam	beta-lactam;beta-lactam;beta-lactam;beta-lactam;beta-lactam	0	0	0	0	0	0	0	0	0	0	0	1	0	0	0	0	0	0	0	0	0	1	0	0	0	0	0	0
Rep_1074_c_3	120980	121726	-	blaOXA-576	1-747/747	===============	0/0	100	100	ncbi	NG_066510.1	class D beta-lactamase OXA-576	BETA-LACTAM	cephalosporin;penam	(Bla)blaOXA-61	Amoxicillin;Amoxicillin+Clavulanic_acid;Ampicillin;Ampicillin+Clavulanic_acid	(Bla)	beta-lactam|cephalosporin;penam|(bla)blaoxa-61|amoxicillin;amoxicillin+clavulanic_acid;ampicillin;ampicillin+clavulanic_acid	beta-lactam;cephalosporin;penam;beta-lactam;amoxicillin;amoxicillin;clavulanic_acid;ampicillin;ampicillin;clavulanic_acid	beta-lactam;cephalosporin;penam;beta-lactam;penam;penam;adjuvant:beta-lactamase_inhibitor;penam;penam;adjuvant:beta-lactamase_inhibitor	beta-lactam;beta-lactam;beta-lactam;beta-lactam;beta-lactam;beta-lactam;adjuvant:beta-lactamase_inhibitor;beta-lactam;beta-lactam;adjuvant:beta-lactamase_inhibitor	0	1	0	0	0	1	1	0	0	0	0	1	0	0	0	0	0	0	0	0	0	1	0	0	0	1	0	0
Rep_1074_c_3	56685	57317	+	cmeR	1-633/633	===============	0/0	100	99.05	card	AL111168.1:337548-336915	CmeR is a repressor for the CmeABC multidrug efflux pump binding to the cmeABC promoter region.	NA	cephalosporin;fluoroquinolone;fusidic_acid;macrolide	NA	NA	NA	NA|cephalosporin;fluoroquinolone;fusidic_acid;macrolide|NA|NA	cephalosporin;fluoroquinolone;fusidic_acid;macrolide	cephalosporin;fluoroquinolone;fusidic_acid;macrolide	beta-lactam;fluoroquinolone;fusidic_acid;macrolide	0	0	0	0	0	0	0	0	0	0	0	1	0	0	0	0	0	0	0	0	0	1	0	0	0	0	0	0
Rep_1074_c_3	57411	58514	+	cmeA	1-1104/1104	===============	0/0	100	95.38	card	CP000768:1405391-1406495	CmeA is the membrane fusion protein of the CmeABC multidrug efflux complex.	NA	cephalosporin;fluoroquinolone;fusidic_acid;macrolide	NA	NA	NA	NA|cephalosporin;fluoroquinolone;fusidic_acid;macrolide|NA|NA	cephalosporin;fluoroquinolone;fusidic_acid;macrolide	cephalosporin;fluoroquinolone;fusidic_acid;macrolide	beta-lactam;fluoroquinolone;fusidic_acid;macrolide	0	0	0	0	0	0	0	0	0	0	0	1	0	0	0	0	0	0	0	0	0	1	0	0	0	0	0	0
Rep_1074_c_3	58514	61636	+	cmeB	1-3123/3123	========/======	2022-06-02	99.9	95.55	card	CP000768:1406494-1409617	CmeB is the inner membrane transporter the CmeABC multidrug efflux complex.	NA	cephalosporin;fluoroquinolone;fusidic_acid;macrolide	NA	NA	NA	NA|cephalosporin;fluoroquinolone;fusidic_acid;macrolide|NA|NA	cephalosporin;fluoroquinolone;fusidic_acid;macrolide	cephalosporin;fluoroquinolone;fusidic_acid;macrolide	beta-lactam;fluoroquinolone;fusidic_acid;macrolide	0	0	0	0	0	0	0	0	0	0	0	1	0	0	0	0	0	0	0	0	0	1	0	0	0	0	0	0
Rep_1074_c_3	61629	63106	+	cmeC	1-1479/1479	========/======	2022-01-01	99.93	99.32	card	AB894099:4218-5697	CmeC is the outer membrane channel protein of the CmeABC multidrug efflux complex.	NA	cephalosporin;fluoroquinolone;fusidic_acid;macrolide	NA	NA	NA	NA|cephalosporin;fluoroquinolone;fusidic_acid;macrolide|NA|NA	cephalosporin;fluoroquinolone;fusidic_acid;macrolide	cephalosporin;fluoroquinolone;fusidic_acid;macrolide	beta-lactam;fluoroquinolone;fusidic_acid;macrolide	0	0	0	0	0	0	0	0	0	0	0	1	0	0	0	0	0	0	0	0	0	1	0	0	0	0	0	0
Rep_1075_c_124	8	2790	-	cmeB	1-2780/3123	========/=====.	21/37	88.47	73.46	card	CP000768:1406494-1409617	CmeB is the inner membrane transporter the CmeABC multidrug efflux complex.	NA	cephalosporin;fluoroquinolone;fusidic_acid;macrolide	NA	NA	NA	NA|cephalosporin;fluoroquinolone;fusidic_acid;macrolide|NA|NA	cephalosporin;fluoroquinolone;fusidic_acid;macrolide	cephalosporin;fluoroquinolone;fusidic_acid;macrolide	beta-lactam;fluoroquinolone;fusidic_acid;macrolide	0	0	0	0	0	0	0	0	0	0	0	1	0	0	0	0	0	0	0	0	0	1	0	0	0	0	0	0
Rep_1098_c_123	85	1824	-	tetB(60)	1-1740/1740	===============	0/0	100	85.11	ncbi	NG_056046.1	tetracycline efflux ABC transporter Tet(60) subunit B	TETRACYCLINE	tetracycline	(Tet)TetB(60)	Doxycycline;Tetracycline;Tigecycline	(Tet)	tetracycline|tetracycline|(tet)tetb(60)|doxycycline;tetracycline;tigecycline	tetracycline;tetracycline;tetracycline;doxycycline;tetracycline;tigecycline	tetracycline;tetracycline;tetracycline;tetracycline;tetracycline;tetracycline	tetracycline;tetracycline;tetracycline;tetracycline;tetracycline;tetracycline	0	0	0	0	0	0	0	0	0	0	0	0	0	0	0	0	0	0	0	0	0	0	0	0	0	0	0	0
Rep_1098_c_123	1821	3560	-	tetA(60)	1-1740/1740	===============	0/0	100	90.29	ncbi	NG_056045.1	tetracycline efflux ABC transporter Tet(60) subunit A	TETRACYCLINE	tetracycline	(Tet)Tet(60)	Doxycycline;Tetracycline;Tigecycline	(Tet)	tetracycline|tetracycline|(tet)tet(60)|doxycycline;tetracycline;tigecycline	tetracycline;tetracycline;tetracycline;doxycycline;tetracycline;tigecycline	tetracycline;tetracycline;tetracycline;tetracycline;tetracycline;tetracycline	tetracycline;tetracycline;tetracycline;tetracycline;tetracycline;tetracycline	0	0	0	0	0	0	0	0	0	0	0	0	0	0	0	0	0	0	0	0	0	0	0	0	0	0	0	0
Rep_1099_c_28	2612	4351	-	tetB(60)	1-1740/1740	===============	0/0	100	86.44	ncbi	NG_056046.1	tetracycline efflux ABC transporter Tet(60) subunit B	TETRACYCLINE	tetracycline	(Tet)TetB(60)	Doxycycline;Tetracycline;Tigecycline	(Tet)	tetracycline|tetracycline|(tet)tetb(60)|doxycycline;tetracycline;tigecycline	tetracycline;tetracycline;tetracycline;doxycycline;tetracycline;tigecycline	tetracycline;tetracycline;tetracycline;tetracycline;tetracycline;tetracycline	tetracycline;tetracycline;tetracycline;tetracycline;tetracycline;tetracycline	0	0	0	0	0	0	0	0	0	0	0	0	0	0	0	0	0	0	0	0	0	0	0	0	0	0	0	0
Rep_1099_c_28	4348	5910	-	tetA(60)	178-1740/1740	.==============	0/0	89.83	88.1	ncbi	NG_056045.1	tetracycline efflux ABC transporter Tet(60) subunit A	TETRACYCLINE	tetracycline	(Tet)Tet(60)	Doxycycline;Tetracycline;Tigecycline	(Tet)	tetracycline|tetracycline|(tet)tet(60)|doxycycline;tetracycline;tigecycline	tetracycline;tetracycline;tetracycline;doxycycline;tetracycline;tigecycline	tetracycline;tetracycline;tetracycline;tetracycline;tetracycline;tetracycline	tetracycline;tetracycline;tetracycline;tetracycline;tetracycline;tetracycline	0	0	0	0	0	0	0	0	0	0	0	0	0	0	0	0	0	0	0	0	0	0	0	0	0	0	0	0
Rep_1100_c_1	12030	13053	-	efrB	61-1083/1086	========/======	2015-09-01	93.55	72.36	card	HG970103.1:0-1086	efrB is a part of the EfrAB efflux pump and both efrA and efrB are necessary to confer multidrug resistance.	NA	fluoroquinolone;macrolide;rifamycin	NA	NA	NA	NA|fluoroquinolone;macrolide;rifamycin|NA|NA	fluoroquinolone;macrolide;rifamycin	fluoroquinolone;macrolide;rifamycin	fluoroquinolone;macrolide;rifamycin	0	0	0	0	0	0	0	0	0	0	0	0	0	0	0	0	0	0	0	0	0	0	0	0	0	0	0	0
Rep_1100_c_1	13640	15111	-	efrA	260-1728/1728	..======/======	2022-11-07	84.78	70.94	card	NZ_PTWF01000025.1:35858-37586	efrA is a part of the EfrAB efflux pump and both efrA and efrB are necessary to confer drug resistance.	NA	fluoroquinolone;macrolide;rifamycin	NA	NA	NA	NA|fluoroquinolone;macrolide;rifamycin|NA|NA	fluoroquinolone;macrolide;rifamycin	fluoroquinolone;macrolide;rifamycin	fluoroquinolone;macrolide;rifamycin	0	0	0	0	0	0	0	0	0	0	0	0	0	0	0	0	0	0	0	0	0	0	0	0	0	0	0	0
Rep_1100_c_13	6098	6946	-	str	1-849/849	===============	0/0	100	100	ncbi	NG_048080.1	streptomycin adenylyltransferase Str	STREPTOMYCIN	NA	(AGly)str	Streptomycin	(AGly)	streptomycin|NA|(agly)str|streptomycin	streptomycin;aminoglycoside;streptomycin	aminoglycoside;aminoglycoside;aminoglycoside	aminoglycoside;aminoglycoside;aminoglycoside	0	0	0	0	1	0	0	0	0	0	0	0	0	0	0	0	0	0	0	0	0	0	0	0	0	0	0	0
Rep_1100_c_13	9290	10666	-	tet(L)	1-1377/1377	===============	0/0	100	99.93	ncbi	NG_048203.1	tetracycline efflux MFS transporter Tet(L)	TETRACYCLINE	tetracycline	(Tet)tetL	Doxycycline;Tetracycline	(Tet)	tetracycline|tetracycline|(tet)tetl|doxycycline;tetracycline	tetracycline;tetracycline;tetracycline;doxycycline;tetracycline	tetracycline;tetracycline;tetracycline;tetracycline;tetracycline	tetracycline;tetracycline;tetracycline;tetracycline;tetracycline	0	0	0	0	0	0	0	0	0	0	0	0	0	0	0	0	0	0	0	0	0	0	0	0	0	0	0	0
Rep_1100_c_17	4427	5738	+	tet(45)	40-1350/1377	========/======	2019-12-01	94.55	71.31	ncbi	NG_048147.1	tetracycline efflux MFS transporter Tet(45)	TETRACYCLINE	tetracycline	(Tet)tet(45)	Doxycycline;Tetracycline	(Tet)	tetracycline|tetracycline|(tet)tet(45)|doxycycline;tetracycline	tetracycline;tetracycline;tetracycline;doxycycline;tetracycline	tetracycline;tetracycline;tetracycline;tetracycline;tetracycline	tetracycline;tetracycline;tetracycline;tetracycline;tetracycline	0	0	0	0	0	0	0	0	0	0	0	0	0	0	0	0	0	0	0	0	0	0	0	0	0	0	0	0
Rep_1100_c_24	1186	3126	-	tet(S)_3	1-1941/1941	===============	0/0	100	99.9	resfinder	X92946	tet(S)	TETRACYCLINE	tetracycline	(Tet)tetS	Doxycycline;Tetracycline;Minocycline	(Tet)	tetracycline|tetracycline|(tet)tets|doxycycline;tetracycline;minocycline	tetracycline;tetracycline;tetracycline;doxycycline;tetracycline;minocycline	tetracycline;tetracycline;tetracycline;tetracycline;tetracycline;tetracycline	tetracycline;tetracycline;tetracycline;tetracycline;tetracycline;tetracycline	0	0	0	0	0	0	0	0	0	0	0	0	0	0	0	0	0	0	0	0	0	0	0	0	0	0	0	0
Rep_1100_c_25	701	2185	+	lsa(E)	1-1485/1485	===============	0/0	100	100	ncbi	NG_047935.1	ABC-F type ribosomal protection protein Lsa(E)	LINCOSAMIDE;STREPTOGRAMIN	NA	NA	Lincomycin;Clindamycin;Dalfopristin;Pristinamycin_IIA;Virginiamycin_M;Tiamulin	NA	lincosamide;streptogramin|NA|NA|lincomycin;clindamycin;dalfopristin;pristinamycin_iia;virginiamycin_m;tiamulin	lincosamide;streptogramin;lincomycin;clindamycin;dalfopristin;pristinamycin;virginiamycin;tiamulin	lincosamide;streptogramin;lincosamide;lincosamide;streptogramin;streptogramin;streptogramin;pleuromutilin	lincosamide;streptogramin;lincosamide;lincosamide;streptogramin;streptogramin;streptogramin;pleuromutilin	0	0	0	0	0	0	0	0	0	0	0	0	0	0	0	0	0	0	0	0	0	0	0	0	0	0	1	0
Rep_1100_c_25	2239	3042	+	lnu(B)	1-804/804	===============	0/0	100	100	ncbi	NG_047923.1	lincosamide nucleotidyltransferase Lnu(B)	LINCOSAMIDE	lincosamide;macrolide;oxazolidinone;phenicol;pleuromutilin;streptogramin;tetracycline	(MLS)lnu((B)	Lincomycin;Clindamycin	(MLS)	lincosamide|lincosamide;macrolide;oxazolidinone;phenicol;pleuromutilin;streptogramin;tetracycline|(mls)lnu((b)|lincomycin;clindamycin	lincosamide;lincosamide;macrolide;oxazolidinone;phenicol;pleuromutilin;streptogramin;tetracycline;macrolide;lincosamide;streptogramin;lincomycin;clindamycin	lincosamide;lincosamide;macrolide;oxazolidinone;phenicol;pleuromutilin;streptogramin;tetracycline;macrolide;lincosamide;streptogramin;lincosamide;lincosamide	lincosamide;lincosamide;macrolide;oxazolidinone;phenicol;pleuromutilin;streptogramin;tetracycline;macrolide;lincosamide;streptogramin;lincosamide;lincosamide	0	0	0	0	0	0	0	0	0	0	0	0	0	0	0	0	0	0	0	0	0	0	0	0	0	0	1	0
Rep_1100_c_47	54766	55862	+	emeA	1-1124/1182	========/======	1943-08-01	92.13	71.64	card	AB091338:173-1355	A multidrug efflux pump from Enterococcus faecalis. There exist efflux activity of several antimicrobial agents such as DAPI Hoechst 33342 and acriflavine. Efflux of DAPI via EmeA was strongly inhibited by reserpine.	NA	acridine_dye	NA	NA	NA	NA|acridine_dye|NA|NA	acridine_dye	disinfecting_agents_and_intercalating_dyes	disinfecting_agents_and_intercalating_dyes	1	0	0	0	0	0	0	0	0	0	0	0	0	0	0	0	0	0	0	0	0	0	0	0	0	0	0	0
Rep_1101_c_0	45225	46355	+	emeA	1-1158/1182	========/======	1945-08-01	94.92	71.81	card	AB091338:173-1355	A multidrug efflux pump from Enterococcus faecalis. There exist efflux activity of several antimicrobial agents such as DAPI Hoechst 33342 and acriflavine. Efflux of DAPI via EmeA was strongly inhibited by reserpine.	NA	acridine_dye	NA	NA	NA	NA|acridine_dye|NA|NA	acridine_dye	disinfecting_agents_and_intercalating_dyes	disinfecting_agents_and_intercalating_dyes	1	0	0	0	0	0	0	0	0	0	0	0	0	0	0	0	0	0	0	0	0	0	0	0	0	0	0	0
Rep_1101_c_13	220297	221320	-	efrB	61-1083/1086	========/======	2022-03-03	94.11	72.68	card	HG970103.1:0-1086	efrB is a part of the EfrAB efflux pump and both efrA and efrB are necessary to confer multidrug resistance.	NA	fluoroquinolone;macrolide;rifamycin	NA	NA	NA	NA|fluoroquinolone;macrolide;rifamycin|NA|NA	fluoroquinolone;macrolide;rifamycin	fluoroquinolone;macrolide;rifamycin	fluoroquinolone;macrolide;rifamycin	0	0	0	0	0	0	0	0	0	0	0	0	0	0	0	0	0	0	0	0	0	0	0	0	0	0	0	0
Rep_1101_c_13	221914	223378	-	efrA	260-1721/1728	..======/======	2022-11-07	84.38	71.07	card	NZ_PTWF01000025.1:35858-37586	efrA is a part of the EfrAB efflux pump and both efrA and efrB are necessary to confer drug resistance.	NA	fluoroquinolone;macrolide;rifamycin	NA	NA	NA	NA|fluoroquinolone;macrolide;rifamycin|NA|NA	fluoroquinolone;macrolide;rifamycin	fluoroquinolone;macrolide;rifamycin	fluoroquinolone;macrolide;rifamycin	0	0	0	0	0	0	0	0	0	0	0	0	0	0	0	0	0	0	0	0	0	0	0	0	0	0	0	0
Rep_1101_c_3	4910	6221	+	tet(45)	40-1350/1377	========/======	2019-12-01	94.55	71.31	ncbi	NG_048147.1	tetracycline efflux MFS transporter Tet(45)	TETRACYCLINE	tetracycline	(Tet)tet(45)	Doxycycline;Tetracycline	(Tet)	tetracycline|tetracycline|(tet)tet(45)|doxycycline;tetracycline	tetracycline;tetracycline;tetracycline;doxycycline;tetracycline	tetracycline;tetracycline;tetracycline;tetracycline;tetracycline	tetracycline;tetracycline;tetracycline;tetracycline;tetracycline	0	0	0	0	0	0	0	0	0	0	0	0	0	0	0	0	0	0	0	0	0	0	0	0	0	0	0	0
Rep_1102_c_25	19124	19952	-	(MLS)mph(D)	2-833/834	========/======	2013-08-01	98.8	74.19	argannot	NC_017312:2291580-2292413	(MLS)mph(D)	NA	NA	(MLS)mph(D)	NA	(MLS)	NA|NA|(mls)mph(d)|NA	macrolide;lincosamide;streptogramin	macrolide;lincosamide;streptogramin	macrolide;lincosamide;streptogramin	0	0	0	0	0	0	0	0	0	0	0	0	0	0	0	0	0	0	0	0	0	0	0	0	0	0	0	0
Rep_1102_c_28	31371	33290	+	tet(M)	1-1920/1920	===============	0/0	100	99.79	ncbi	NG_048213.1	tetracycline resistance ribosomal protection protein Tet(M)	TETRACYCLINE	tetracycline	(Tet)tetM	Doxycycline;Tetracycline;Minocycline	(Tet)	tetracycline|tetracycline|(tet)tetm|doxycycline;tetracycline;minocycline	tetracycline;tetracycline;tetracycline;doxycycline;tetracycline;minocycline	tetracycline;tetracycline;tetracycline;tetracycline;tetracycline;tetracycline	tetracycline;tetracycline;tetracycline;tetracycline;tetracycline;tetracycline	0	0	0	0	0	0	0	0	0	0	0	0	0	0	0	0	0	0	0	0	0	0	0	0	0	0	0	0
Rep_1102_c_4	120122	121155	-	efrB	50-1082/1086	========/======	2022-05-05	94.94	73.84	card	HG970103.1:0-1086	efrB is a part of the EfrAB efflux pump and both efrA and efrB are necessary to confer multidrug resistance.	NA	fluoroquinolone;macrolide;rifamycin	NA	NA	NA	NA|fluoroquinolone;macrolide;rifamycin|NA|NA	fluoroquinolone;macrolide;rifamycin	fluoroquinolone;macrolide;rifamycin	fluoroquinolone;macrolide;rifamycin	0	0	0	0	0	0	0	0	0	0	0	0	0	0	0	0	0	0	0	0	0	0	0	0	0	0	0	0
Rep_1102_c_4	121731	123460	-	efrA	2-1728/1728	========/======	1931-11-01	99.13	70.76	card	NZ_PTWF01000025.1:35858-37586	efrA is a part of the EfrAB efflux pump and both efrA and efrB are necessary to confer drug resistance.	NA	fluoroquinolone;macrolide;rifamycin	NA	NA	NA	NA|fluoroquinolone;macrolide;rifamycin|NA|NA	fluoroquinolone;macrolide;rifamycin	fluoroquinolone;macrolide;rifamycin	fluoroquinolone;macrolide;rifamycin	0	0	0	0	0	0	0	0	0	0	0	0	0	0	0	0	0	0	0	0	0	0	0	0	0	0	0	0
Rep_1103_c_13	130	875	-	ErmB	1-747/747	========/======	2022-01-01	99.87	99.06	card	AF242872.1:2131-2878	ErmB confers the MLSb phenotype. Similar to ErmC expression of ErmB is inducible by erythromycin. The leader peptide causes attenuation of the mRNA and stabilizes the structure preventing further translation. When erythromycin is present it binds the leader peptide causing a change in conformation allowing for the expression of ErmB.	MACROLIDE	lincosamide;macrolide;streptogramin	(MLS)erm(B)	Erythromycin;Lincomycin;Clindamycin;Quinupristin;Pristinamycin_IA;Virginiamycin_S	(MLS)	macrolide|lincosamide;macrolide;streptogramin|(mls)erm(b)|erythromycin;lincomycin;clindamycin;quinupristin;pristinamycin_ia;virginiamycin_s	macrolide;lincosamide;macrolide;streptogramin;macrolide;lincosamide;streptogramin;erythromycin;lincomycin;clindamycin;quinupristin;pristinamycin;virginiamycin	macrolide;lincosamide;macrolide;streptogramin;macrolide;lincosamide;streptogramin;macrolide;lincosamide;lincosamide;streptogramin;streptogramin;streptogramin	macrolide;lincosamide;macrolide;streptogramin;macrolide;lincosamide;streptogramin;macrolide;lincosamide;lincosamide;streptogramin;streptogramin;streptogramin	0	0	0	0	0	0	0	0	0	0	0	0	0	0	0	0	0	0	0	0	0	0	0	0	0	0	1	0
Rep_1103_c_33	32625	33454	-	(MLS)mph(D)	1-833/834	========/======	2015-10-01	98.8	74.49	argannot	NC_017312:2291580-2292413	(MLS)mph(D)	NA	NA	(MLS)mph(D)	NA	(MLS)	NA|NA|(mls)mph(d)|NA	macrolide;lincosamide;streptogramin	macrolide;lincosamide;streptogramin	macrolide;lincosamide;streptogramin	0	0	0	0	0	0	0	0	0	0	0	0	0	0	0	0	0	0	0	0	0	0	0	0	0	0	0	0
Rep_1103_c_6	133	1572	-	AAC(6')-Ie-APH(2'')-Ia	1-1440/1440	===============	0/0	100	100	card	GU565967.1:26419-24979	AAC(6')-Ie-APH(2'')-Ia is an aminoglycoside acetyltransferase encoded by plasmids and transposons in S. aureus E. faecalis E. faecium and Staphylococcus warneri	AMIKACIN;GENTAMICIN;KANAMYCIN;TOBRAMYCIN	aminoglycoside	(AGly)aac6-Aph2	Amikacin;Gentamicin;Tobramycin	(AGly)	amikacin;gentamicin;kanamycin;tobramycin|aminoglycoside|(agly)aac6-aph2|amikacin;gentamicin;tobramycin	amikacin;gentamicin;kanamycin;tobramycin;aminoglycoside;aminoglycoside;amikacin;gentamicin;tobramycin	aminoglycoside;aminoglycoside;aminoglycoside;aminoglycoside;aminoglycoside;aminoglycoside;aminoglycoside;aminoglycoside;aminoglycoside	aminoglycoside;aminoglycoside;aminoglycoside;aminoglycoside;aminoglycoside;aminoglycoside;aminoglycoside;aminoglycoside;aminoglycoside	0	0	1	0	1	0	0	0	0	0	0	0	0	0	0	0	0	0	0	0	0	0	0	0	0	0	0	0
Rep_1103_c_94	10197	11926	+	efrA	2-1728/1728	========/======	2017-04-01	99.54	71.04	card	NZ_PTWF01000025.1:35858-37586	efrA is a part of the EfrAB efflux pump and both efrA and efrB are necessary to confer drug resistance.	NA	fluoroquinolone;macrolide;rifamycin	NA	NA	NA	NA|fluoroquinolone;macrolide;rifamycin|NA|NA	fluoroquinolone;macrolide;rifamycin	fluoroquinolone;macrolide;rifamycin	fluoroquinolone;macrolide;rifamycin	0	0	0	0	0	0	0	0	0	0	0	0	0	0	0	0	0	0	0	0	0	0	0	0	0	0	0	0
Rep_1103_c_94	12502	13538	+	efrB	50-1085/1086	========/======	2022-05-05	95.21	75.36	card	HG970103.1:0-1086	efrB is a part of the EfrAB efflux pump and both efrA and efrB are necessary to confer multidrug resistance.	NA	fluoroquinolone;macrolide;rifamycin	NA	NA	NA	NA|fluoroquinolone;macrolide;rifamycin|NA|NA	fluoroquinolone;macrolide;rifamycin	fluoroquinolone;macrolide;rifamycin	fluoroquinolone;macrolide;rifamycin	0	0	0	0	0	0	0	0	0	0	0	0	0	0	0	0	0	0	0	0	0	0	0	0	0	0	0	0
Rep_1103_c_99	337	834	+	dfrG	1-498/498	===============	0/0	100	100	ncbi	NG_047756.1	trimethoprim-resistant dihydrofolate reductase DfrG	TRIMETHOPRIM	diaminopyrimidine	(Tmt)dfrG	Trimethoprim	(Tmt)	trimethoprim|diaminopyrimidine|(tmt)dfrg|trimethoprim	trimethoprim;diaminopyrimidine;trimethoprim;trimethoprim	diaminopyrimidine;diaminopyrimidine;diaminopyrimidine;diaminopyrimidine	diaminopyrimidine;diaminopyrimidine;diaminopyrimidine;diaminopyrimidine	0	0	0	0	0	0	0	0	0	0	0	0	0	0	0	0	0	0	0	0	0	0	0	0	0	0	0	0
Rep_1104_c_15	14257	15293	-	efrB	50-1085/1086	========/======	2022-05-05	95.21	74.78	card	HG970103.1:0-1086	efrB is a part of the EfrAB efflux pump and both efrA and efrB are necessary to confer multidrug resistance.	NA	fluoroquinolone;macrolide;rifamycin	NA	NA	NA	NA|fluoroquinolone;macrolide;rifamycin|NA|NA	fluoroquinolone;macrolide;rifamycin	fluoroquinolone;macrolide;rifamycin	fluoroquinolone;macrolide;rifamycin	0	0	0	0	0	0	0	0	0	0	0	0	0	0	0	0	0	0	0	0	0	0	0	0	0	0	0	0
Rep_1104_c_15	15869	17598	-	efrA	2-1728/1728	========/======	2023-10-01	99.36	73.16	card	NZ_PTWF01000025.1:35858-37586	efrA is a part of the EfrAB efflux pump and both efrA and efrB are necessary to confer drug resistance.	NA	fluoroquinolone;macrolide;rifamycin	NA	NA	NA	NA|fluoroquinolone;macrolide;rifamycin|NA|NA	fluoroquinolone;macrolide;rifamycin	fluoroquinolone;macrolide;rifamycin	fluoroquinolone;macrolide;rifamycin	0	0	0	0	0	0	0	0	0	0	0	0	0	0	0	0	0	0	0	0	0	0	0	0	0	0	0	0
Rep_1104_c_249	279	592	-	tetU	2-315/318	===============	0/0	98.74	74.52	card	U01917.1:412-730	Tetracycline-resistant determinant encoded on the plasmid pKQ10 in Enterococcus faecium	NA	tetracycline	(Tet)tetU	NA	(Tet)	NA|tetracycline|(tet)tetu|NA	tetracycline;tetracycline	tetracycline;tetracycline	tetracycline;tetracycline	0	0	0	0	0	0	0	0	0	0	0	0	0	0	0	0	0	0	0	0	0	0	0	0	0	0	0	0
Rep_1105_c_30	249	1285	-	efrB	50-1085/1086	========/======	2022-09-09	95.03	73.87	card	HG970103.1:0-1086	efrB is a part of the EfrAB efflux pump and both efrA and efrB are necessary to confer multidrug resistance.	NA	fluoroquinolone;macrolide;rifamycin	NA	NA	NA	NA|fluoroquinolone;macrolide;rifamycin|NA|NA	fluoroquinolone;macrolide;rifamycin	fluoroquinolone;macrolide;rifamycin	fluoroquinolone;macrolide;rifamycin	0	0	0	0	0	0	0	0	0	0	0	0	0	0	0	0	0	0	0	0	0	0	0	0	0	0	0	0
Rep_1105_c_30	1861	3590	-	efrA	2-1728/1728	========/======	2021-12-01	99.42	70.84	card	NZ_PTWF01000025.1:35858-37586	efrA is a part of the EfrAB efflux pump and both efrA and efrB are necessary to confer drug resistance.	NA	fluoroquinolone;macrolide;rifamycin	NA	NA	NA	NA|fluoroquinolone;macrolide;rifamycin|NA|NA	fluoroquinolone;macrolide;rifamycin	fluoroquinolone;macrolide;rifamycin	fluoroquinolone;macrolide;rifamycin	0	0	0	0	0	0	0	0	0	0	0	0	0	0	0	0	0	0	0	0	0	0	0	0	0	0	0	0
Rep_1106_c_0	112938	113762	+	(MLS)mph(D)	3-833/834	========/======	2022-12-07	98.56	74.7	argannot	NC_017312:2291580-2292413	(MLS)mph(D)	NA	NA	(MLS)mph(D)	NA	(MLS)	NA|NA|(mls)mph(d)|NA	macrolide;lincosamide;streptogramin	macrolide;lincosamide;streptogramin	macrolide;lincosamide;streptogramin	0	0	0	0	0	0	0	0	0	0	0	0	0	0	0	0	0	0	0	0	0	0	0	0	0	0	0	0
Rep_1106_c_12	74434	74997	+	aac(6')_Entco	1-564/564	===============	0/0	100	98.4	ncbi	NG_052163.1	aminoglycoside 6'-N-acetyltransferase	AMINOGLYCOSIDE	NA	NA	NA	NA	aminoglycoside|NA|NA|NA	aminoglycoside	aminoglycoside	aminoglycoside	0	0	0	0	1	0	0	0	0	0	0	0	0	0	0	0	0	0	0	0	0	0	0	0	0	0	0	0
Rep_1106_c_14	101375	101922	-	vanR-C	152-696/696	...=====/======	2019-09-01	77.16	70.14	ncbi	NG_048408.1	VanC-type vancomycin resistance DNA-binding response regulator VanR	VANCOMYCIN	NA	(Gly)vanRc3	NA	(Gly)	vancomycin|NA|(gly)vanrc3|NA	vancomycin;glycopeptide	glycopeptide;glycopeptide	glycopeptide;glycopeptide	0	0	0	0	0	0	0	0	0	0	0	0	0	0	0	0	0	0	0	0	0	0	0	0	0	0	0	0
Rep_1106_c_16	127975	129697	+	efrA	2-1721/1728	========/======	2017-10-01	99.13	71.44	card	NZ_PTWF01000025.1:35858-37586	efrA is a part of the EfrAB efflux pump and both efrA and efrB are necessary to confer drug resistance.	NA	fluoroquinolone;macrolide;rifamycin	NA	NA	NA	NA|fluoroquinolone;macrolide;rifamycin|NA|NA	fluoroquinolone;macrolide;rifamycin	fluoroquinolone;macrolide;rifamycin	fluoroquinolone;macrolide;rifamycin	0	0	0	0	0	0	0	0	0	0	0	0	0	0	0	0	0	0	0	0	0	0	0	0	0	0	0	0
Rep_1106_c_16	130280	131316	+	efrB	50-1085/1086	========/======	2015-09-01	94.75	73.08	card	HG970103.1:0-1086	efrB is a part of the EfrAB efflux pump and both efrA and efrB are necessary to confer multidrug resistance.	NA	fluoroquinolone;macrolide;rifamycin	NA	NA	NA	NA|fluoroquinolone;macrolide;rifamycin|NA|NA	fluoroquinolone;macrolide;rifamycin	fluoroquinolone;macrolide;rifamycin	fluoroquinolone;macrolide;rifamycin	0	0	0	0	0	0	0	0	0	0	0	0	0	0	0	0	0	0	0	0	0	0	0	0	0	0	0	0
Rep_1107_c_0	256410	257219	+	(MLS)mph(D)	1-819/834	========/======	2013-06-01	96.88	73.33	argannot	NC_017312:2291580-2292413	(MLS)mph(D)	NA	NA	(MLS)mph(D)	NA	(MLS)	NA|NA|(mls)mph(d)|NA	macrolide;lincosamide;streptogramin	macrolide;lincosamide;streptogramin	macrolide;lincosamide;streptogramin	0	0	0	0	0	0	0	0	0	0	0	0	0	0	0	0	0	0	0	0	0	0	0	0	0	0	0	0
Rep_1107_c_16	14296	15338	-	efrB	45-1085/1086	========/======	2022-02-02	95.86	76.32	card	HG970103.1:0-1086	efrB is a part of the EfrAB efflux pump and both efrA and efrB are necessary to confer multidrug resistance.	NA	fluoroquinolone;macrolide;rifamycin	NA	NA	NA	NA|fluoroquinolone;macrolide;rifamycin|NA|NA	fluoroquinolone;macrolide;rifamycin	fluoroquinolone;macrolide;rifamycin	fluoroquinolone;macrolide;rifamycin	0	0	0	0	0	0	0	0	0	0	0	0	0	0	0	0	0	0	0	0	0	0	0	0	0	0	0	0
Rep_1107_c_16	15912	17637	-	efrA	2-1724/1728	========/======	2027-12-01	99.02	74.91	card	NZ_PTWF01000025.1:35858-37586	efrA is a part of the EfrAB efflux pump and both efrA and efrB are necessary to confer drug resistance.	NA	fluoroquinolone;macrolide;rifamycin	NA	NA	NA	NA|fluoroquinolone;macrolide;rifamycin|NA|NA	fluoroquinolone;macrolide;rifamycin	fluoroquinolone;macrolide;rifamycin	fluoroquinolone;macrolide;rifamycin	0	0	0	0	0	0	0	0	0	0	0	0	0	0	0	0	0	0	0	0	0	0	0	0	0	0	0	0
Rep_1107_c_2	1550	3469	-	tet(M)	1-1920/1920	===============	0/0	100	99.27	ncbi	NG_048219.1	tetracycline resistance ribosomal protection protein Tet(M)	TETRACYCLINE	tetracycline	(Tet)tetM	Doxycycline;Tetracycline;Minocycline	(Tet)	tetracycline|tetracycline|(tet)tetm|doxycycline;tetracycline;minocycline	tetracycline;tetracycline;tetracycline;doxycycline;tetracycline;minocycline	tetracycline;tetracycline;tetracycline;tetracycline;tetracycline;tetracycline	tetracycline;tetracycline;tetracycline;tetracycline;tetracycline;tetracycline	0	0	0	0	0	0	0	0	0	0	0	0	0	0	0	0	0	0	0	0	0	0	0	0	0	0	0	0
Rep_1107_c_4	145747	146304	-	aac(6')_Entco	1-558/558	===============	0/0	100	100	ncbi	NG_052169.1	aminoglycoside 6'-N-acetyltransferase	AMINOGLYCOSIDE	NA	NA	NA	NA	aminoglycoside|NA|NA|NA	aminoglycoside	aminoglycoside	aminoglycoside	0	0	0	0	1	0	0	0	0	0	0	0	0	0	0	0	0	0	0	0	0	0	0	0	0	0	0	0
Rep_1108_c_0	1035423	1035917	-	dfrE	1-495/495	===============	0/0	100	99.8	ncbi	NG_055770.1	trimethoprim-resistant dihydrofolate reductase DfrE	TRIMETHOPRIM	diaminopyrimidine	(Tmt)dfrE	NA	(Tmt)	trimethoprim|diaminopyrimidine|(tmt)dfre|NA	trimethoprim;diaminopyrimidine;trimethoprim	diaminopyrimidine;diaminopyrimidine;diaminopyrimidine	diaminopyrimidine;diaminopyrimidine;diaminopyrimidine	0	0	0	0	0	0	0	0	0	0	0	0	0	0	0	0	0	0	0	0	0	0	0	0	0	0	0	0
Rep_1108_c_0	1503144	1504298	-	emeA	1-1182/1182	========/======	2027-01-01	97.72	96.7	card	AB091338:173-1355	A multidrug efflux pump from Enterococcus faecalis. There exist efflux activity of several antimicrobial agents such as DAPI Hoechst 33342 and acriflavine. Efflux of DAPI via EmeA was strongly inhibited by reserpine.	NA	acridine_dye	NA	NA	NA	NA|acridine_dye|NA|NA	acridine_dye	disinfecting_agents_and_intercalating_dyes	disinfecting_agents_and_intercalating_dyes	1	0	0	0	0	0	0	0	0	0	0	0	0	0	0	0	0	0	0	0	0	0	0	0	0	0	0	0
Rep_1108_c_0	101966	103462	+	lsa(A)	1-1497/1497	===============	0/0	100	98.73	ncbi	NG_047932.1	ABC-F type ribosomal protection protein Lsa(A)	LINCOSAMIDE;STREPTOGRAMIN	lincosamide;macrolide;oxazolidinone;phenicol;pleuromutilin;streptogramin;tetracycline	(MLS)lsa(A)	Lincomycin;Clindamycin;Dalfopristin;Pristinamycin_IIA;Virginiamycin_M	(MLS)	lincosamide;streptogramin|lincosamide;macrolide;oxazolidinone;phenicol;pleuromutilin;streptogramin;tetracycline|(mls)lsa(a)|lincomycin;clindamycin;dalfopristin;pristinamycin_iia;virginiamycin_m	lincosamide;streptogramin;lincosamide;macrolide;oxazolidinone;phenicol;pleuromutilin;streptogramin;tetracycline;macrolide;lincosamide;streptogramin;lincomycin;clindamycin;dalfopristin;pristinamycin;virginiamycin	lincosamide;streptogramin;lincosamide;macrolide;oxazolidinone;phenicol;pleuromutilin;streptogramin;tetracycline;macrolide;lincosamide;streptogramin;lincosamide;lincosamide;streptogramin;streptogramin;streptogramin	lincosamide;streptogramin;lincosamide;macrolide;oxazolidinone;phenicol;pleuromutilin;streptogramin;tetracycline;macrolide;lincosamide;streptogramin;lincosamide;lincosamide;streptogramin;streptogramin;streptogramin	0	0	0	0	0	0	0	0	0	0	0	0	0	0	0	0	0	0	0	0	0	0	0	0	0	0	1	0
Rep_1108_c_0	699645	700478	+	(MLS)mph(D)	1-834/834	===============	0/0	100	99.88	argannot	NC_017312:2291580-2292413	(MLS)mph(D)	NA	NA	(MLS)mph(D)	NA	(MLS)	NA|NA|(mls)mph(d)|NA	macrolide;lincosamide;streptogramin	macrolide;lincosamide;streptogramin	macrolide;lincosamide;streptogramin	0	0	0	0	0	0	0	0	0	0	0	0	0	0	0	0	0	0	0	0	0	0	0	0	0	0	0	0
Rep_1108_c_1	608990	610043	-	efrB	34-1085/1086	========/======	2022-06-06	96.69	97.44	card	HG970103.1:0-1086	efrB is a part of the EfrAB efflux pump and both efrA and efrB are necessary to confer multidrug resistance.	NA	fluoroquinolone;macrolide;rifamycin	NA	NA	NA	NA|fluoroquinolone;macrolide;rifamycin|NA|NA	fluoroquinolone;macrolide;rifamycin	fluoroquinolone;macrolide;rifamycin	fluoroquinolone;macrolide;rifamycin	0	0	0	0	0	0	0	0	0	0	0	0	0	0	0	0	0	0	0	0	0	0	0	0	0	0	0	0
Rep_1108_c_1	610602	612329	-	efrA	1-1728/1728	===============	0/0	100	99.36	card	NZ_PTWF01000025.1:35858-37586	efrA is a part of the EfrAB efflux pump and both efrA and efrB are necessary to confer drug resistance.	NA	fluoroquinolone;macrolide;rifamycin	NA	NA	NA	NA|fluoroquinolone;macrolide;rifamycin|NA|NA	fluoroquinolone;macrolide;rifamycin	fluoroquinolone;macrolide;rifamycin	fluoroquinolone;macrolide;rifamycin	0	0	0	0	0	0	0	0	0	0	0	0	0	0	0	0	0	0	0	0	0	0	0	0	0	0	0	0
Rep_1109_c_0	1066830	1067653	-	(MLS)mph(D)	1-833/834	========/======	2015-07-01	98.44	73.33	argannot	NC_017312:2291580-2292413	(MLS)mph(D)	NA	NA	(MLS)mph(D)	NA	(MLS)	NA|NA|(mls)mph(d)|NA	macrolide;lincosamide;streptogramin	macrolide;lincosamide;streptogramin	macrolide;lincosamide;streptogramin	0	0	0	0	0	0	0	0	0	0	0	0	0	0	0	0	0	0	0	0	0	0	0	0	0	0	0	0
Rep_1109_c_1	503688	504724	-	efrB	50-1085/1086	========/======	2022-05-05	95.21	76.61	card	HG970103.1:0-1086	efrB is a part of the EfrAB efflux pump and both efrA and efrB are necessary to confer multidrug resistance.	NA	fluoroquinolone;macrolide;rifamycin	NA	NA	NA	NA|fluoroquinolone;macrolide;rifamycin|NA|NA	fluoroquinolone;macrolide;rifamycin	fluoroquinolone;macrolide;rifamycin	fluoroquinolone;macrolide;rifamycin	0	0	0	0	0	0	0	0	0	0	0	0	0	0	0	0	0	0	0	0	0	0	0	0	0	0	0	0
Rep_1109_c_1	505303	507030	-	efrA	1-1725/1728	========/======	14/25	99.19	72.4	card	NZ_PTWF01000025.1:35858-37586	efrA is a part of the EfrAB efflux pump and both efrA and efrB are necessary to confer drug resistance.	NA	fluoroquinolone;macrolide;rifamycin	NA	NA	NA	NA|fluoroquinolone;macrolide;rifamycin|NA|NA	fluoroquinolone;macrolide;rifamycin	fluoroquinolone;macrolide;rifamycin	fluoroquinolone;macrolide;rifamycin	0	0	0	0	0	0	0	0	0	0	0	0	0	0	0	0	0	0	0	0	0	0	0	0	0	0	0	0
Rep_1109_c_2	16748	17833	-	vanS-C	1-1086/1086	===============	0/0	100	99.54	ncbi	NG_048443.1	VanC-type vancomycin resistance histidine kinase VanS	VANCOMYCIN	glycopeptide	(Gly)vanS-C	NA	(Gly)	vancomycin|glycopeptide|(gly)vans-c|NA	vancomycin;glycopeptide;glycopeptide	glycopeptide;glycopeptide;glycopeptide	glycopeptide;glycopeptide;glycopeptide	0	0	0	0	0	0	0	0	0	0	0	0	0	0	0	0	0	0	0	0	0	0	0	0	0	0	0	0
Rep_1109_c_2	17823	18518	-	vanR-C	1-696/696	===============	0/0	100	99.86	ncbi	NG_048404.1	VanC-type vancomycin resistance DNA-binding response regulator VanR	VANCOMYCIN	glycopeptide	(Gly)vanR-C	NA	(Gly)	vancomycin|glycopeptide|(gly)vanr-c|NA	vancomycin;glycopeptide;glycopeptide	glycopeptide;glycopeptide;glycopeptide	glycopeptide;glycopeptide;glycopeptide	0	0	0	0	0	0	0	0	0	0	0	0	0	0	0	0	0	0	0	0	0	0	0	0	0	0	0	0
Rep_1109_c_2	18607	20703	-	vanT-C	1-2097/2097	===============	0/0	100	99.52	ncbi	NG_048458.1	membrane-bound serine racemase VanT-C	VANCOMYCIN	glycopeptide	(Gly)vanTc	NA	(Gly)	vancomycin|glycopeptide|(gly)vantc|NA	vancomycin;glycopeptide;glycopeptide	glycopeptide;glycopeptide;glycopeptide	glycopeptide;glycopeptide;glycopeptide	0	0	0	0	0	0	0	0	0	0	0	0	0	0	0	0	0	0	0	0	0	0	0	0	0	0	0	0
Rep_1109_c_2	20700	22300	-	VanC1XY_2	1-1601/1601	===============	0/0	100	99.69	resfinder	DQ022190	VanC1XY	VANCOMYCIN	glycopeptide	(Gly)vanC	Vancomycin	(Gly)	vancomycin|glycopeptide|(gly)vanc|vancomycin	vancomycin;glycopeptide;glycopeptide;vancomycin	glycopeptide;glycopeptide;glycopeptide;glycopeptide	glycopeptide;glycopeptide;glycopeptide;glycopeptide	0	0	0	0	0	0	0	0	0	0	0	0	0	0	0	0	0	0	0	0	0	0	0	0	0	0	0	0
Rep_1110_c_6	49832	51453	+	VanC4XY_1	1-1622/1622	===============	0/0	100	95.68	resfinder	EU151752	VanC4XY	VANCOMYCIN	glycopeptide	(Gly)vanXYc4	Vancomycin	(Gly)	vancomycin|glycopeptide|(gly)vanxyc4|vancomycin	vancomycin;glycopeptide;glycopeptide;vancomycin	glycopeptide;glycopeptide;glycopeptide;glycopeptide	glycopeptide;glycopeptide;glycopeptide;glycopeptide	0	0	0	0	0	0	0	0	0	0	0	0	0	0	0	0	0	0	0	0	0	0	0	0	0	0	0	0
Rep_1110_c_6	51450	53552	+	vanT-C	1-2103/2103	===============	0/0	100	95.67	ncbi	NG_048459.1	membrane-bound serine racemase VanT-C	VANCOMYCIN	NA	(Gly)vanTc4	NA	(Gly)	vancomycin|NA|(gly)vantc4|NA	vancomycin;glycopeptide	glycopeptide;glycopeptide	glycopeptide;glycopeptide	0	0	0	0	0	0	0	0	0	0	0	0	0	0	0	0	0	0	0	0	0	0	0	0	0	0	0	0
Rep_1110_c_6	53651	54346	+	vanR-C	1-696/696	===============	0/0	100	96.84	ncbi	NG_048419.1	VanC-type vancomycin resistance DNA-binding response regulator VanR	VANCOMYCIN	glycopeptide	(Gly)vanRc4	NA	(Gly)	vancomycin|glycopeptide|(gly)vanrc4|NA	vancomycin;glycopeptide;glycopeptide	glycopeptide;glycopeptide;glycopeptide	glycopeptide;glycopeptide;glycopeptide	0	0	0	0	0	0	0	0	0	0	0	0	0	0	0	0	0	0	0	0	0	0	0	0	0	0	0	0
Rep_1110_c_6	54336	55459	+	vanS-C	1-1124/1131	===============	0/0	99.38	89.32	ncbi	NG_051722.1	VanC-type vancomycin resistance histidine kinase VanS	VANCOMYCIN	glycopeptide	(Gly)vanSc4	NA	(Gly)	vancomycin|glycopeptide|(gly)vansc4|NA	vancomycin;glycopeptide;glycopeptide	glycopeptide;glycopeptide;glycopeptide	glycopeptide;glycopeptide;glycopeptide	0	0	0	0	0	0	0	0	0	0	0	0	0	0	0	0	0	0	0	0	0	0	0	0	0	0	0	0
Rep_1110_c_9	49487	50310	-	(MLS)mph(D)	1-833/834	========/======	2022-11-06	98.68	73.74	argannot	NC_017312:2291580-2292413	(MLS)mph(D)	NA	NA	(MLS)mph(D)	NA	(MLS)	NA|NA|(mls)mph(d)|NA	macrolide;lincosamide;streptogramin	macrolide;lincosamide;streptogramin	macrolide;lincosamide;streptogramin	0	0	0	0	0	0	0	0	0	0	0	0	0	0	0	0	0	0	0	0	0	0	0	0	0	0	0	0
Rep_1110_c_9	120275	121312	-	efrB	50-1086/1086	========/======	2022-03-03	95.4	75.36	card	HG970103.1:0-1086	efrB is a part of the EfrAB efflux pump and both efrA and efrB are necessary to confer multidrug resistance.	NA	fluoroquinolone;macrolide;rifamycin	NA	NA	NA	NA|fluoroquinolone;macrolide;rifamycin|NA|NA	fluoroquinolone;macrolide;rifamycin	fluoroquinolone;macrolide;rifamycin	fluoroquinolone;macrolide;rifamycin	0	0	0	0	0	0	0	0	0	0	0	0	0	0	0	0	0	0	0	0	0	0	0	0	0	0	0	0
Rep_1110_c_9	121891	123618	-	efrA	1-1725/1728	========/======	2015-10-01	99.48	72.09	card	NZ_PTWF01000025.1:35858-37586	efrA is a part of the EfrAB efflux pump and both efrA and efrB are necessary to confer drug resistance.	NA	fluoroquinolone;macrolide;rifamycin	NA	NA	NA	NA|fluoroquinolone;macrolide;rifamycin|NA|NA	fluoroquinolone;macrolide;rifamycin	fluoroquinolone;macrolide;rifamycin	fluoroquinolone;macrolide;rifamycin	0	0	0	0	0	0	0	0	0	0	0	0	0	0	0	0	0	0	0	0	0	0	0	0	0	0	0	0
Rep_1111_c_0	75975	77446	-	eat(A)	1-1473/1503	========/======	2022-07-05	97.74	72.97	ncbi	NG_047762.1	ABC-F type ribosomal protection protein Eat(A)	PLEUROMUTILIN	NA	NA	NA	NA	pleuromutilin|NA|NA|NA	pleuromutilin	pleuromutilin	pleuromutilin	0	0	0	0	0	0	0	0	0	0	0	0	0	0	0	0	0	0	0	0	0	0	0	0	0	0	0	0
Rep_1111_c_24	2462	3504	-	efrB	45-1085/1086	========/======	2022-04-04	95.76	78.06	card	HG970103.1:0-1086	efrB is a part of the EfrAB efflux pump and both efrA and efrB are necessary to confer multidrug resistance.	NA	fluoroquinolone;macrolide;rifamycin	NA	NA	NA	NA|fluoroquinolone;macrolide;rifamycin|NA|NA	fluoroquinolone;macrolide;rifamycin	fluoroquinolone;macrolide;rifamycin	fluoroquinolone;macrolide;rifamycin	0	0	0	0	0	0	0	0	0	0	0	0	0	0	0	0	0	0	0	0	0	0	0	0	0	0	0	0
Rep_1111_c_24	4074	5804	-	efrA	1-1728/1728	========/======	2022-05-03	99.94	73.79	card	NZ_PTWF01000025.1:35858-37586	efrA is a part of the EfrAB efflux pump and both efrA and efrB are necessary to confer drug resistance.	NA	fluoroquinolone;macrolide;rifamycin	NA	NA	NA	NA|fluoroquinolone;macrolide;rifamycin|NA|NA	fluoroquinolone;macrolide;rifamycin	fluoroquinolone;macrolide;rifamycin	fluoroquinolone;macrolide;rifamycin	0	0	0	0	0	0	0	0	0	0	0	0	0	0	0	0	0	0	0	0	0	0	0	0	0	0	0	0
Rep_1111_c_9	11601	12426	-	(MLS)mph(D)	3-834/834	========/======	2022-06-03	99.04	74.4	argannot	NC_017312:2291580-2292413	(MLS)mph(D)	NA	NA	(MLS)mph(D)	NA	(MLS)	NA|NA|(mls)mph(d)|NA	macrolide;lincosamide;streptogramin	macrolide;lincosamide;streptogramin	macrolide;lincosamide;streptogramin	0	0	0	0	0	0	0	0	0	0	0	0	0	0	0	0	0	0	0	0	0	0	0	0	0	0	0	0
Rep_1111_c_9	51907	52455	-	aac(6')-Iid	1-549/549	===============	0/0	100	100	ncbi	NG_047299.1	aminoglycoside N-acetyltransferase AAC(6')-Iid	AMINOGLYCOSIDE	aminoglycoside	NA	Amikacin;Tobramycin	NA	aminoglycoside|aminoglycoside|NA|amikacin;tobramycin	aminoglycoside;aminoglycoside;amikacin;tobramycin	aminoglycoside;aminoglycoside;aminoglycoside;aminoglycoside	aminoglycoside;aminoglycoside;aminoglycoside;aminoglycoside	0	0	1	0	1	0	0	0	0	0	0	0	0	0	0	0	0	0	0	0	0	0	0	0	0	0	0	0
Rep_1112_c_1	275259	276718	-	eat(A)	1-1460/1503	========/======	2022-12-05	96.74	73.26	ncbi	NG_047762.1	ABC-F type ribosomal protection protein Eat(A)	PLEUROMUTILIN	NA	NA	NA	NA	pleuromutilin|NA|NA|NA	pleuromutilin	pleuromutilin	pleuromutilin	0	0	0	0	0	0	0	0	0	0	0	0	0	0	0	0	0	0	0	0	0	0	0	0	0	0	0	0
Rep_1112_c_2	45235	46060	-	(MLS)mph(D)	3-834/834	========/======	2022-06-03	99.04	73.8	argannot	NC_017312:2291580-2292413	(MLS)mph(D)	NA	NA	(MLS)mph(D)	NA	(MLS)	NA|NA|(mls)mph(d)|NA	macrolide;lincosamide;streptogramin	macrolide;lincosamide;streptogramin	macrolide;lincosamide;streptogramin	0	0	0	0	0	0	0	0	0	0	0	0	0	0	0	0	0	0	0	0	0	0	0	0	0	0	0	0
Rep_1112_c_2	79267	79818	-	aac(6')-Iih	1-552/552	===============	0/0	100	99.82	ncbi	NG_047300.1	aminoglycoside N-acetyltransferase AAC(6')-Iih	AMINOGLYCOSIDE	aminoglycoside	NA	Amikacin;Tobramycin	NA	aminoglycoside|aminoglycoside|NA|amikacin;tobramycin	aminoglycoside;aminoglycoside;amikacin;tobramycin	aminoglycoside;aminoglycoside;aminoglycoside;aminoglycoside	aminoglycoside;aminoglycoside;aminoglycoside;aminoglycoside	0	0	1	0	1	0	0	0	0	0	0	0	0	0	0	0	0	0	0	0	0	0	0	0	0	0	0	0
Rep_1112_c_9	89135	90162	-	efrB	59-1085/1086	========/======	2022-03-03	94.48	77.45	card	HG970103.1:0-1086	efrB is a part of the EfrAB efflux pump and both efrA and efrB are necessary to confer multidrug resistance.	NA	fluoroquinolone;macrolide;rifamycin	NA	NA	NA	NA|fluoroquinolone;macrolide;rifamycin|NA|NA	fluoroquinolone;macrolide;rifamycin	fluoroquinolone;macrolide;rifamycin	fluoroquinolone;macrolide;rifamycin	0	0	0	0	0	0	0	0	0	0	0	0	0	0	0	0	0	0	0	0	0	0	0	0	0	0	0	0
Rep_1112_c_9	90747	92476	-	efrA	2-1728/1728	========/======	2022-07-05	99.83	73.27	card	NZ_PTWF01000025.1:35858-37586	efrA is a part of the EfrAB efflux pump and both efrA and efrB are necessary to confer drug resistance.	NA	fluoroquinolone;macrolide;rifamycin	NA	NA	NA	NA|fluoroquinolone;macrolide;rifamycin|NA|NA	fluoroquinolone;macrolide;rifamycin	fluoroquinolone;macrolide;rifamycin	fluoroquinolone;macrolide;rifamycin	0	0	0	0	0	0	0	0	0	0	0	0	0	0	0	0	0	0	0	0	0	0	0	0	0	0	0	0
Rep_1113_c_0	83259	84762	-	eat(A)	1-1503/1503	========/======	2022-05-05	99.87	99.67	ncbi	NG_047762.1	ABC-F type ribosomal protection protein Eat(A)	PLEUROMUTILIN	NA	NA	NA	NA	pleuromutilin|NA|NA|NA	pleuromutilin	pleuromutilin	pleuromutilin	0	0	0	0	0	0	0	0	0	0	0	0	0	0	0	0	0	0	0	0	0	0	0	0	0	0	0	0
Rep_1113_c_0	176048	177331	-	efmA	1-1287/1287	========/======	2022-03-03	99.77	99.77	card	AB467372.1:284-1571	efmA is an MFS transporter permease in E. faecium.	NA	fluoroquinolone;macrolide	NA	NA	NA	NA|fluoroquinolone;macrolide|NA|NA	fluoroquinolone;macrolide	fluoroquinolone;macrolide	fluoroquinolone;macrolide	0	0	0	0	0	0	0	0	0	0	0	0	0	0	0	0	0	0	0	0	0	0	0	0	0	0	0	0
Rep_1113_c_4	406316	407359	-	efrB	45-1086/1086	========/======	2022-06-06	95.76	75.05	card	HG970103.1:0-1086	efrB is a part of the EfrAB efflux pump and both efrA and efrB are necessary to confer multidrug resistance.	NA	fluoroquinolone;macrolide;rifamycin	NA	NA	NA	NA|fluoroquinolone;macrolide;rifamycin|NA|NA	fluoroquinolone;macrolide;rifamycin	fluoroquinolone;macrolide;rifamycin	fluoroquinolone;macrolide;rifamycin	0	0	0	0	0	0	0	0	0	0	0	0	0	0	0	0	0	0	0	0	0	0	0	0	0	0	0	0
Rep_1113_c_4	407930	409658	-	efrA	2-1728/1728	========/======	2022-10-07	99.71	74.84	card	NZ_PTWF01000025.1:35858-37586	efrA is a part of the EfrAB efflux pump and both efrA and efrB are necessary to confer drug resistance.	NA	fluoroquinolone;macrolide;rifamycin	NA	NA	NA	NA|fluoroquinolone;macrolide;rifamycin|NA|NA	fluoroquinolone;macrolide;rifamycin	fluoroquinolone;macrolide;rifamycin	fluoroquinolone;macrolide;rifamycin	0	0	0	0	0	0	0	0	0	0	0	0	0	0	0	0	0	0	0	0	0	0	0	0	0	0	0	0
Rep_1113_c_4	492704	493477	-	(MLS)mph(D)	3-782/834	========/======	2014-06-01	92.33	74.49	argannot	NC_017312:2291580-2292413	(MLS)mph(D)	NA	NA	(MLS)mph(D)	NA	(MLS)	NA|NA|(mls)mph(d)|NA	macrolide;lincosamide;streptogramin	macrolide;lincosamide;streptogramin	macrolide;lincosamide;streptogramin	0	0	0	0	0	0	0	0	0	0	0	0	0	0	0	0	0	0	0	0	0	0	0	0	0	0	0	0
Rep_1113_c_4	523296	523844	-	aac(6')-Ii	1-549/549	===============	0/0	100	99.64	ncbi	NG_047298.1	aminoglycoside N-acetyltransferase AAC(6')-Ii	AMINOGLYCOSIDE	aminoglycoside	(AGly)aac6-Ii	Amikacin;Tobramycin	(AGly)	aminoglycoside|aminoglycoside|(agly)aac6-ii|amikacin;tobramycin	aminoglycoside;aminoglycoside;aminoglycoside;amikacin;tobramycin	aminoglycoside;aminoglycoside;aminoglycoside;aminoglycoside;aminoglycoside	aminoglycoside;aminoglycoside;aminoglycoside;aminoglycoside;aminoglycoside	0	0	1	0	1	0	0	0	0	0	0	0	0	0	0	0	0	0	0	0	0	0	0	0	0	0	0	0
Rep_1113_c_6	76048	77525	+	msr(C)	1-1479/1479	========/======	2022-05-04	99.8	98.65	ncbi	NG_048003.1	ABC-F type ribosomal protection protein Msr(C)	MACROLIDE	lincosamide;macrolide;oxazolidinone;phenicol;pleuromutilin;streptogramin;tetracycline	(MLS)msr(C)	Erythromycin;Telithromycin;Quinupristin;Pristinamycin_IA;Virginiamycin_S	(MLS)	macrolide|lincosamide;macrolide;oxazolidinone;phenicol;pleuromutilin;streptogramin;tetracycline|(mls)msr(c)|erythromycin;telithromycin;quinupristin;pristinamycin_ia;virginiamycin_s	macrolide;lincosamide;macrolide;oxazolidinone;phenicol;pleuromutilin;streptogramin;tetracycline;macrolide;lincosamide;streptogramin;erythromycin;telithromycin;quinupristin;pristinamycin;virginiamycin	macrolide;lincosamide;macrolide;oxazolidinone;phenicol;pleuromutilin;streptogramin;tetracycline;macrolide;lincosamide;streptogramin;macrolide;macrolide;streptogramin;streptogramin;streptogramin	macrolide;lincosamide;macrolide;oxazolidinone;phenicol;pleuromutilin;streptogramin;tetracycline;macrolide;lincosamide;streptogramin;macrolide;macrolide;streptogramin;streptogramin;streptogramin	0	0	0	0	0	0	0	0	0	0	0	0	0	0	0	0	0	0	0	0	0	0	0	0	0	0	0	0
Rep_1114_c_7	231428	232930	-	eat(A)	1-1503/1503	========/======	2022-02-02	99.93	93.88	ncbi	NG_047762.1	ABC-F type ribosomal protection protein Eat(A)	PLEUROMUTILIN	NA	NA	NA	NA	pleuromutilin|NA|NA|NA	pleuromutilin	pleuromutilin	pleuromutilin	0	0	0	0	0	0	0	0	0	0	0	0	0	0	0	0	0	0	0	0	0	0	0	0	0	0	0	0
Rep_1114_c_7	314059	315291	-	efmA	52-1287/1287	========/======	2017-08-01	95.26	73.29	card	AB467372.1:284-1571	efmA is an MFS transporter permease in E. faecium.	NA	fluoroquinolone;macrolide	NA	NA	NA	NA|fluoroquinolone;macrolide|NA|NA	fluoroquinolone;macrolide	fluoroquinolone;macrolide	fluoroquinolone;macrolide	0	0	0	0	0	0	0	0	0	0	0	0	0	0	0	0	0	0	0	0	0	0	0	0	0	0	0	0
Rep_1114_c_7	1008394	1009871	+	msr(C)	1-1479/1479	========/======	2022-01-01	99.93	98.04	ncbi	NG_048004.1	ABC-F type ribosomal protection protein Msr(C)	MACROLIDE	lincosamide;macrolide;oxazolidinone;phenicol;pleuromutilin;streptogramin;tetracycline	(MLS)msr(C)	Erythromycin;Telithromycin;Quinupristin;Pristinamycin_IA;Virginiamycin_S	(MLS)	macrolide|lincosamide;macrolide;oxazolidinone;phenicol;pleuromutilin;streptogramin;tetracycline|(mls)msr(c)|erythromycin;telithromycin;quinupristin;pristinamycin_ia;virginiamycin_s	macrolide;lincosamide;macrolide;oxazolidinone;phenicol;pleuromutilin;streptogramin;tetracycline;macrolide;lincosamide;streptogramin;erythromycin;telithromycin;quinupristin;pristinamycin;virginiamycin	macrolide;lincosamide;macrolide;oxazolidinone;phenicol;pleuromutilin;streptogramin;tetracycline;macrolide;lincosamide;streptogramin;macrolide;macrolide;streptogramin;streptogramin;streptogramin	macrolide;lincosamide;macrolide;oxazolidinone;phenicol;pleuromutilin;streptogramin;tetracycline;macrolide;lincosamide;streptogramin;macrolide;macrolide;streptogramin;streptogramin;streptogramin	0	0	0	0	0	0	0	0	0	0	0	0	0	0	0	0	0	0	0	0	0	0	0	0	0	0	0	0
Rep_1114_c_7	1378760	1379308	+	aacA-ENT1	1-549/549	===============	0/0	100	99.82	ncbi	NG_052140.1	aminoglycoside 6'-N-acetyltransferase	AMINOGLYCOSIDE	aminoglycoside	(AGly)aac6-Ii	Amikacin;Tobramycin	(AGly)	aminoglycoside|aminoglycoside|(agly)aac6-ii|amikacin;tobramycin	aminoglycoside;aminoglycoside;aminoglycoside;amikacin;tobramycin	aminoglycoside;aminoglycoside;aminoglycoside;aminoglycoside;aminoglycoside	aminoglycoside;aminoglycoside;aminoglycoside;aminoglycoside;aminoglycoside	0	0	1	0	1	0	0	0	0	0	0	0	0	0	0	0	0	0	0	0	0	0	0	0	0	0	0	0
Rep_1114_c_7	1409375	1410115	+	(MLS)mph(D)	39-782/834	========/======	2022-09-04	88.49	74.56	argannot	NC_017312:2291580-2292413	(MLS)mph(D)	NA	NA	(MLS)mph(D)	NA	(MLS)	NA|NA|(mls)mph(d)|NA	macrolide;lincosamide;streptogramin	macrolide;lincosamide;streptogramin	macrolide;lincosamide;streptogramin	0	0	0	0	0	0	0	0	0	0	0	0	0	0	0	0	0	0	0	0	0	0	0	0	0	0	0	0
Rep_1114_c_7	1478589	1480319	+	efrA	2-1728/1728	========/======	2022-06-04	99.88	74.54	card	NZ_PTWF01000025.1:35858-37586	efrA is a part of the EfrAB efflux pump and both efrA and efrB are necessary to confer drug resistance.	NA	fluoroquinolone;macrolide;rifamycin	NA	NA	NA	NA|fluoroquinolone;macrolide;rifamycin|NA|NA	fluoroquinolone;macrolide;rifamycin	fluoroquinolone;macrolide;rifamycin	fluoroquinolone;macrolide;rifamycin	0	0	0	0	0	0	0	0	0	0	0	0	0	0	0	0	0	0	0	0	0	0	0	0	0	0	0	0
Rep_1114_c_7	1480889	1481931	+	efrB	45-1086/1086	========/======	2022-07-07	95.67	74.86	card	HG970103.1:0-1086	efrB is a part of the EfrAB efflux pump and both efrA and efrB are necessary to confer multidrug resistance.	NA	fluoroquinolone;macrolide;rifamycin	NA	NA	NA	NA|fluoroquinolone;macrolide;rifamycin|NA|NA	fluoroquinolone;macrolide;rifamycin	fluoroquinolone;macrolide;rifamycin	fluoroquinolone;macrolide;rifamycin	0	0	0	0	0	0	0	0	0	0	0	0	0	0	0	0	0	0	0	0	0	0	0	0	0	0	0	0
Rep_1115_c_105	2249	3723	+	eat(A)	1-1475/1503	========/======	2018-11-01	97.54	71.9	ncbi	NG_047762.1	ABC-F type ribosomal protection protein Eat(A)	PLEUROMUTILIN	NA	NA	NA	NA	pleuromutilin|NA|NA|NA	pleuromutilin	pleuromutilin	pleuromutilin	0	0	0	0	0	0	0	0	0	0	0	0	0	0	0	0	0	0	0	0	0	0	0	0	0	0	0	0
Rep_1115_c_404	1282	2045	+	(MLS)mph(D)	1-773/834	========/=====.	2022-09-04	91.61	73.61	argannot	NC_017312:2291580-2292413	(MLS)mph(D)	NA	NA	(MLS)mph(D)	NA	(MLS)	NA|NA|(mls)mph(d)|NA	macrolide;lincosamide;streptogramin	macrolide;lincosamide;streptogramin	macrolide;lincosamide;streptogramin	0	0	0	0	0	0	0	0	0	0	0	0	0	0	0	0	0	0	0	0	0	0	0	0	0	0	0	0
Rep_1115_c_457	2614	3657	-	efrB	45-1086/1086	========/======	2022-04-04	95.86	77.32	card	HG970103.1:0-1086	efrB is a part of the EfrAB efflux pump and both efrA and efrB are necessary to confer multidrug resistance.	NA	fluoroquinolone;macrolide;rifamycin	NA	NA	NA	NA|fluoroquinolone;macrolide;rifamycin|NA|NA	fluoroquinolone;macrolide;rifamycin	fluoroquinolone;macrolide;rifamycin	fluoroquinolone;macrolide;rifamycin	0	0	0	0	0	0	0	0	0	0	0	0	0	0	0	0	0	0	0	0	0	0	0	0	0	0	0	0
Rep_1115_c_457	4227	5940	-	efrA	18-1728/1728	========/======	2021-09-01	98.5	74.11	card	NZ_PTWF01000025.1:35858-37586	efrA is a part of the EfrAB efflux pump and both efrA and efrB are necessary to confer drug resistance.	NA	fluoroquinolone;macrolide;rifamycin	NA	NA	NA	NA|fluoroquinolone;macrolide;rifamycin|NA|NA	fluoroquinolone;macrolide;rifamycin	fluoroquinolone;macrolide;rifamycin	fluoroquinolone;macrolide;rifamycin	0	0	0	0	0	0	0	0	0	0	0	0	0	0	0	0	0	0	0	0	0	0	0	0	0	0	0	0
Rep_1115_c_533	578	1120	+	aacA-ENT4	1-543/543	===============	0/0	100	99.45	ncbi	NG_052504.1	aminoglycoside 6'-N-acetyltransferase	AMINOGLYCOSIDE	aminoglycoside	NA	Amikacin;Tobramycin	NA	aminoglycoside|aminoglycoside|NA|amikacin;tobramycin	aminoglycoside;aminoglycoside;amikacin;tobramycin	aminoglycoside;aminoglycoside;aminoglycoside;aminoglycoside	aminoglycoside;aminoglycoside;aminoglycoside;aminoglycoside	0	0	1	0	1	0	0	0	0	0	0	0	0	0	0	0	0	0	0	0	0	0	0	0	0	0	0	0
Rep_1117_c_7	60574	62493	-	tet(M)	1-1920/1920	===============	0/0	100	99.43	ncbi	NG_048213.1	tetracycline resistance ribosomal protection protein Tet(M)	TETRACYCLINE	tetracycline	(Tet)tetM	Doxycycline;Tetracycline;Minocycline	(Tet)	tetracycline|tetracycline|(tet)tetm|doxycycline;tetracycline;minocycline	tetracycline;tetracycline;tetracycline;doxycycline;tetracycline;minocycline	tetracycline;tetracycline;tetracycline;tetracycline;tetracycline;tetracycline	tetracycline;tetracycline;tetracycline;tetracycline;tetracycline;tetracycline	0	0	0	0	0	0	0	0	0	0	0	0	0	0	0	0	0	0	0	0	0	0	0	0	0	0	0	0
Rep_1118_c_0	169168	170631	-	msr(D)	1-1464/1464	===============	0/0	100	100	ncbi	NG_048005.1	ABC-F type ribosomal protection protein Msr(D)	MACROLIDE	NA	(MLS)msr(D)	Erythromycin;Azithromycin;Telithromycin;Quinupristin;Pristinamycin_IA;Virginiamycin_S	(MLS)	macrolide|NA|(mls)msr(d)|erythromycin;azithromycin;telithromycin;quinupristin;pristinamycin_ia;virginiamycin_s	macrolide;macrolide;lincosamide;streptogramin;erythromycin;azithromycin;telithromycin;quinupristin;pristinamycin;virginiamycin	macrolide;macrolide;lincosamide;streptogramin;macrolide;macrolide;macrolide;streptogramin;streptogramin;streptogramin	macrolide;macrolide;lincosamide;streptogramin;macrolide;macrolide;macrolide;streptogramin;streptogramin;streptogramin	0	0	0	0	0	0	0	0	1	0	0	0	0	0	0	0	0	0	0	0	0	0	0	0	0	0	0	0
Rep_1118_c_0	170751	171968	-	mef(A)	1-1218/1218	===============	0/0	100	98.85	ncbi	NG_047958.1	macrolide efflux MFS transporter Mef(A)	MACROLIDE	lincosamide;macrolide;oxazolidinone;phenicol;pleuromutilin;streptogramin;tetracycline	(MLS)mef(A)	Erythromycin;Azithromycin	(MLS)	macrolide|lincosamide;macrolide;oxazolidinone;phenicol;pleuromutilin;streptogramin;tetracycline|(mls)mef(a)|erythromycin;azithromycin	macrolide;lincosamide;macrolide;oxazolidinone;phenicol;pleuromutilin;streptogramin;tetracycline;macrolide;lincosamide;streptogramin;erythromycin;azithromycin	macrolide;lincosamide;macrolide;oxazolidinone;phenicol;pleuromutilin;streptogramin;tetracycline;macrolide;lincosamide;streptogramin;macrolide;macrolide	macrolide;lincosamide;macrolide;oxazolidinone;phenicol;pleuromutilin;streptogramin;tetracycline;macrolide;lincosamide;streptogramin;macrolide;macrolide	0	0	0	0	0	0	0	0	1	0	0	0	0	0	0	0	0	0	0	0	0	0	0	0	0	0	0	0
Rep_1122_c_13	155766	156260	+	lnu(C)	1-495/495	===============	0/0	100	98.99	ncbi	NG_047924.1	lincosamide nucleotidyltransferase Lnu(C)	LINCOSAMIDE	lincosamide	(MLS)lnu(C)	Lincomycin	(MLS)	lincosamide|lincosamide|(mls)lnu(c)|lincomycin	lincosamide;lincosamide;macrolide;lincosamide;streptogramin;lincomycin	lincosamide;lincosamide;macrolide;lincosamide;streptogramin;lincosamide	lincosamide;lincosamide;macrolide;lincosamide;streptogramin;lincosamide	0	0	0	0	0	0	0	0	0	0	0	0	0	0	0	0	0	0	0	0	0	0	0	0	0	0	0	0
Rep_1122_c_4	2514	3856	-	tet(L)	35-1377/1377	===============	0/0	97.53	99.93	ncbi	NG_048203.1	tetracycline efflux MFS transporter Tet(L)	TETRACYCLINE	tetracycline	(Tet)tetL	Doxycycline;Tetracycline	(Tet)	tetracycline|tetracycline|(tet)tetl|doxycycline;tetracycline	tetracycline;tetracycline;tetracycline;doxycycline;tetracycline	tetracycline;tetracycline;tetracycline;tetracycline;tetracycline	tetracycline;tetracycline;tetracycline;tetracycline;tetracycline	0	0	0	0	0	0	0	0	0	0	0	0	0	0	0	0	0	0	0	0	0	0	0	0	0	0	0	0
Rep_1122_c_4	3985	5904	-	tet(M)	1-1920/1920	===============	0/0	100	99.9	ncbi	NG_048230.1	tetracycline resistance ribosomal protection protein Tet(M)	TETRACYCLINE	tetracycline	(Tet)tetM	Doxycycline;Tetracycline;Minocycline	(Tet)	tetracycline|tetracycline|(tet)tetm|doxycycline;tetracycline;minocycline	tetracycline;tetracycline;tetracycline;doxycycline;tetracycline;minocycline	tetracycline;tetracycline;tetracycline;tetracycline;tetracycline;tetracycline	tetracycline;tetracycline;tetracycline;tetracycline;tetracycline;tetracycline	0	0	0	0	0	0	0	0	0	0	0	0	0	0	0	0	0	0	0	0	0	0	0	0	0	0	0	0
Rep_1122_c_6	731	1465	-	erm(T)	1-735/735	===============	0/0	100	100	ncbi	NG_047841.1	23S rRNA (adenine(2058)-N(6))-methyltransferase Erm(T)	MACROLIDE	lincosamide;macrolide;streptogramin	(MLS)erm(T)	Erythromycin;Lincomycin;Clindamycin;Quinupristin;Pristinamycin_IA;Virginiamycin_S	(MLS)	macrolide|lincosamide;macrolide;streptogramin|(mls)erm(t)|erythromycin;lincomycin;clindamycin;quinupristin;pristinamycin_ia;virginiamycin_s	macrolide;lincosamide;macrolide;streptogramin;macrolide;lincosamide;streptogramin;erythromycin;lincomycin;clindamycin;quinupristin;pristinamycin;virginiamycin	macrolide;lincosamide;macrolide;streptogramin;macrolide;lincosamide;streptogramin;macrolide;lincosamide;lincosamide;streptogramin;streptogramin;streptogramin	macrolide;lincosamide;macrolide;streptogramin;macrolide;lincosamide;streptogramin;macrolide;lincosamide;lincosamide;streptogramin;streptogramin;streptogramin	0	0	0	0	0	0	0	0	0	0	0	0	0	0	0	0	0	0	0	0	0	0	0	0	0	0	1	0
Rep_1124_c_11	238220	238714	+	lnu(C)	1-495/495	===============	0/0	100	98.99	ncbi	NG_047924.1	lincosamide nucleotidyltransferase Lnu(C)	LINCOSAMIDE	lincosamide	(MLS)lnu(C)	Lincomycin	(MLS)	lincosamide|lincosamide|(mls)lnu(c)|lincomycin	lincosamide;lincosamide;macrolide;lincosamide;streptogramin;lincomycin	lincosamide;lincosamide;macrolide;lincosamide;streptogramin;lincosamide	lincosamide;lincosamide;macrolide;lincosamide;streptogramin;lincosamide	0	0	0	0	0	0	0	0	0	0	0	0	0	0	0	0	0	0	0	0	0	0	0	0	0	0	0	0
Rep_1124_c_34	76787	77549	+	erm(B)_18	1-762/762	========/======	2022-01-01	100	99.21	resfinder	X66468	erm(B)	MACROLIDE	lincosamide;macrolide;streptogramin	(MLS)erm(B)	Erythromycin;Lincomycin;Clindamycin;Quinupristin;Pristinamycin_IA;Virginiamycin_S	(MLS)	macrolide|lincosamide;macrolide;streptogramin|(mls)erm(b)|erythromycin;lincomycin;clindamycin;quinupristin;pristinamycin_ia;virginiamycin_s	macrolide;lincosamide;macrolide;streptogramin;macrolide;lincosamide;streptogramin;erythromycin;lincomycin;clindamycin;quinupristin;pristinamycin;virginiamycin	macrolide;lincosamide;macrolide;streptogramin;macrolide;lincosamide;streptogramin;macrolide;lincosamide;lincosamide;streptogramin;streptogramin;streptogramin	macrolide;lincosamide;macrolide;streptogramin;macrolide;lincosamide;streptogramin;macrolide;lincosamide;lincosamide;streptogramin;streptogramin;streptogramin	0	0	0	0	0	0	0	0	0	0	0	0	0	0	0	0	0	0	0	0	0	0	0	0	0	0	1	0
Rep_1124_c_38	86009	87928	-	tet(M)	1-1920/1920	===============	0/0	100	99.9	ncbi	NG_048230.1	tetracycline resistance ribosomal protection protein Tet(M)	TETRACYCLINE	tetracycline	(Tet)tetM	Doxycycline;Tetracycline;Minocycline	(Tet)	tetracycline|tetracycline|(tet)tetm|doxycycline;tetracycline;minocycline	tetracycline;tetracycline;tetracycline;doxycycline;tetracycline;minocycline	tetracycline;tetracycline;tetracycline;tetracycline;tetracycline;tetracycline	tetracycline;tetracycline;tetracycline;tetracycline;tetracycline;tetracycline	0	0	0	0	0	0	0	0	0	0	0	0	0	0	0	0	0	0	0	0	0	0	0	0	0	0	0	0
Rep_1126_c_37	13787	14646	+	mre(A)_1	70-928/936	.=======/======	2022-01-01	91.77	70.81	resfinder	U92073	mre(A)	NA	NA	NA	Erythromycin;Azithromycin;Spiramycin	NA	NA|NA|NA|erythromycin;azithromycin;spiramycin	erythromycin;azithromycin;spiramycin	macrolide;macrolide;spiramycin	macrolide;macrolide;spiramycin	0	0	0	0	0	0	0	0	1	0	0	0	0	0	0	0	0	0	0	0	0	0	0	0	0	0	0	0
Rep_1126_c_6	13931	15417	+	patB	281-1767/1767	..======/======	14/20	83.59	71.08	card	AE005672.3:1982324-1980557	PatB is an ABC transporter of Streptococcus pneumoniae that interacts with PatA to confer fluoroquinolone resistance..	NA	fluoroquinolone	NA	NA	NA	NA|fluoroquinolone|NA|NA	fluoroquinolone	fluoroquinolone	fluoroquinolone	0	0	0	0	0	0	0	0	0	0	0	0	0	0	0	0	0	0	0	0	0	0	0	0	0	0	0	0
Rep_1127_c_3	41848	43381	-	patB	234-1767/1767	.=======/======	2022-06-02	86.64	73.45	card	AE005672.3:1982324-1980557	PatB is an ABC transporter of Streptococcus pneumoniae that interacts with PatA to confer fluoroquinolone resistance..	NA	fluoroquinolone	NA	NA	NA	NA|fluoroquinolone|NA|NA	fluoroquinolone	fluoroquinolone	fluoroquinolone	0	0	0	0	0	0	0	0	0	0	0	0	0	0	0	0	0	0	0	0	0	0	0	0	0	0	0	0
Rep_1127_c_3	43631	45271	-	patA	55-1695/1695	========/======	2022-12-09	96.46	71.04	card	AE005672.3:1984810-1983115	PatA is an ABC transporter of Streptococcus pneumoniae that interacts with PatB to confer fluoroquinolone resistance.	NA	fluoroquinolone	NA	NA	NA	NA|fluoroquinolone|NA|NA	fluoroquinolone	fluoroquinolone	fluoroquinolone	0	0	0	0	0	0	0	0	0	0	0	0	0	0	0	0	0	0	0	0	0	0	0	0	0	0	0	0
Rep_1127_c_5	24576	26372	+	(Bla)PBP1a	94-1875/2160	========/=====.	16/43	81.85	72.11	argannot	JN645776:1-2160	(Bla)PBP1a	NA	NA	(Bla)PBP1a	NA	(Bla)	NA|NA|(bla)pbp1a|NA	beta-lactam	beta-lactam	beta-lactam	0	0	0	0	0	0	0	0	0	0	0	1	0	0	0	0	0	0	0	0	0	0	0	0	0	0	0	0
Rep_1127_c_6	114352	115114	+	erm(B)_18	1-762/762	========/======	2022-01-01	100	98.95	resfinder	X66468	erm(B)	MACROLIDE	lincosamide;macrolide;streptogramin	(MLS)erm(B)	Erythromycin;Lincomycin;Clindamycin;Quinupristin;Pristinamycin_IA;Virginiamycin_S	(MLS)	macrolide|lincosamide;macrolide;streptogramin|(mls)erm(b)|erythromycin;lincomycin;clindamycin;quinupristin;pristinamycin_ia;virginiamycin_s	macrolide;lincosamide;macrolide;streptogramin;macrolide;lincosamide;streptogramin;erythromycin;lincomycin;clindamycin;quinupristin;pristinamycin;virginiamycin	macrolide;lincosamide;macrolide;streptogramin;macrolide;lincosamide;streptogramin;macrolide;lincosamide;lincosamide;streptogramin;streptogramin;streptogramin	macrolide;lincosamide;macrolide;streptogramin;macrolide;lincosamide;streptogramin;macrolide;lincosamide;lincosamide;streptogramin;streptogramin;streptogramin	0	0	0	0	0	0	0	0	0	0	0	0	0	0	0	0	0	0	0	0	0	0	0	0	0	0	1	0
Rep_1127_c_6	125029	126948	+	tet(M)	1-1920/1920	===============	0/0	100	100	ncbi	NG_048250.1	tetracycline resistance ribosomal protection protein Tet(M)	TETRACYCLINE	tetracycline	(Tet)tetM	Doxycycline;Tetracycline;Minocycline	(Tet)	tetracycline|tetracycline|(tet)tetm|doxycycline;tetracycline;minocycline	tetracycline;tetracycline;tetracycline;doxycycline;tetracycline;minocycline	tetracycline;tetracycline;tetracycline;tetracycline;tetracycline;tetracycline	tetracycline;tetracycline;tetracycline;tetracycline;tetracycline;tetracycline	0	0	0	0	0	0	0	0	0	0	0	0	0	0	0	0	0	0	0	0	0	0	0	0	0	0	0	0
Rep_1128_c_0	12330	13861	-	patB	235-1766/1767	.=======/======	2022-06-04	86.53	73.16	card	AE005672.3:1982324-1980557	PatB is an ABC transporter of Streptococcus pneumoniae that interacts with PatA to confer fluoroquinolone resistance..	NA	fluoroquinolone	NA	NA	NA	NA|fluoroquinolone|NA|NA	fluoroquinolone	fluoroquinolone	fluoroquinolone	0	0	0	0	0	0	0	0	0	0	0	0	0	0	0	0	0	0	0	0	0	0	0	0	0	0	0	0
Rep_1128_c_0	14115	15662	-	patA	145-1692/1695	.=======/======	2022-06-04	91.15	72.34	card	AE005672.3:1984810-1983115	PatA is an ABC transporter of Streptococcus pneumoniae that interacts with PatB to confer fluoroquinolone resistance.	NA	fluoroquinolone	NA	NA	NA	NA|fluoroquinolone|NA|NA	fluoroquinolone	fluoroquinolone	fluoroquinolone	0	0	0	0	0	0	0	0	0	0	0	0	0	0	0	0	0	0	0	0	0	0	0	0	0	0	0	0
Rep_1128_c_13	33281	35122	-	(Bla)PBP1a	91-1923/2160	========/=====.	17/39	84.17	70.44	argannot	JN645776:1-2160	(Bla)PBP1a	NA	NA	(Bla)PBP1a	NA	(Bla)	NA|NA|(bla)pbp1a|NA	beta-lactam	beta-lactam	beta-lactam	0	0	0	0	0	0	0	0	0	0	0	1	0	0	0	0	0	0	0	0	0	0	0	0	0	0	0	0
Rep_1129_c_151	7986	9518	-	patB	234-1766/1767	.=======/======	2022-12-06	86.42	73.55	card	AE005672.3:1982324-1980557	PatB is an ABC transporter of Streptococcus pneumoniae that interacts with PatA to confer fluoroquinolone resistance..	NA	fluoroquinolone	NA	NA	NA	NA|fluoroquinolone|NA|NA	fluoroquinolone	fluoroquinolone	fluoroquinolone	0	0	0	0	0	0	0	0	0	0	0	0	0	0	0	0	0	0	0	0	0	0	0	0	0	0	0	0
Rep_1129_c_151	9768	11318	-	patA	145-1695/1695	.=======/======	2014-09-01	91.09	72.79	card	AE005672.3:1984810-1983115	PatA is an ABC transporter of Streptococcus pneumoniae that interacts with PatB to confer fluoroquinolone resistance.	NA	fluoroquinolone	NA	NA	NA	NA|fluoroquinolone|NA|NA	fluoroquinolone	fluoroquinolone	fluoroquinolone	0	0	0	0	0	0	0	0	0	0	0	0	0	0	0	0	0	0	0	0	0	0	0	0	0	0	0	0
Rep_1129_c_69	11424	12641	+	mef(A)	1-1218/1218	===============	0/0	100	100	ncbi	NG_047958.1	macrolide efflux MFS transporter Mef(A)	MACROLIDE	lincosamide;macrolide;oxazolidinone;phenicol;pleuromutilin;streptogramin;tetracycline	(MLS)mef(A)	Erythromycin;Azithromycin	(MLS)	macrolide|lincosamide;macrolide;oxazolidinone;phenicol;pleuromutilin;streptogramin;tetracycline|(mls)mef(a)|erythromycin;azithromycin	macrolide;lincosamide;macrolide;oxazolidinone;phenicol;pleuromutilin;streptogramin;tetracycline;macrolide;lincosamide;streptogramin;erythromycin;azithromycin	macrolide;lincosamide;macrolide;oxazolidinone;phenicol;pleuromutilin;streptogramin;tetracycline;macrolide;lincosamide;streptogramin;macrolide;macrolide	macrolide;lincosamide;macrolide;oxazolidinone;phenicol;pleuromutilin;streptogramin;tetracycline;macrolide;lincosamide;streptogramin;macrolide;macrolide	0	0	0	0	0	0	0	0	1	0	0	0	0	0	0	0	0	0	0	0	0	0	0	0	0	0	0	0
Rep_1130_c_0	764371	766107	-	tetB(46)	1-1737/1737	===============	0/0	100	86.87	ncbi	NG_048318.1	tetracycline efflux ABC transporter Tet(46) subunit B	TETRACYCLINE	tetracycline	NA	Doxycycline;Tetracycline;Tigecycline	NA	tetracycline|tetracycline|NA|doxycycline;tetracycline;tigecycline	tetracycline;tetracycline;doxycycline;tetracycline;tigecycline	tetracycline;tetracycline;tetracycline;tetracycline;tetracycline	tetracycline;tetracycline;tetracycline;tetracycline;tetracycline	0	0	0	0	0	0	0	0	0	0	0	0	0	0	0	0	0	0	0	0	0	0	0	0	0	0	0	0
Rep_1130_c_0	766109	767833	-	tetA(46)	1-1725/1725	===============	0/0	100	88.12	ncbi	NG_048312.1	tetracycline efflux ABC transporter Tet(46) subunit A	TETRACYCLINE	tetracycline	NA	Doxycycline;Tetracycline;Tigecycline	NA	tetracycline|tetracycline|NA|doxycycline;tetracycline;tigecycline	tetracycline;tetracycline;doxycycline;tetracycline;tigecycline	tetracycline;tetracycline;tetracycline;tetracycline;tetracycline	tetracycline;tetracycline;tetracycline;tetracycline;tetracycline	0	0	0	0	0	0	0	0	0	0	0	0	0	0	0	0	0	0	0	0	0	0	0	0	0	0	0	0
Rep_1130_c_4	29889	31585	+	(Bla)PBP1a	139-1829/2160	========/====..	15/28	77.78	71.96	argannot	JN645776:1-2160	(Bla)PBP1a	NA	NA	(Bla)PBP1a	NA	(Bla)	NA|NA|(bla)pbp1a|NA	beta-lactam	beta-lactam	beta-lactam	0	0	0	0	0	0	0	0	0	0	0	1	0	0	0	0	0	0	0	0	0	0	0	0	0	0	0	0
Rep_1131_c_0	493112	494575	-	msr(D)	1-1464/1464	===============	0/0	100	99.93	ncbi	NG_048006.1	ABC-F type ribosomal protection protein Msr(D)	MACROLIDE	NA	(MLS)msr(D)	Erythromycin;Azithromycin;Telithromycin;Quinupristin;Pristinamycin_IA;Virginiamycin_S	(MLS)	macrolide|NA|(mls)msr(d)|erythromycin;azithromycin;telithromycin;quinupristin;pristinamycin_ia;virginiamycin_s	macrolide;macrolide;lincosamide;streptogramin;erythromycin;azithromycin;telithromycin;quinupristin;pristinamycin;virginiamycin	macrolide;macrolide;lincosamide;streptogramin;macrolide;macrolide;macrolide;streptogramin;streptogramin;streptogramin	macrolide;macrolide;lincosamide;streptogramin;macrolide;macrolide;macrolide;streptogramin;streptogramin;streptogramin	0	0	0	0	0	0	0	0	1	0	0	0	0	0	0	0	0	0	0	0	0	0	0	0	0	0	0	0
Rep_1131_c_0	494695	495912	-	mef(A)	1-1218/1218	===============	0/0	100	100	ncbi	NG_047958.1	macrolide efflux MFS transporter Mef(A)	MACROLIDE	lincosamide;macrolide;oxazolidinone;phenicol;pleuromutilin;streptogramin;tetracycline	(MLS)mef(A)	Erythromycin;Azithromycin	(MLS)	macrolide|lincosamide;macrolide;oxazolidinone;phenicol;pleuromutilin;streptogramin;tetracycline|(mls)mef(a)|erythromycin;azithromycin	macrolide;lincosamide;macrolide;oxazolidinone;phenicol;pleuromutilin;streptogramin;tetracycline;macrolide;lincosamide;streptogramin;erythromycin;azithromycin	macrolide;lincosamide;macrolide;oxazolidinone;phenicol;pleuromutilin;streptogramin;tetracycline;macrolide;lincosamide;streptogramin;macrolide;macrolide	macrolide;lincosamide;macrolide;oxazolidinone;phenicol;pleuromutilin;streptogramin;tetracycline;macrolide;lincosamide;streptogramin;macrolide;macrolide	0	0	0	0	0	0	0	0	1	0	0	0	0	0	0	0	0	0	0	0	0	0	0	0	0	0	0	0
Rep_1131_c_0	906184	907913	-	tetB(46)	1-1730/1737	===============	0/0	99.6	91.91	ncbi	NG_048318.1	tetracycline efflux ABC transporter Tet(46) subunit B	TETRACYCLINE	tetracycline	NA	Doxycycline;Tetracycline;Tigecycline	NA	tetracycline|tetracycline|NA|doxycycline;tetracycline;tigecycline	tetracycline;tetracycline;doxycycline;tetracycline;tigecycline	tetracycline;tetracycline;tetracycline;tetracycline;tetracycline	tetracycline;tetracycline;tetracycline;tetracycline;tetracycline	0	0	0	0	0	0	0	0	0	0	0	0	0	0	0	0	0	0	0	0	0	0	0	0	0	0	0	0
Rep_1131_c_0	907915	909639	-	tetA(46)	1-1725/1725	===============	0/0	100	94.61	ncbi	NG_048312.1	tetracycline efflux ABC transporter Tet(46) subunit A	TETRACYCLINE	tetracycline	NA	Doxycycline;Tetracycline;Tigecycline	NA	tetracycline|tetracycline|NA|doxycycline;tetracycline;tigecycline	tetracycline;tetracycline;doxycycline;tetracycline;tigecycline	tetracycline;tetracycline;tetracycline;tetracycline;tetracycline	tetracycline;tetracycline;tetracycline;tetracycline;tetracycline	0	0	0	0	0	0	0	0	0	0	0	0	0	0	0	0	0	0	0	0	0	0	0	0	0	0	0	0
Rep_1131_c_2	71174	73093	-	tet(M)	1-1920/1920	===============	0/0	100	99.95	ncbi	NG_048235.1	tetracycline resistance ribosomal protection protein Tet(M)	TETRACYCLINE	tetracycline	(Tet)tetM	Doxycycline;Tetracycline;Minocycline	(Tet)	tetracycline|tetracycline|(tet)tetm|doxycycline;tetracycline;minocycline	tetracycline;tetracycline;tetracycline;doxycycline;tetracycline;minocycline	tetracycline;tetracycline;tetracycline;tetracycline;tetracycline;tetracycline	tetracycline;tetracycline;tetracycline;tetracycline;tetracycline;tetracycline	0	0	0	0	0	0	0	0	0	0	0	0	0	0	0	0	0	0	0	0	0	0	0	0	0	0	0	0
Rep_1131_c_3	24718	26394	+	(Bla)PBP1a	145-1815/2160	========/====..	2022-12-01	76.99	71.04	argannot	JN645776:1-2160	(Bla)PBP1a	NA	NA	(Bla)PBP1a	NA	(Bla)	NA|NA|(bla)pbp1a|NA	beta-lactam	beta-lactam	beta-lactam	0	0	0	0	0	0	0	0	0	0	0	1	0	0	0	0	0	0	0	0	0	0	0	0	0	0	0	0
Rep_1132_c_7	886	2610	+	tetA(46)	1-1725/1725	========/======	2022-12-07	99.65	71.64	ncbi	NG_048312.1	tetracycline efflux ABC transporter Tet(46) subunit A	TETRACYCLINE	tetracycline	NA	Doxycycline;Tetracycline;Tigecycline	NA	tetracycline|tetracycline|NA|doxycycline;tetracycline;tigecycline	tetracycline;tetracycline;doxycycline;tetracycline;tigecycline	tetracycline;tetracycline;tetracycline;tetracycline;tetracycline	tetracycline;tetracycline;tetracycline;tetracycline;tetracycline	0	0	0	0	0	0	0	0	0	0	0	0	0	0	0	0	0	0	0	0	0	0	0	0	0	0	0	0
Rep_1132_c_7	2672	4348	+	tetB(46)	61-1737/1737	========/======	2022-10-05	96.26	77.17	ncbi	NG_048318.1	tetracycline efflux ABC transporter Tet(46) subunit B	TETRACYCLINE	tetracycline	NA	Doxycycline;Tetracycline;Tigecycline	NA	tetracycline|tetracycline|NA|doxycycline;tetracycline;tigecycline	tetracycline;tetracycline;doxycycline;tetracycline;tigecycline	tetracycline;tetracycline;tetracycline;tetracycline;tetracycline	tetracycline;tetracycline;tetracycline;tetracycline;tetracycline	0	0	0	0	0	0	0	0	0	0	0	0	0	0	0	0	0	0	0	0	0	0	0	0	0	0	0	0
Rep_1132_c_8	4916	6593	+	(Bla)PBP1a	143-1814/2160	========/====..	2024-12-01	76.99	71.01	argannot	JN645776:1-2160	(Bla)PBP1a	NA	NA	(Bla)PBP1a	NA	(Bla)	NA|NA|(bla)pbp1a|NA	beta-lactam	beta-lactam	beta-lactam	0	0	0	0	0	0	0	0	0	0	0	1	0	0	0	0	0	0	0	0	0	0	0	0	0	0	0	0
Rep_1133_c_127	1350	3074	+	tetA(46)	1-1725/1725	========/======	2018-09-01	99.48	71.57	ncbi	NG_048312.1	tetracycline efflux ABC transporter Tet(46) subunit A	TETRACYCLINE	tetracycline	NA	Doxycycline;Tetracycline;Tigecycline	NA	tetracycline|tetracycline|NA|doxycycline;tetracycline;tigecycline	tetracycline;tetracycline;doxycycline;tetracycline;tigecycline	tetracycline;tetracycline;tetracycline;tetracycline;tetracycline	tetracycline;tetracycline;tetracycline;tetracycline;tetracycline	0	0	0	0	0	0	0	0	0	0	0	0	0	0	0	0	0	0	0	0	0	0	0	0	0	0	0	0
Rep_1133_c_201	20978	22313	-	tetB(46)	402-1737/1737	...=====/======	2022-08-04	76.68	78.95	ncbi	NG_048318.1	tetracycline efflux ABC transporter Tet(46) subunit B	TETRACYCLINE	tetracycline	NA	Doxycycline;Tetracycline;Tigecycline	NA	tetracycline|tetracycline|NA|doxycycline;tetracycline;tigecycline	tetracycline;tetracycline;doxycycline;tetracycline;tigecycline	tetracycline;tetracycline;tetracycline;tetracycline;tetracycline	tetracycline;tetracycline;tetracycline;tetracycline;tetracycline	0	0	0	0	0	0	0	0	0	0	0	0	0	0	0	0	0	0	0	0	0	0	0	0	0	0	0	0
Rep_1134_c_18	39061	39969	+	ant(6)-Ia	1-909/909	===============	0/0	100	100	ncbi	NG_047393.1	aminoglycoside nucleotidyltransferase ANT(6)-Ia	STREPTOMYCIN	aminoglycoside	(AGly)ant6-Ia	Streptomycin	(AGly)	streptomycin|aminoglycoside|(agly)ant6-ia|streptomycin	streptomycin;aminoglycoside;aminoglycoside;streptomycin	aminoglycoside;aminoglycoside;aminoglycoside;aminoglycoside	aminoglycoside;aminoglycoside;aminoglycoside;aminoglycoside	0	0	0	0	1	0	0	0	0	0	0	0	0	0	0	0	0	0	0	0	0	0	0	0	0	0	0	0
Rep_1134_c_4	92516	93175	-	catA16	1-660/660	===============	0/0	100	99.39	ncbi	NG_047591.1	type A-16 chloramphenicol O-acetyltransferase CatQ	CHLORAMPHENICOL	phenicol	(Phe)catQ	Chloramphenicol	(Phe)	chloramphenicol|phenicol|(phe)catq|chloramphenicol	chloramphenicol;phenicol;phenicol;chloramphenicol	phenicol;phenicol;phenicol;phenicol	phenicol;phenicol;phenicol;phenicol	0	0	0	0	0	0	0	0	0	0	0	0	0	0	0	0	0	0	0	0	0	0	0	1	0	0	0	0
Rep_1134_c_4	95270	96733	-	msr(D)	1-1464/1464	===============	0/0	100	99.93	ncbi	NG_048006.1	ABC-F type ribosomal protection protein Msr(D)	MACROLIDE	NA	(MLS)msr(D)	Erythromycin;Azithromycin;Telithromycin;Quinupristin;Pristinamycin_IA;Virginiamycin_S	(MLS)	macrolide|NA|(mls)msr(d)|erythromycin;azithromycin;telithromycin;quinupristin;pristinamycin_ia;virginiamycin_s	macrolide;macrolide;lincosamide;streptogramin;erythromycin;azithromycin;telithromycin;quinupristin;pristinamycin;virginiamycin	macrolide;macrolide;lincosamide;streptogramin;macrolide;macrolide;macrolide;streptogramin;streptogramin;streptogramin	macrolide;macrolide;lincosamide;streptogramin;macrolide;macrolide;macrolide;streptogramin;streptogramin;streptogramin	0	0	0	0	0	0	0	0	1	0	0	0	0	0	0	0	0	0	0	0	0	0	0	0	0	0	0	0
Rep_1134_c_4	96853	98070	-	mef(A)	1-1218/1218	===============	0/0	100	100	ncbi	NG_047958.1	macrolide efflux MFS transporter Mef(A)	MACROLIDE	lincosamide;macrolide;oxazolidinone;phenicol;pleuromutilin;streptogramin;tetracycline	(MLS)mef(A)	Erythromycin;Azithromycin	(MLS)	macrolide|lincosamide;macrolide;oxazolidinone;phenicol;pleuromutilin;streptogramin;tetracycline|(mls)mef(a)|erythromycin;azithromycin	macrolide;lincosamide;macrolide;oxazolidinone;phenicol;pleuromutilin;streptogramin;tetracycline;macrolide;lincosamide;streptogramin;erythromycin;azithromycin	macrolide;lincosamide;macrolide;oxazolidinone;phenicol;pleuromutilin;streptogramin;tetracycline;macrolide;lincosamide;streptogramin;macrolide;macrolide	macrolide;lincosamide;macrolide;oxazolidinone;phenicol;pleuromutilin;streptogramin;tetracycline;macrolide;lincosamide;streptogramin;macrolide;macrolide	0	0	0	0	0	0	0	0	1	0	0	0	0	0	0	0	0	0	0	0	0	0	0	0	0	0	0	0
Rep_1134_c_5	46847	48766	+	tet(M)	1-1920/1920	===============	0/0	100	99.17	ncbi	NG_048213.1	tetracycline resistance ribosomal protection protein Tet(M)	TETRACYCLINE	tetracycline	(Tet)tetM	Doxycycline;Tetracycline;Minocycline	(Tet)	tetracycline|tetracycline|(tet)tetm|doxycycline;tetracycline;minocycline	tetracycline;tetracycline;tetracycline;doxycycline;tetracycline;minocycline	tetracycline;tetracycline;tetracycline;tetracycline;tetracycline;tetracycline	tetracycline;tetracycline;tetracycline;tetracycline;tetracycline;tetracycline	0	0	0	0	0	0	0	0	0	0	0	0	0	0	0	0	0	0	0	0	0	0	0	0	0	0	0	0
Rep_1134_c_6	65639	67184	-	(Bla)PBP1a	92-1640/2160	========/===...	2013-06-01	71.34	72.33	argannot	JN645776:1-2160	(Bla)PBP1a	NA	NA	(Bla)PBP1a	NA	(Bla)	NA|NA|(bla)pbp1a|NA	beta-lactam	beta-lactam	beta-lactam	0	0	0	0	0	0	0	0	0	0	0	1	0	0	0	0	0	0	0	0	0	0	0	0	0	0	0	0
Rep_1134_c_7	18500	20229	-	tetB(46)	1-1730/1737	===============	0/0	99.6	87.11	ncbi	NG_048318.1	tetracycline efflux ABC transporter Tet(46) subunit B	TETRACYCLINE	tetracycline	NA	Doxycycline;Tetracycline;Tigecycline	NA	tetracycline|tetracycline|NA|doxycycline;tetracycline;tigecycline	tetracycline;tetracycline;doxycycline;tetracycline;tigecycline	tetracycline;tetracycline;tetracycline;tetracycline;tetracycline	tetracycline;tetracycline;tetracycline;tetracycline;tetracycline	0	0	0	0	0	0	0	0	0	0	0	0	0	0	0	0	0	0	0	0	0	0	0	0	0	0	0	0
Rep_1134_c_7	20231	21955	-	tetA(46)	1-1725/1725	===============	0/0	100	87.94	ncbi	NG_048312.1	tetracycline efflux ABC transporter Tet(46) subunit A	TETRACYCLINE	tetracycline	NA	Doxycycline;Tetracycline;Tigecycline	NA	tetracycline|tetracycline|NA|doxycycline;tetracycline;tigecycline	tetracycline;tetracycline;doxycycline;tetracycline;tigecycline	tetracycline;tetracycline;tetracycline;tetracycline;tetracycline	tetracycline;tetracycline;tetracycline;tetracycline;tetracycline	0	0	0	0	0	0	0	0	0	0	0	0	0	0	0	0	0	0	0	0	0	0	0	0	0	0	0	0
Rep_1135_c_0	951716	953445	-	tetB(46)	1-1730/1737	===============	0/0	99.6	91.97	ncbi	NG_048318.1	tetracycline efflux ABC transporter Tet(46) subunit B	TETRACYCLINE	tetracycline	NA	Doxycycline;Tetracycline;Tigecycline	NA	tetracycline|tetracycline|NA|doxycycline;tetracycline;tigecycline	tetracycline;tetracycline;doxycycline;tetracycline;tigecycline	tetracycline;tetracycline;tetracycline;tetracycline;tetracycline	tetracycline;tetracycline;tetracycline;tetracycline;tetracycline	0	0	0	0	0	0	0	0	0	0	0	0	0	0	0	0	0	0	0	0	0	0	0	0	0	0	0	0
Rep_1135_c_0	953447	955171	-	tetA(46)	1-1725/1725	===============	0/0	100	94.67	ncbi	NG_048312.1	tetracycline efflux ABC transporter Tet(46) subunit A	TETRACYCLINE	tetracycline	NA	Doxycycline;Tetracycline;Tigecycline	NA	tetracycline|tetracycline|NA|doxycycline;tetracycline;tigecycline	tetracycline;tetracycline;doxycycline;tetracycline;tigecycline	tetracycline;tetracycline;tetracycline;tetracycline;tetracycline	tetracycline;tetracycline;tetracycline;tetracycline;tetracycline	0	0	0	0	0	0	0	0	0	0	0	0	0	0	0	0	0	0	0	0	0	0	0	0	0	0	0	0
Rep_1135_c_5	27189	28868	+	(Bla)PBP1a	142-1815/2160	========/====..	2028-11-01	76.99	71.73	argannot	JN645776:1-2160	(Bla)PBP1a	NA	NA	(Bla)PBP1a	NA	(Bla)	NA|NA|(bla)pbp1a|NA	beta-lactam	beta-lactam	beta-lactam	0	0	0	0	0	0	0	0	0	0	0	1	0	0	0	0	0	0	0	0	0	0	0	0	0	0	0	0
Rep_1136_c_0	1031863	1033326	-	msr(D)	1-1464/1464	===============	0/0	100	100	ncbi	NG_048006.1	ABC-F type ribosomal protection protein Msr(D)	MACROLIDE	NA	(MLS)msr(D)	Erythromycin;Azithromycin;Telithromycin;Quinupristin;Pristinamycin_IA;Virginiamycin_S	(MLS)	macrolide|NA|(mls)msr(d)|erythromycin;azithromycin;telithromycin;quinupristin;pristinamycin_ia;virginiamycin_s	macrolide;macrolide;lincosamide;streptogramin;erythromycin;azithromycin;telithromycin;quinupristin;pristinamycin;virginiamycin	macrolide;macrolide;lincosamide;streptogramin;macrolide;macrolide;macrolide;streptogramin;streptogramin;streptogramin	macrolide;macrolide;lincosamide;streptogramin;macrolide;macrolide;macrolide;streptogramin;streptogramin;streptogramin	0	0	0	0	0	0	0	0	1	0	0	0	0	0	0	0	0	0	0	0	0	0	0	0	0	0	0	0
Rep_1136_c_0	1033446	1034663	-	mef(A)	1-1218/1218	===============	0/0	100	100	ncbi	NG_047958.1	macrolide efflux MFS transporter Mef(A)	MACROLIDE	lincosamide;macrolide;oxazolidinone;phenicol;pleuromutilin;streptogramin;tetracycline	(MLS)mef(A)	Erythromycin;Azithromycin	(MLS)	macrolide|lincosamide;macrolide;oxazolidinone;phenicol;pleuromutilin;streptogramin;tetracycline|(mls)mef(a)|erythromycin;azithromycin	macrolide;lincosamide;macrolide;oxazolidinone;phenicol;pleuromutilin;streptogramin;tetracycline;macrolide;lincosamide;streptogramin;erythromycin;azithromycin	macrolide;lincosamide;macrolide;oxazolidinone;phenicol;pleuromutilin;streptogramin;tetracycline;macrolide;lincosamide;streptogramin;macrolide;macrolide	macrolide;lincosamide;macrolide;oxazolidinone;phenicol;pleuromutilin;streptogramin;tetracycline;macrolide;lincosamide;streptogramin;macrolide;macrolide	0	0	0	0	0	0	0	0	1	0	0	0	0	0	0	0	0	0	0	0	0	0	0	0	0	0	0	0
Rep_1136_c_0	595959	597683	+	tetA(46)	1-1725/1725	===============	0/0	100	95.07	ncbi	NG_048312.1	tetracycline efflux ABC transporter Tet(46) subunit A	TETRACYCLINE	tetracycline	NA	Doxycycline;Tetracycline;Tigecycline	NA	tetracycline|tetracycline|NA|doxycycline;tetracycline;tigecycline	tetracycline;tetracycline;doxycycline;tetracycline;tigecycline	tetracycline;tetracycline;tetracycline;tetracycline;tetracycline	tetracycline;tetracycline;tetracycline;tetracycline;tetracycline	0	0	0	0	0	0	0	0	0	0	0	0	0	0	0	0	0	0	0	0	0	0	0	0	0	0	0	0
Rep_1136_c_0	597685	599414	+	tetB(46)	1-1730/1737	===============	0/0	99.6	91.68	ncbi	NG_048318.1	tetracycline efflux ABC transporter Tet(46) subunit B	TETRACYCLINE	tetracycline	NA	Doxycycline;Tetracycline;Tigecycline	NA	tetracycline|tetracycline|NA|doxycycline;tetracycline;tigecycline	tetracycline;tetracycline;doxycycline;tetracycline;tigecycline	tetracycline;tetracycline;tetracycline;tetracycline;tetracycline	tetracycline;tetracycline;tetracycline;tetracycline;tetracycline	0	0	0	0	0	0	0	0	0	0	0	0	0	0	0	0	0	0	0	0	0	0	0	0	0	0	0	0
Rep_1136_c_3	68091	69767	-	(Bla)PBP1a	142-1815/2160	========/====..	17/37	76.71	71.49	argannot	JN645776:1-2160	(Bla)PBP1a	NA	NA	(Bla)PBP1a	NA	(Bla)	NA|NA|(bla)pbp1a|NA	beta-lactam	beta-lactam	beta-lactam	0	0	0	0	0	0	0	0	0	0	0	1	0	0	0	0	0	0	0	0	0	0	0	0	0	0	0	0
Rep_1137_c_0	154451	156180	-	tetB(46)	1-1730/1737	===============	0/0	99.6	92.6	ncbi	NG_048318.1	tetracycline efflux ABC transporter Tet(46) subunit B	TETRACYCLINE	tetracycline	NA	Doxycycline;Tetracycline;Tigecycline	NA	tetracycline|tetracycline|NA|doxycycline;tetracycline;tigecycline	tetracycline;tetracycline;doxycycline;tetracycline;tigecycline	tetracycline;tetracycline;tetracycline;tetracycline;tetracycline	tetracycline;tetracycline;tetracycline;tetracycline;tetracycline	0	0	0	0	0	0	0	0	0	0	0	0	0	0	0	0	0	0	0	0	0	0	0	0	0	0	0	0
Rep_1137_c_0	156182	157906	-	tetA(46)	1-1725/1725	===============	0/0	100	94.67	ncbi	NG_048312.1	tetracycline efflux ABC transporter Tet(46) subunit A	TETRACYCLINE	tetracycline	NA	Doxycycline;Tetracycline;Tigecycline	NA	tetracycline|tetracycline|NA|doxycycline;tetracycline;tigecycline	tetracycline;tetracycline;doxycycline;tetracycline;tigecycline	tetracycline;tetracycline;tetracycline;tetracycline;tetracycline	tetracycline;tetracycline;tetracycline;tetracycline;tetracycline	0	0	0	0	0	0	0	0	0	0	0	0	0	0	0	0	0	0	0	0	0	0	0	0	0	0	0	0
Rep_1137_c_22	68998	70461	-	msr(D)	1-1464/1464	===============	0/0	100	91.6	ncbi	NG_048005.1	ABC-F type ribosomal protection protein Msr(D)	MACROLIDE	NA	(MLS)msr(D)	Erythromycin;Azithromycin;Telithromycin;Quinupristin;Pristinamycin_IA;Virginiamycin_S	(MLS)	macrolide|NA|(mls)msr(d)|erythromycin;azithromycin;telithromycin;quinupristin;pristinamycin_ia;virginiamycin_s	macrolide;macrolide;lincosamide;streptogramin;erythromycin;azithromycin;telithromycin;quinupristin;pristinamycin;virginiamycin	macrolide;macrolide;lincosamide;streptogramin;macrolide;macrolide;macrolide;streptogramin;streptogramin;streptogramin	macrolide;macrolide;lincosamide;streptogramin;macrolide;macrolide;macrolide;streptogramin;streptogramin;streptogramin	0	0	0	0	0	0	0	0	1	0	0	0	0	0	0	0	0	0	0	0	0	0	0	0	0	0	0	0
Rep_1137_c_22	70582	71799	-	mef(A)	1-1218/1218	===============	0/0	100	100	ncbi	NG_047965.1	macrolide efflux MFS transporter Mef(A)	MACROLIDE	lincosamide;macrolide;oxazolidinone;phenicol;pleuromutilin;streptogramin;tetracycline	(MLS)mef(A)	Erythromycin;Azithromycin	(MLS)	macrolide|lincosamide;macrolide;oxazolidinone;phenicol;pleuromutilin;streptogramin;tetracycline|(mls)mef(a)|erythromycin;azithromycin	macrolide;lincosamide;macrolide;oxazolidinone;phenicol;pleuromutilin;streptogramin;tetracycline;macrolide;lincosamide;streptogramin;erythromycin;azithromycin	macrolide;lincosamide;macrolide;oxazolidinone;phenicol;pleuromutilin;streptogramin;tetracycline;macrolide;lincosamide;streptogramin;macrolide;macrolide	macrolide;lincosamide;macrolide;oxazolidinone;phenicol;pleuromutilin;streptogramin;tetracycline;macrolide;lincosamide;streptogramin;macrolide;macrolide	0	0	0	0	0	0	0	0	1	0	0	0	0	0	0	0	0	0	0	0	0	0	0	0	0	0	0	0
Rep_1137_c_39	31787	33572	+	(Bla)PBP1a	99-1878/2160	========/=====.	2026-12-01	81.94	70.55	argannot	JN645776:1-2160	(Bla)PBP1a	NA	NA	(Bla)PBP1a	NA	(Bla)	NA|NA|(bla)pbp1a|NA	beta-lactam	beta-lactam	beta-lactam	0	0	0	0	0	0	0	0	0	0	0	1	0	0	0	0	0	0	0	0	0	0	0	0	0	0	0	0
Rep_1138_c_24	669	2398	-	tetB(46)	1-1730/1737	===============	0/0	99.6	89.65	ncbi	NG_048318.1	tetracycline efflux ABC transporter Tet(46) subunit B	TETRACYCLINE	tetracycline	NA	Doxycycline;Tetracycline;Tigecycline	NA	tetracycline|tetracycline|NA|doxycycline;tetracycline;tigecycline	tetracycline;tetracycline;doxycycline;tetracycline;tigecycline	tetracycline;tetracycline;tetracycline;tetracycline;tetracycline	tetracycline;tetracycline;tetracycline;tetracycline;tetracycline	0	0	0	0	0	0	0	0	0	0	0	0	0	0	0	0	0	0	0	0	0	0	0	0	0	0	0	0
Rep_1138_c_24	2400	4124	-	tetA(46)	1-1725/1725	===============	0/0	100	93.16	ncbi	NG_048312.1	tetracycline efflux ABC transporter Tet(46) subunit A	TETRACYCLINE	tetracycline	NA	Doxycycline;Tetracycline;Tigecycline	NA	tetracycline|tetracycline|NA|doxycycline;tetracycline;tigecycline	tetracycline;tetracycline;doxycycline;tetracycline;tigecycline	tetracycline;tetracycline;tetracycline;tetracycline;tetracycline	tetracycline;tetracycline;tetracycline;tetracycline;tetracycline	0	0	0	0	0	0	0	0	0	0	0	0	0	0	0	0	0	0	0	0	0	0	0	0	0	0	0	0
Rep_1139_c_28	13598	15740	-	(Bla)PBP1b	218-2363/2466	.=======/======	14/19	86.58	71.26	argannot	AF101781:1-2466	(Bla)PBP1b	NA	NA	(Bla)PBP1b	NA	(Bla)	NA|NA|(bla)pbp1b|NA	beta-lactam	beta-lactam	beta-lactam	0	0	0	0	0	0	0	0	0	0	0	1	0	0	0	0	0	0	0	0	0	0	0	0	0	0	0	0
Rep_1139_c_35	1275	3041	-	patB	1-1767/1767	========/======	2022-04-03	99.89	77.61	card	AE005672.3:1982324-1980557	PatB is an ABC transporter of Streptococcus pneumoniae that interacts with PatA to confer fluoroquinolone resistance..	NA	fluoroquinolone	NA	NA	NA	NA|fluoroquinolone|NA|NA	fluoroquinolone	fluoroquinolone	fluoroquinolone	0	0	0	0	0	0	0	0	0	0	0	0	0	0	0	0	0	0	0	0	0	0	0	0	0	0	0	0
Rep_1139_c_35	3055	4749	-	patA	1-1695/1695	========/======	2022-02-02	99.94	79.01	card	AE005672.3:1984810-1983115	PatA is an ABC transporter of Streptococcus pneumoniae that interacts with PatB to confer fluoroquinolone resistance.	NA	fluoroquinolone	NA	NA	NA	NA|fluoroquinolone|NA|NA	fluoroquinolone	fluoroquinolone	fluoroquinolone	0	0	0	0	0	0	0	0	0	0	0	0	0	0	0	0	0	0	0	0	0	0	0	0	0	0	0	0
Rep_1139_c_6	3077	4915	-	(Bla)PBP1a	124-1959/2160	========/=====.	2013-08-01	84.77	74.78	argannot	JN645776:1-2160	(Bla)PBP1a	NA	NA	(Bla)PBP1a	NA	(Bla)	NA|NA|(bla)pbp1a|NA	beta-lactam	beta-lactam	beta-lactam	0	0	0	0	0	0	0	0	0	0	0	1	0	0	0	0	0	0	0	0	0	0	0	0	0	0	0	0
Rep_1139_c_7	4705	5553	+	RlmA(II)	1-849/849	========/======	2022-02-02	99.88	83.53	card	CP007593.1:2148923-2149772	RlmA(II) is a methyltransferase found in Streptococcus pneumoniae and confers resistance to mycinamicin tylosin and lincosamides. Specifically this enzyme adds a methyl group to guanosine 748 (E. coli numbering) of 23S ribosomal RNA.	NA	lincosamide;macrolide	NA	NA	NA	NA|lincosamide;macrolide|NA|NA	lincosamide;macrolide	lincosamide;macrolide	lincosamide;macrolide	0	0	0	0	0	0	0	0	0	0	0	0	0	0	0	0	0	0	0	0	0	0	0	0	0	0	0	0
Rep_1140_c_16	12543	13385	+	RlmA(II)	1-843/849	========/======	2022-02-02	99.18	83.53	card	CP007593.1:2148923-2149772	RlmA(II) is a methyltransferase found in Streptococcus pneumoniae and confers resistance to mycinamicin tylosin and lincosamides. Specifically this enzyme adds a methyl group to guanosine 748 (E. coli numbering) of 23S ribosomal RNA.	NA	lincosamide;macrolide	NA	NA	NA	NA|lincosamide;macrolide|NA|NA	lincosamide;macrolide	lincosamide;macrolide	lincosamide;macrolide	0	0	0	0	0	0	0	0	0	0	0	0	0	0	0	0	0	0	0	0	0	0	0	0	0	0	0	0
Rep_1140_c_18	5694	7878	-	(Bla)PBP1b	205-2392/2466	.=======/======	2015-11-01	88.36	71.28	argannot	AF101781:1-2466	(Bla)PBP1b	NA	NA	(Bla)PBP1b	NA	(Bla)	NA|NA|(bla)pbp1b|NA	beta-lactam	beta-lactam	beta-lactam	0	0	0	0	0	0	0	0	0	0	0	1	0	0	0	0	0	0	0	0	0	0	0	0	0	0	0	0
Rep_1140_c_89	2276	4105	-	(Bla)PBP1a	130-1959/2160	========/=====.	2022-10-06	84.49	76.24	argannot	JN645776:1-2160	(Bla)PBP1a	NA	NA	(Bla)PBP1a	NA	(Bla)	NA|NA|(bla)pbp1a|NA	beta-lactam	beta-lactam	beta-lactam	0	0	0	0	0	0	0	0	0	0	0	1	0	0	0	0	0	0	0	0	0	0	0	0	0	0	0	0
Rep_1140_c_96	166	1932	-	patB	1-1767/1767	========/======	2022-04-03	99.89	76.88	card	AE005672.3:1982324-1980557	PatB is an ABC transporter of Streptococcus pneumoniae that interacts with PatA to confer fluoroquinolone resistance..	NA	fluoroquinolone	NA	NA	NA	NA|fluoroquinolone|NA|NA	fluoroquinolone	fluoroquinolone	fluoroquinolone	0	0	0	0	0	0	0	0	0	0	0	0	0	0	0	0	0	0	0	0	0	0	0	0	0	0	0	0
Rep_1140_c_96	1946	3640	-	patA	1-1695/1695	========/======	2022-02-02	99.94	77.59	card	AE005672.3:1984810-1983115	PatA is an ABC transporter of Streptococcus pneumoniae that interacts with PatB to confer fluoroquinolone resistance.	NA	fluoroquinolone	NA	NA	NA	NA|fluoroquinolone|NA|NA	fluoroquinolone	fluoroquinolone	fluoroquinolone	0	0	0	0	0	0	0	0	0	0	0	0	0	0	0	0	0	0	0	0	0	0	0	0	0	0	0	0
Rep_1141_c_21	6406	8100	+	patA	1-1695/1695	========/======	2022-02-02	99.94	79.01	card	AE005672.3:1984810-1983115	PatA is an ABC transporter of Streptococcus pneumoniae that interacts with PatB to confer fluoroquinolone resistance.	NA	fluoroquinolone	NA	NA	NA	NA|fluoroquinolone|NA|NA	fluoroquinolone	fluoroquinolone	fluoroquinolone	0	0	0	0	0	0	0	0	0	0	0	0	0	0	0	0	0	0	0	0	0	0	0	0	0	0	0	0
Rep_1141_c_21	8114	9880	+	patB	1-1767/1767	========/======	2022-06-05	99.83	77.85	card	AE005672.3:1982324-1980557	PatB is an ABC transporter of Streptococcus pneumoniae that interacts with PatA to confer fluoroquinolone resistance..	NA	fluoroquinolone	NA	NA	NA	NA|fluoroquinolone|NA|NA	fluoroquinolone	fluoroquinolone	fluoroquinolone	0	0	0	0	0	0	0	0	0	0	0	0	0	0	0	0	0	0	0	0	0	0	0	0	0	0	0	0
Rep_1141_c_7	8050	10011	+	(Bla)PBP1a	1-1959/2160	========/=====.	2022-07-05	90.6	75.31	argannot	JN645776:1-2160	(Bla)PBP1a	NA	NA	(Bla)PBP1a	NA	(Bla)	NA|NA|(bla)pbp1a|NA	beta-lactam	beta-lactam	beta-lactam	0	0	0	0	0	0	0	0	0	0	0	1	0	0	0	0	0	0	0	0	0	0	0	0	0	0	0	0
Rep_1141_c_74	16278	18502	+	(Bla)PBP1b	148-2372/2466	========/======	2022-12-08	89.98	70.46	argannot	AF101781:1-2466	(Bla)PBP1b	NA	NA	(Bla)PBP1b	NA	(Bla)	NA|NA|(bla)pbp1b|NA	beta-lactam	beta-lactam	beta-lactam	0	0	0	0	0	0	0	0	0	0	0	1	0	0	0	0	0	0	0	0	0	0	0	0	0	0	0	0
Rep_1141_c_81	2408	3602	+	pmrA	6-1200/1200	========/======	2022-04-02	99.42	77.03	card	AE007317.1:866210-867410	PmrA is a MFS-type efflux pump expressed in Streptococcus pneumoniae that confers low-level resistance to norfloxacin ciprofloxacin and acriflavine.	NA	fluoroquinolone	NA	NA	NA	NA|fluoroquinolone|NA|NA	fluoroquinolone	fluoroquinolone	fluoroquinolone	0	0	0	0	0	0	0	0	0	0	0	0	0	0	0	0	0	0	0	0	0	0	0	0	0	0	0	0
Rep_1142_c_0	4590	6356	-	patB	1-1767/1767	===============	0/0	100	93.15	card	AE005672.3:1982324-1980557	PatB is an ABC transporter of Streptococcus pneumoniae that interacts with PatA to confer fluoroquinolone resistance..	NA	fluoroquinolone	NA	NA	NA	NA|fluoroquinolone|NA|NA	fluoroquinolone	fluoroquinolone	fluoroquinolone	0	0	0	0	0	0	0	0	0	0	0	0	0	0	0	0	0	0	0	0	0	0	0	0	0	0	0	0
Rep_1142_c_0	6370	8064	-	patA	1-1695/1695	===============	0/0	100	94.34	card	AE005672.3:1984810-1983115	PatA is an ABC transporter of Streptococcus pneumoniae that interacts with PatB to confer fluoroquinolone resistance.	NA	fluoroquinolone	NA	NA	NA	NA|fluoroquinolone|NA|NA	fluoroquinolone	fluoroquinolone	fluoroquinolone	0	0	0	0	0	0	0	0	0	0	0	0	0	0	0	0	0	0	0	0	0	0	0	0	0	0	0	0
Rep_1142_c_0	20297	22780	-	(Bla)PBP1b	1-2466/2466	========/======	1946-08-01	99.43	74.82	argannot	AF101781:1-2466	(Bla)PBP1b	NA	NA	(Bla)PBP1b	NA	(Bla)	NA|NA|(bla)pbp1b|NA	beta-lactam	beta-lactam	beta-lactam	0	0	0	0	0	0	0	0	0	0	0	1	0	0	0	0	0	0	0	0	0	0	0	0	0	0	0	0
Rep_1142_c_0	26852	27700	+	RlmA(II)	1-849/849	========/======	2022-02-02	99.88	89.88	card	CP007593.1:2148923-2149772	RlmA(II) is a methyltransferase found in Streptococcus pneumoniae and confers resistance to mycinamicin tylosin and lincosamides. Specifically this enzyme adds a methyl group to guanosine 748 (E. coli numbering) of 23S ribosomal RNA.	NA	lincosamide;macrolide	NA	NA	NA	NA|lincosamide;macrolide|NA|NA	lincosamide;macrolide	lincosamide;macrolide	lincosamide;macrolide	0	0	0	0	0	0	0	0	0	0	0	0	0	0	0	0	0	0	0	0	0	0	0	0	0	0	0	0
Rep_1142_c_12	234395	235858	-	msr(D)	1-1464/1464	===============	0/0	100	100	ncbi	NG_048006.1	ABC-F type ribosomal protection protein Msr(D)	MACROLIDE	NA	(MLS)msr(D)	Erythromycin;Azithromycin;Telithromycin;Quinupristin;Pristinamycin_IA;Virginiamycin_S	(MLS)	macrolide|NA|(mls)msr(d)|erythromycin;azithromycin;telithromycin;quinupristin;pristinamycin_ia;virginiamycin_s	macrolide;macrolide;lincosamide;streptogramin;erythromycin;azithromycin;telithromycin;quinupristin;pristinamycin;virginiamycin	macrolide;macrolide;lincosamide;streptogramin;macrolide;macrolide;macrolide;streptogramin;streptogramin;streptogramin	macrolide;macrolide;lincosamide;streptogramin;macrolide;macrolide;macrolide;streptogramin;streptogramin;streptogramin	0	0	0	0	0	0	0	0	1	0	0	0	0	0	0	0	0	0	0	0	0	0	0	0	0	0	0	0
Rep_1142_c_12	235978	237195	-	mef(A)	1-1218/1218	===============	0/0	100	100	ncbi	NG_047958.1	macrolide efflux MFS transporter Mef(A)	MACROLIDE	lincosamide;macrolide;oxazolidinone;phenicol;pleuromutilin;streptogramin;tetracycline	(MLS)mef(A)	Erythromycin;Azithromycin	(MLS)	macrolide|lincosamide;macrolide;oxazolidinone;phenicol;pleuromutilin;streptogramin;tetracycline|(mls)mef(a)|erythromycin;azithromycin	macrolide;lincosamide;macrolide;oxazolidinone;phenicol;pleuromutilin;streptogramin;tetracycline;macrolide;lincosamide;streptogramin;erythromycin;azithromycin	macrolide;lincosamide;macrolide;oxazolidinone;phenicol;pleuromutilin;streptogramin;tetracycline;macrolide;lincosamide;streptogramin;macrolide;macrolide	macrolide;lincosamide;macrolide;oxazolidinone;phenicol;pleuromutilin;streptogramin;tetracycline;macrolide;lincosamide;streptogramin;macrolide;macrolide	0	0	0	0	0	0	0	0	1	0	0	0	0	0	0	0	0	0	0	0	0	0	0	0	0	0	0	0
Rep_1142_c_12	71588	72787	+	pmrA	1-1200/1200	===============	0/0	100	93.92	card	AE007317.1:866210-867410	PmrA is a MFS-type efflux pump expressed in Streptococcus pneumoniae that confers low-level resistance to norfloxacin ciprofloxacin and acriflavine.	NA	fluoroquinolone	NA	NA	NA	NA|fluoroquinolone|NA|NA	fluoroquinolone	fluoroquinolone	fluoroquinolone	0	0	0	0	0	0	0	0	0	0	0	0	0	0	0	0	0	0	0	0	0	0	0	0	0	0	0	0
Rep_1142_c_6	38339	40381	-	(Bla)PBP1a	1-2040/2160	========/======	2022-07-05	94.35	75.6	argannot	JN645776:1-2160	(Bla)PBP1a	NA	NA	(Bla)PBP1a	NA	(Bla)	NA|NA|(bla)pbp1a|NA	beta-lactam	beta-lactam	beta-lactam	0	0	0	0	0	0	0	0	0	0	0	1	0	0	0	0	0	0	0	0	0	0	0	0	0	0	0	0
Rep_1143_c_150	3255	4454	-	pmrA	1-1200/1200	===============	0/0	100	94.75	card	AE007317.1:866210-867410	PmrA is a MFS-type efflux pump expressed in Streptococcus pneumoniae that confers low-level resistance to norfloxacin ciprofloxacin and acriflavine.	NA	fluoroquinolone	NA	NA	NA	NA|fluoroquinolone|NA|NA	fluoroquinolone	fluoroquinolone	fluoroquinolone	0	0	0	0	0	0	0	0	0	0	0	0	0	0	0	0	0	0	0	0	0	0	0	0	0	0	0	0
Rep_1143_c_26	4125	6542	+	(Bla)PBP1b	1-2412/2466	========/======	1934-11-01	97.24	75	argannot	AF101781:1-2466	(Bla)PBP1b	NA	NA	(Bla)PBP1b	NA	(Bla)	NA|NA|(bla)pbp1b|NA	beta-lactam	beta-lactam	beta-lactam	0	0	0	0	0	0	0	0	0	0	0	1	0	0	0	0	0	0	0	0	0	0	0	0	0	0	0	0
Rep_1143_c_26	25952	27646	+	patA	1-1695/1695	===============	0/0	100	93.51	card	AE005672.3:1984810-1983115	PatA is an ABC transporter of Streptococcus pneumoniae that interacts with PatB to confer fluoroquinolone resistance.	NA	fluoroquinolone	NA	NA	NA	NA|fluoroquinolone|NA|NA	fluoroquinolone	fluoroquinolone	fluoroquinolone	0	0	0	0	0	0	0	0	0	0	0	0	0	0	0	0	0	0	0	0	0	0	0	0	0	0	0	0
Rep_1143_c_26	27660	29426	+	patB	1-1767/1767	===============	0/0	100	93.66	card	AE005672.3:1982324-1980557	PatB is an ABC transporter of Streptococcus pneumoniae that interacts with PatA to confer fluoroquinolone resistance..	NA	fluoroquinolone	NA	NA	NA	NA|fluoroquinolone|NA|NA	fluoroquinolone	fluoroquinolone	fluoroquinolone	0	0	0	0	0	0	0	0	0	0	0	0	0	0	0	0	0	0	0	0	0	0	0	0	0	0	0	0
Rep_1143_c_62	25891	27933	-	(Bla)PBP1a	1-2040/2160	========/======	2022-05-03	94.4	76.08	argannot	JN645776:1-2160	(Bla)PBP1a	NA	NA	(Bla)PBP1a	NA	(Bla)	NA|NA|(bla)pbp1a|NA	beta-lactam	beta-lactam	beta-lactam	0	0	0	0	0	0	0	0	0	0	0	1	0	0	0	0	0	0	0	0	0	0	0	0	0	0	0	0
Rep_1143_c_72	2	1471	+	patA	226-1695/1695	.=======/======	2022-02-02	86.67	79.33	card	AE005672.3:1984810-1983115	PatA is an ABC transporter of Streptococcus pneumoniae that interacts with PatB to confer fluoroquinolone resistance.	NA	fluoroquinolone	NA	NA	NA	NA|fluoroquinolone|NA|NA	fluoroquinolone	fluoroquinolone	fluoroquinolone	0	0	0	0	0	0	0	0	0	0	0	0	0	0	0	0	0	0	0	0	0	0	0	0	0	0	0	0
Rep_1143_c_72	1485	3251	+	patB	1-1767/1767	========/======	2022-06-04	99.83	77.8	card	AE005672.3:1982324-1980557	PatB is an ABC transporter of Streptococcus pneumoniae that interacts with PatA to confer fluoroquinolone resistance..	NA	fluoroquinolone	NA	NA	NA	NA|fluoroquinolone|NA|NA	fluoroquinolone	fluoroquinolone	fluoroquinolone	0	0	0	0	0	0	0	0	0	0	0	0	0	0	0	0	0	0	0	0	0	0	0	0	0	0	0	0
Rep_1144_c_10	5075	6274	+	pmrA	1-1200/1200	===============	0/0	100	93.08	card	AE007317.1:866210-867410	PmrA is a MFS-type efflux pump expressed in Streptococcus pneumoniae that confers low-level resistance to norfloxacin ciprofloxacin and acriflavine.	NA	fluoroquinolone	NA	NA	NA	NA|fluoroquinolone|NA|NA	fluoroquinolone	fluoroquinolone	fluoroquinolone	0	0	0	0	0	0	0	0	0	0	0	0	0	0	0	0	0	0	0	0	0	0	0	0	0	0	0	0
Rep_1144_c_103	8142	10091	+	(Bla)PBP1a	62-2011/2160	========/======	2022-04-04	90.19	78.07	argannot	JN645776:1-2160	(Bla)PBP1a	NA	NA	(Bla)PBP1a	NA	(Bla)	NA|NA|(bla)pbp1a|NA	beta-lactam	beta-lactam	beta-lactam	0	0	0	0	0	0	0	0	0	0	0	1	0	0	0	0	0	0	0	0	0	0	0	0	0	0	0	0
Rep_1144_c_113	11512	13977	-	(Bla)PBP1b	1-2466/2466	===============	0/0	100	94.53	argannot	AF101781:1-2466	(Bla)PBP1b	NA	NA	(Bla)PBP1b	NA	(Bla)	NA|NA|(bla)pbp1b|NA	beta-lactam	beta-lactam	beta-lactam	0	0	0	0	0	0	0	0	0	0	0	1	0	0	0	0	0	0	0	0	0	0	0	0	0	0	0	0
Rep_1144_c_144	11971	13890	+	tet(M)	1-1920/1920	===============	0/0	100	99.9	ncbi	NG_048220.1	tetracycline resistance ribosomal protection protein Tet(M)	TETRACYCLINE	tetracycline	(Tet)tetM	Doxycycline;Tetracycline;Minocycline	(Tet)	tetracycline|tetracycline|(tet)tetm|doxycycline;tetracycline;minocycline	tetracycline;tetracycline;tetracycline;doxycycline;tetracycline;minocycline	tetracycline;tetracycline;tetracycline;tetracycline;tetracycline;tetracycline	tetracycline;tetracycline;tetracycline;tetracycline;tetracycline;tetracycline	0	0	0	0	0	0	0	0	0	0	0	0	0	0	0	0	0	0	0	0	0	0	0	0	0	0	0	0
Rep_1144_c_144	14790	15552	+	erm(B)_18	1-762/762	========/======	2022-01-01	100	99.08	resfinder	X66468	erm(B)	MACROLIDE	lincosamide;macrolide;streptogramin	(MLS)erm(B)	Erythromycin;Lincomycin;Clindamycin;Quinupristin;Pristinamycin_IA;Virginiamycin_S	(MLS)	macrolide|lincosamide;macrolide;streptogramin|(mls)erm(b)|erythromycin;lincomycin;clindamycin;quinupristin;pristinamycin_ia;virginiamycin_s	macrolide;lincosamide;macrolide;streptogramin;macrolide;lincosamide;streptogramin;erythromycin;lincomycin;clindamycin;quinupristin;pristinamycin;virginiamycin	macrolide;lincosamide;macrolide;streptogramin;macrolide;lincosamide;streptogramin;macrolide;lincosamide;lincosamide;streptogramin;streptogramin;streptogramin	macrolide;lincosamide;macrolide;streptogramin;macrolide;lincosamide;streptogramin;macrolide;lincosamide;lincosamide;streptogramin;streptogramin;streptogramin	0	0	0	0	0	0	0	0	0	0	0	0	0	0	0	0	0	0	0	0	0	0	0	0	0	0	1	0
Rep_1144_c_97	176	1942	-	patB	1-1767/1767	===============	0/0	100	93.72	card	AE005672.3:1982324-1980557	PatB is an ABC transporter of Streptococcus pneumoniae that interacts with PatA to confer fluoroquinolone resistance..	NA	fluoroquinolone	NA	NA	NA	NA|fluoroquinolone|NA|NA	fluoroquinolone	fluoroquinolone	fluoroquinolone	0	0	0	0	0	0	0	0	0	0	0	0	0	0	0	0	0	0	0	0	0	0	0	0	0	0	0	0
Rep_1144_c_97	1956	3650	-	patA	1-1695/1695	===============	0/0	100	94.81	card	AE005672.3:1984810-1983115	PatA is an ABC transporter of Streptococcus pneumoniae that interacts with PatB to confer fluoroquinolone resistance.	NA	fluoroquinolone	NA	NA	NA	NA|fluoroquinolone|NA|NA	fluoroquinolone	fluoroquinolone	fluoroquinolone	0	0	0	0	0	0	0	0	0	0	0	0	0	0	0	0	0	0	0	0	0	0	0	0	0	0	0	0
Rep_1145_c_13	158	2620	+	(Bla)PBP1b	1-2466/2466	========/======	2022-03-01	99.88	94.73	argannot	AF101781:1-2466	(Bla)PBP1b	NA	NA	(Bla)PBP1b	NA	(Bla)	NA|NA|(bla)pbp1b|NA	beta-lactam	beta-lactam	beta-lactam	0	0	0	0	0	0	0	0	0	0	0	1	0	0	0	0	0	0	0	0	0	0	0	0	0	0	0	0
Rep_1145_c_135	354	1559	+	mef(En2)	1-1206/1206	===============	0/0	100	99.83	ncbi	NG_047980.1	macrolide efflux MFS transporter Mef(En2)	MACROLIDE	macrolide	(MLS)Mef(En2)	NA	(MLS)	macrolide|macrolide|(mls)mef(en2)|NA	macrolide;macrolide;macrolide;lincosamide;streptogramin	macrolide;macrolide;macrolide;lincosamide;streptogramin	macrolide;macrolide;macrolide;lincosamide;streptogramin	0	0	0	0	0	0	0	0	0	0	0	0	0	0	0	0	0	0	0	0	0	0	0	0	0	0	0	0
Rep_1145_c_135	1584	2096	+	lnu(AN2)	1-513/513	===============	0/0	100	100	ncbi	NG_047920.1	lincosamide nucleotidyltransferase Lnu(AN2)	LINCOSAMIDE	NA	NA	NA	NA	lincosamide|NA|NA|NA	lincosamide	lincosamide	lincosamide	0	0	0	0	0	0	0	0	0	0	0	0	0	0	0	0	0	0	0	0	0	0	0	0	0	0	0	0
Rep_1145_c_151	176	1942	-	patB	1-1767/1767	===============	0/0	100	92.42	card	AE005672.3:1982324-1980557	PatB is an ABC transporter of Streptococcus pneumoniae that interacts with PatA to confer fluoroquinolone resistance..	NA	fluoroquinolone	NA	NA	NA	NA|fluoroquinolone|NA|NA	fluoroquinolone	fluoroquinolone	fluoroquinolone	0	0	0	0	0	0	0	0	0	0	0	0	0	0	0	0	0	0	0	0	0	0	0	0	0	0	0	0
Rep_1145_c_151	1956	3650	-	patA	1-1695/1695	===============	0/0	100	93.63	card	AE005672.3:1984810-1983115	PatA is an ABC transporter of Streptococcus pneumoniae that interacts with PatB to confer fluoroquinolone resistance.	NA	fluoroquinolone	NA	NA	NA	NA|fluoroquinolone|NA|NA	fluoroquinolone	fluoroquinolone	fluoroquinolone	0	0	0	0	0	0	0	0	0	0	0	0	0	0	0	0	0	0	0	0	0	0	0	0	0	0	0	0
Rep_1145_c_258	810	1658	-	RlmA(II)	1-849/849	===============	0/0	100	91.17	card	CP007593.1:2148923-2149772	RlmA(II) is a methyltransferase found in Streptococcus pneumoniae and confers resistance to mycinamicin tylosin and lincosamides. Specifically this enzyme adds a methyl group to guanosine 748 (E. coli numbering) of 23S ribosomal RNA.	NA	lincosamide;macrolide	NA	NA	NA	NA|lincosamide;macrolide|NA|NA	lincosamide;macrolide	lincosamide;macrolide	lincosamide;macrolide	0	0	0	0	0	0	0	0	0	0	0	0	0	0	0	0	0	0	0	0	0	0	0	0	0	0	0	0
Rep_1145_c_33	6141	7340	+	pmrA	1-1200/1200	===============	0/0	100	94.5	card	AE007317.1:866210-867410	PmrA is a MFS-type efflux pump expressed in Streptococcus pneumoniae that confers low-level resistance to norfloxacin ciprofloxacin and acriflavine.	NA	fluoroquinolone	NA	NA	NA	NA|fluoroquinolone|NA|NA	fluoroquinolone	fluoroquinolone	fluoroquinolone	0	0	0	0	0	0	0	0	0	0	0	0	0	0	0	0	0	0	0	0	0	0	0	0	0	0	0	0
Rep_1146_c_0	32948	35131	-	(Bla)PBP1a	1-2160/2160	========/======	2024-07-01	100	75.09	argannot	JN645776:1-2160	(Bla)PBP1a	NA	NA	(Bla)PBP1a	NA	(Bla)	NA|NA|(bla)pbp1a|NA	beta-lactam	beta-lactam	beta-lactam	0	0	0	0	0	0	0	0	0	0	0	1	0	0	0	0	0	0	0	0	0	0	0	0	0	0	0	0
Rep_1146_c_32	11137	12336	+	pmrA	1-1200/1200	===============	0/0	100	93	card	AE007317.1:866210-867410	PmrA is a MFS-type efflux pump expressed in Streptococcus pneumoniae that confers low-level resistance to norfloxacin ciprofloxacin and acriflavine.	NA	fluoroquinolone	NA	NA	NA	NA|fluoroquinolone|NA|NA	fluoroquinolone	fluoroquinolone	fluoroquinolone	0	0	0	0	0	0	0	0	0	0	0	0	0	0	0	0	0	0	0	0	0	0	0	0	0	0	0	0
Rep_1147_c_149	655	2823	-	(Bla)PBP1b	181-2349/2466	.=======/======	2022-04-03	87.88	74.25	argannot	AF101781:1-2466	(Bla)PBP1b	NA	NA	(Bla)PBP1b	NA	(Bla)	NA|NA|(bla)pbp1b|NA	beta-lactam	beta-lactam	beta-lactam	0	0	0	0	0	0	0	0	0	0	0	1	0	0	0	0	0	0	0	0	0	0	0	0	0	0	0	0
Rep_1147_c_149	6979	7820	+	RlmA(II)	1-841/849	========/======	2022-01-01	99.06	85.04	card	CP007593.1:2148923-2149772	RlmA(II) is a methyltransferase found in Streptococcus pneumoniae and confers resistance to mycinamicin tylosin and lincosamides. Specifically this enzyme adds a methyl group to guanosine 748 (E. coli numbering) of 23S ribosomal RNA.	NA	lincosamide;macrolide	NA	NA	NA	NA|lincosamide;macrolide|NA|NA	lincosamide;macrolide	lincosamide;macrolide	lincosamide;macrolide	0	0	0	0	0	0	0	0	0	0	0	0	0	0	0	0	0	0	0	0	0	0	0	0	0	0	0	0
Rep_1147_c_224	152	1918	-	patB	1-1767/1767	========/======	2022-04-02	99.89	81.57	card	AE005672.3:1982324-1980557	PatB is an ABC transporter of Streptococcus pneumoniae that interacts with PatA to confer fluoroquinolone resistance..	NA	fluoroquinolone	NA	NA	NA	NA|fluoroquinolone|NA|NA	fluoroquinolone	fluoroquinolone	fluoroquinolone	0	0	0	0	0	0	0	0	0	0	0	0	0	0	0	0	0	0	0	0	0	0	0	0	0	0	0	0
Rep_1147_c_29	2385	3985	+	patA	1-1601/1695	===============	0/0	94.45	79.89	card	AE005672.3:1984810-1983115	PatA is an ABC transporter of Streptococcus pneumoniae that interacts with PatB to confer fluoroquinolone resistance.	NA	fluoroquinolone	NA	NA	NA	NA|fluoroquinolone|NA|NA	fluoroquinolone	fluoroquinolone	fluoroquinolone	0	0	0	0	0	0	0	0	0	0	0	0	0	0	0	0	0	0	0	0	0	0	0	0	0	0	0	0
Rep_1147_c_62	8114	10258	+	(Bla)PBP1a	1-2160/2160	========/======	2029-08-01	98.98	77.39	argannot	JN645776:1-2160	(Bla)PBP1a	NA	NA	(Bla)PBP1a	NA	(Bla)	NA|NA|(bla)pbp1a|NA	beta-lactam	beta-lactam	beta-lactam	0	0	0	0	0	0	0	0	0	0	0	1	0	0	0	0	0	0	0	0	0	0	0	0	0	0	0	0
Rep_1147_c_93	1522	2267	-	erm(B)	1-747/747	========/======	2022-01-01	99.87	99.6	ncbi	NG_047801.1	23S rRNA (adenine(2058)-N(6))-methyltransferase Erm(B)	MACROLIDE	lincosamide;macrolide;streptogramin	(MLS)erm(B)	Erythromycin;Lincomycin;Clindamycin;Quinupristin;Pristinamycin_IA;Virginiamycin_S	(MLS)	macrolide|lincosamide;macrolide;streptogramin|(mls)erm(b)|erythromycin;lincomycin;clindamycin;quinupristin;pristinamycin_ia;virginiamycin_s	macrolide;lincosamide;macrolide;streptogramin;macrolide;lincosamide;streptogramin;erythromycin;lincomycin;clindamycin;quinupristin;pristinamycin;virginiamycin	macrolide;lincosamide;macrolide;streptogramin;macrolide;lincosamide;streptogramin;macrolide;lincosamide;lincosamide;streptogramin;streptogramin;streptogramin	macrolide;lincosamide;macrolide;streptogramin;macrolide;lincosamide;streptogramin;macrolide;lincosamide;lincosamide;streptogramin;streptogramin;streptogramin	0	0	0	0	0	0	0	0	0	0	0	0	0	0	0	0	0	0	0	0	0	0	0	0	0	0	1	0
Rep_1148_c_1	151467	152661	+	pmrA	6-1200/1200	========/======	2022-04-02	99.42	78.61	card	AE007317.1:866210-867410	PmrA is a MFS-type efflux pump expressed in Streptococcus pneumoniae that confers low-level resistance to norfloxacin ciprofloxacin and acriflavine.	NA	fluoroquinolone	NA	NA	NA	NA|fluoroquinolone|NA|NA	fluoroquinolone	fluoroquinolone	fluoroquinolone	0	0	0	0	0	0	0	0	0	0	0	0	0	0	0	0	0	0	0	0	0	0	0	0	0	0	0	0
Rep_1148_c_3	4337	6505	-	(Bla)PBP1a	1-2160/2160	========/======	2021-03-01	99.72	76.92	argannot	JN645776:1-2160	(Bla)PBP1a	NA	NA	(Bla)PBP1a	NA	(Bla)	NA|NA|(bla)pbp1a|NA	beta-lactam	beta-lactam	beta-lactam	0	0	0	0	0	0	0	0	0	0	0	1	0	0	0	0	0	0	0	0	0	0	0	0	0	0	0	0
Rep_1148_c_5	94888	95736	-	RlmA(II)	1-849/849	========/======	2022-02-02	99.88	84.71	card	CP007593.1:2148923-2149772	RlmA(II) is a methyltransferase found in Streptococcus pneumoniae and confers resistance to mycinamicin tylosin and lincosamides. Specifically this enzyme adds a methyl group to guanosine 748 (E. coli numbering) of 23S ribosomal RNA.	NA	lincosamide;macrolide	NA	NA	NA	NA|lincosamide;macrolide|NA|NA	lincosamide;macrolide	lincosamide;macrolide	lincosamide;macrolide	0	0	0	0	0	0	0	0	0	0	0	0	0	0	0	0	0	0	0	0	0	0	0	0	0	0	0	0
Rep_1148_c_5	99879	102141	+	(Bla)PBP1b	149-2409/2466	========/======	2014-07-01	91.44	73.82	argannot	AF101781:1-2466	(Bla)PBP1b	NA	NA	(Bla)PBP1b	NA	(Bla)	NA|NA|(bla)pbp1b|NA	beta-lactam	beta-lactam	beta-lactam	0	0	0	0	0	0	0	0	0	0	0	1	0	0	0	0	0	0	0	0	0	0	0	0	0	0	0	0
Rep_1148_c_5	108663	110353	+	patA	1-1691/1695	===============	0/0	99.76	80.37	card	AE005672.3:1984810-1983115	PatA is an ABC transporter of Streptococcus pneumoniae that interacts with PatB to confer fluoroquinolone resistance.	NA	fluoroquinolone	NA	NA	NA	NA|fluoroquinolone|NA|NA	fluoroquinolone	fluoroquinolone	fluoroquinolone	0	0	0	0	0	0	0	0	0	0	0	0	0	0	0	0	0	0	0	0	0	0	0	0	0	0	0	0
Rep_1148_c_5	110371	112136	+	patB	1-1766/1767	========/======	2022-04-02	99.83	80.49	card	AE005672.3:1982324-1980557	PatB is an ABC transporter of Streptococcus pneumoniae that interacts with PatA to confer fluoroquinolone resistance..	NA	fluoroquinolone	NA	NA	NA	NA|fluoroquinolone|NA|NA	fluoroquinolone	fluoroquinolone	fluoroquinolone	0	0	0	0	0	0	0	0	0	0	0	0	0	0	0	0	0	0	0	0	0	0	0	0	0	0	0	0
Rep_1149_c_23	6622	8790	-	(Bla)PBP1a	1-2160/2160	========/======	2021-04-01	99.72	77.1	argannot	JN645776:1-2160	(Bla)PBP1a	NA	NA	(Bla)PBP1a	NA	(Bla)	NA|NA|(bla)pbp1a|NA	beta-lactam	beta-lactam	beta-lactam	0	0	0	0	0	0	0	0	0	0	0	1	0	0	0	0	0	0	0	0	0	0	0	0	0	0	0	0
Rep_1149_c_41	2110	4350	-	(Bla)PBP1b	172-2409/2466	========/======	2022-11-04	90.59	74.03	argannot	AF101781:1-2466	(Bla)PBP1b	NA	NA	(Bla)PBP1b	NA	(Bla)	NA|NA|(bla)pbp1b|NA	beta-lactam	beta-lactam	beta-lactam	0	0	0	0	0	0	0	0	0	0	0	1	0	0	0	0	0	0	0	0	0	0	0	0	0	0	0	0
Rep_1149_c_41	5998	6840	+	RlmA(II)	1-843/849	===============	0/0	99.29	85.77	card	CP007593.1:2148923-2149772	RlmA(II) is a methyltransferase found in Streptococcus pneumoniae and confers resistance to mycinamicin tylosin and lincosamides. Specifically this enzyme adds a methyl group to guanosine 748 (E. coli numbering) of 23S ribosomal RNA.	NA	lincosamide;macrolide	NA	NA	NA	NA|lincosamide;macrolide|NA|NA	lincosamide;macrolide	lincosamide;macrolide	lincosamide;macrolide	0	0	0	0	0	0	0	0	0	0	0	0	0	0	0	0	0	0	0	0	0	0	0	0	0	0	0	0
Rep_1149_c_48	2684	4374	+	patA	1-1691/1695	===============	0/0	99.76	80.19	card	AE005672.3:1984810-1983115	PatA is an ABC transporter of Streptococcus pneumoniae that interacts with PatB to confer fluoroquinolone resistance.	NA	fluoroquinolone	NA	NA	NA	NA|fluoroquinolone|NA|NA	fluoroquinolone	fluoroquinolone	fluoroquinolone	0	0	0	0	0	0	0	0	0	0	0	0	0	0	0	0	0	0	0	0	0	0	0	0	0	0	0	0
Rep_1149_c_48	4392	6158	+	patB	1-1767/1767	========/======	2022-04-02	99.89	80.78	card	AE005672.3:1982324-1980557	PatB is an ABC transporter of Streptococcus pneumoniae that interacts with PatA to confer fluoroquinolone resistance..	NA	fluoroquinolone	NA	NA	NA	NA|fluoroquinolone|NA|NA	fluoroquinolone	fluoroquinolone	fluoroquinolone	0	0	0	0	0	0	0	0	0	0	0	0	0	0	0	0	0	0	0	0	0	0	0	0	0	0	0	0
Rep_1150_c_2	42835	44029	-	pmrA	6-1200/1200	========/======	2022-10-04	99.17	78.17	card	AE007317.1:866210-867410	PmrA is a MFS-type efflux pump expressed in Streptococcus pneumoniae that confers low-level resistance to norfloxacin ciprofloxacin and acriflavine.	NA	fluoroquinolone	NA	NA	NA	NA|fluoroquinolone|NA|NA	fluoroquinolone	fluoroquinolone	fluoroquinolone	0	0	0	0	0	0	0	0	0	0	0	0	0	0	0	0	0	0	0	0	0	0	0	0	0	0	0	0
Rep_1150_c_26	22124	22972	-	RlmA(II)	1-849/849	===============	0/0	100	84.92	card	CP007593.1:2148923-2149772	RlmA(II) is a methyltransferase found in Streptococcus pneumoniae and confers resistance to mycinamicin tylosin and lincosamides. Specifically this enzyme adds a methyl group to guanosine 748 (E. coli numbering) of 23S ribosomal RNA.	NA	lincosamide;macrolide	NA	NA	NA	NA|lincosamide;macrolide|NA|NA	lincosamide;macrolide	lincosamide;macrolide	lincosamide;macrolide	0	0	0	0	0	0	0	0	0	0	0	0	0	0	0	0	0	0	0	0	0	0	0	0	0	0	0	0
Rep_1150_c_4	34191	36353	+	(Bla)PBP1a	1-2160/2160	========/======	2022-07-03	99.91	78.84	argannot	JN645776:1-2160	(Bla)PBP1a	NA	NA	(Bla)PBP1a	NA	(Bla)	NA|NA|(bla)pbp1a|NA	beta-lactam	beta-lactam	beta-lactam	0	0	0	0	0	0	0	0	0	0	0	1	0	0	0	0	0	0	0	0	0	0	0	0	0	0	0	0
Rep_1150_c_52	3066	4756	+	patA	1-1691/1695	===============	0/0	99.76	79.89	card	AE005672.3:1984810-1983115	PatA is an ABC transporter of Streptococcus pneumoniae that interacts with PatB to confer fluoroquinolone resistance.	NA	fluoroquinolone	NA	NA	NA	NA|fluoroquinolone|NA|NA	fluoroquinolone	fluoroquinolone	fluoroquinolone	0	0	0	0	0	0	0	0	0	0	0	0	0	0	0	0	0	0	0	0	0	0	0	0	0	0	0	0
Rep_1150_c_52	4774	6540	+	patB	1-1767/1767	========/======	2022-04-02	99.89	80.84	card	AE005672.3:1982324-1980557	PatB is an ABC transporter of Streptococcus pneumoniae that interacts with PatA to confer fluoroquinolone resistance..	NA	fluoroquinolone	NA	NA	NA	NA|fluoroquinolone|NA|NA	fluoroquinolone	fluoroquinolone	fluoroquinolone	0	0	0	0	0	0	0	0	0	0	0	0	0	0	0	0	0	0	0	0	0	0	0	0	0	0	0	0
Rep_1150_c_59	4381	6558	-	(Bla)PBP1b	172-2349/2466	========/======	2022-04-03	88.24	74.27	argannot	AF101781:1-2466	(Bla)PBP1b	NA	NA	(Bla)PBP1b	NA	(Bla)	NA|NA|(bla)pbp1b|NA	beta-lactam	beta-lactam	beta-lactam	0	0	0	0	0	0	0	0	0	0	0	1	0	0	0	0	0	0	0	0	0	0	0	0	0	0	0	0
Rep_1151_c_100	2164	3358	-	pmrA	6-1200/1200	========/======	2022-10-04	99.17	78.42	card	AE007317.1:866210-867410	PmrA is a MFS-type efflux pump expressed in Streptococcus pneumoniae that confers low-level resistance to norfloxacin ciprofloxacin and acriflavine.	NA	fluoroquinolone	NA	NA	NA	NA|fluoroquinolone|NA|NA	fluoroquinolone	fluoroquinolone	fluoroquinolone	0	0	0	0	0	0	0	0	0	0	0	0	0	0	0	0	0	0	0	0	0	0	0	0	0	0	0	0
Rep_1151_c_104	594	1434	-	RlmA(II)	1-841/849	========/======	2022-02-02	98.94	84.32	card	CP007593.1:2148923-2149772	RlmA(II) is a methyltransferase found in Streptococcus pneumoniae and confers resistance to mycinamicin tylosin and lincosamides. Specifically this enzyme adds a methyl group to guanosine 748 (E. coli numbering) of 23S ribosomal RNA.	NA	lincosamide;macrolide	NA	NA	NA	NA|lincosamide;macrolide|NA|NA	lincosamide;macrolide	lincosamide;macrolide	lincosamide;macrolide	0	0	0	0	0	0	0	0	0	0	0	0	0	0	0	0	0	0	0	0	0	0	0	0	0	0	0	0
Rep_1151_c_104	5599	7794	+	(Bla)PBP1b	172-2367/2466	========/======	2022-04-03	88.97	74.02	argannot	AF101781:1-2466	(Bla)PBP1b	NA	NA	(Bla)PBP1b	NA	(Bla)	NA|NA|(bla)pbp1b|NA	beta-lactam	beta-lactam	beta-lactam	0	0	0	0	0	0	0	0	0	0	0	1	0	0	0	0	0	0	0	0	0	0	0	0	0	0	0	0
Rep_1151_c_20	7984	9674	+	patA	1-1691/1695	===============	0/0	99.76	79.89	card	AE005672.3:1984810-1983115	PatA is an ABC transporter of Streptococcus pneumoniae that interacts with PatB to confer fluoroquinolone resistance.	NA	fluoroquinolone	NA	NA	NA	NA|fluoroquinolone|NA|NA	fluoroquinolone	fluoroquinolone	fluoroquinolone	0	0	0	0	0	0	0	0	0	0	0	0	0	0	0	0	0	0	0	0	0	0	0	0	0	0	0	0
Rep_1151_c_20	9692	11458	+	patB	1-1767/1767	========/======	2022-04-02	99.89	80.61	card	AE005672.3:1982324-1980557	PatB is an ABC transporter of Streptococcus pneumoniae that interacts with PatA to confer fluoroquinolone resistance..	NA	fluoroquinolone	NA	NA	NA	NA|fluoroquinolone|NA|NA	fluoroquinolone	fluoroquinolone	fluoroquinolone	0	0	0	0	0	0	0	0	0	0	0	0	0	0	0	0	0	0	0	0	0	0	0	0	0	0	0	0
Rep_1151_c_39	21244	23409	-	(Bla)PBP1a	1-2160/2160	========/======	2022-12-05	99.86	77.82	argannot	JN645776:1-2160	(Bla)PBP1a	NA	NA	(Bla)PBP1a	NA	(Bla)	NA|NA|(bla)pbp1a|NA	beta-lactam	beta-lactam	beta-lactam	0	0	0	0	0	0	0	0	0	0	0	1	0	0	0	0	0	0	0	0	0	0	0	0	0	0	0	0
Rep_1152_c_15	3493	4687	+	pmrA	6-1200/1200	========/======	2022-08-04	99.25	78.48	card	AE007317.1:866210-867410	PmrA is a MFS-type efflux pump expressed in Streptococcus pneumoniae that confers low-level resistance to norfloxacin ciprofloxacin and acriflavine.	NA	fluoroquinolone	NA	NA	NA	NA|fluoroquinolone|NA|NA	fluoroquinolone	fluoroquinolone	fluoroquinolone	0	0	0	0	0	0	0	0	0	0	0	0	0	0	0	0	0	0	0	0	0	0	0	0	0	0	0	0
Rep_1152_c_29	328	2018	+	patA	1-1691/1695	===============	0/0	99.76	80.37	card	AE005672.3:1984810-1983115	PatA is an ABC transporter of Streptococcus pneumoniae that interacts with PatB to confer fluoroquinolone resistance.	NA	fluoroquinolone	NA	NA	NA	NA|fluoroquinolone|NA|NA	fluoroquinolone	fluoroquinolone	fluoroquinolone	0	0	0	0	0	0	0	0	0	0	0	0	0	0	0	0	0	0	0	0	0	0	0	0	0	0	0	0
Rep_1152_c_29	2036	3802	+	patB	1-1767/1767	========/======	2022-04-02	99.89	80.84	card	AE005672.3:1982324-1980557	PatB is an ABC transporter of Streptococcus pneumoniae that interacts with PatA to confer fluoroquinolone resistance..	NA	fluoroquinolone	NA	NA	NA	NA|fluoroquinolone|NA|NA	fluoroquinolone	fluoroquinolone	fluoroquinolone	0	0	0	0	0	0	0	0	0	0	0	0	0	0	0	0	0	0	0	0	0	0	0	0	0	0	0	0
Rep_1152_c_89	486	2672	-	(Bla)PBP1b	181-2367/2466	.=======/======	2022-04-03	88.61	74.1	argannot	AF101781:1-2466	(Bla)PBP1b	NA	NA	(Bla)PBP1b	NA	(Bla)	NA|NA|(bla)pbp1b|NA	beta-lactam	beta-lactam	beta-lactam	0	0	0	0	0	0	0	0	0	0	0	1	0	0	0	0	0	0	0	0	0	0	0	0	0	0	0	0
Rep_1152_c_89	4325	5165	+	RlmA(II)	1-849/849	========/======	2022-08-02	99.06	85.51	card	CP007593.1:2148923-2149772	RlmA(II) is a methyltransferase found in Streptococcus pneumoniae and confers resistance to mycinamicin tylosin and lincosamides. Specifically this enzyme adds a methyl group to guanosine 748 (E. coli numbering) of 23S ribosomal RNA.	NA	lincosamide;macrolide	NA	NA	NA	NA|lincosamide;macrolide|NA|NA	lincosamide;macrolide	lincosamide;macrolide	lincosamide;macrolide	0	0	0	0	0	0	0	0	0	0	0	0	0	0	0	0	0	0	0	0	0	0	0	0	0	0	0	0
Rep_1152_c_9	41	2206	-	(Bla)PBP1a	1-2160/2160	========/======	2022-12-05	99.86	78.42	argannot	JN645776:1-2160	(Bla)PBP1a	NA	NA	(Bla)PBP1a	NA	(Bla)	NA|NA|(bla)pbp1a|NA	beta-lactam	beta-lactam	beta-lactam	0	0	0	0	0	0	0	0	0	0	0	1	0	0	0	0	0	0	0	0	0	0	0	0	0	0	0	0
Rep_1153_c_104	1334	3499	+	(Bla)PBP1a	1-2160/2160	========/======	2022-10-04	99.91	77.77	argannot	JN645776:1-2160	(Bla)PBP1a	NA	NA	(Bla)PBP1a	NA	(Bla)	NA|NA|(bla)pbp1a|NA	beta-lactam	beta-lactam	beta-lactam	0	0	0	0	0	0	0	0	0	0	0	1	0	0	0	0	0	0	0	0	0	0	0	0	0	0	0	0
Rep_1153_c_144	2328	3522	-	pmrA	6-1200/1200	========/======	2022-04-02	99.42	78.28	card	AE007317.1:866210-867410	PmrA is a MFS-type efflux pump expressed in Streptococcus pneumoniae that confers low-level resistance to norfloxacin ciprofloxacin and acriflavine.	NA	fluoroquinolone	NA	NA	NA	NA|fluoroquinolone|NA|NA	fluoroquinolone	fluoroquinolone	fluoroquinolone	0	0	0	0	0	0	0	0	0	0	0	0	0	0	0	0	0	0	0	0	0	0	0	0	0	0	0	0
Rep_1153_c_2	954	3166	-	(Bla)PBP1b	136-2349/2466	========/======	2022-05-04	89.66	73.92	argannot	AF101781:1-2466	(Bla)PBP1b	NA	NA	(Bla)PBP1b	NA	(Bla)	NA|NA|(bla)pbp1b|NA	beta-lactam	beta-lactam	beta-lactam	0	0	0	0	0	0	0	0	0	0	0	1	0	0	0	0	0	0	0	0	0	0	0	0	0	0	0	0
Rep_1153_c_2	4760	5600	+	RlmA(II)	1-841/849	========/======	2022-02-02	98.94	85.15	card	CP007593.1:2148923-2149772	RlmA(II) is a methyltransferase found in Streptococcus pneumoniae and confers resistance to mycinamicin tylosin and lincosamides. Specifically this enzyme adds a methyl group to guanosine 748 (E. coli numbering) of 23S ribosomal RNA.	NA	lincosamide;macrolide	NA	NA	NA	NA|lincosamide;macrolide|NA|NA	lincosamide;macrolide	lincosamide;macrolide	lincosamide;macrolide	0	0	0	0	0	0	0	0	0	0	0	0	0	0	0	0	0	0	0	0	0	0	0	0	0	0	0	0
Rep_1153_c_9	4493	6259	-	patB	1-1767/1767	========/======	2022-04-02	99.89	80.61	card	AE005672.3:1982324-1980557	PatB is an ABC transporter of Streptococcus pneumoniae that interacts with PatA to confer fluoroquinolone resistance..	NA	fluoroquinolone	NA	NA	NA	NA|fluoroquinolone|NA|NA	fluoroquinolone	fluoroquinolone	fluoroquinolone	0	0	0	0	0	0	0	0	0	0	0	0	0	0	0	0	0	0	0	0	0	0	0	0	0	0	0	0
Rep_1153_c_9	6277	7967	-	patA	1-1691/1695	===============	0/0	99.76	79.95	card	AE005672.3:1984810-1983115	PatA is an ABC transporter of Streptococcus pneumoniae that interacts with PatB to confer fluoroquinolone resistance.	NA	fluoroquinolone	NA	NA	NA	NA|fluoroquinolone|NA|NA	fluoroquinolone	fluoroquinolone	fluoroquinolone	0	0	0	0	0	0	0	0	0	0	0	0	0	0	0	0	0	0	0	0	0	0	0	0	0	0	0	0
Rep_1154_c_0	282932	284851	+	tet(M)	1-1920/1920	===============	0/0	100	100	ncbi	NG_048232.1	tetracycline resistance ribosomal protection protein Tet(M)	TETRACYCLINE	tetracycline	(Tet)tetM	Doxycycline;Tetracycline;Minocycline	(Tet)	tetracycline|tetracycline|(tet)tetm|doxycycline;tetracycline;minocycline	tetracycline;tetracycline;tetracycline;doxycycline;tetracycline;minocycline	tetracycline;tetracycline;tetracycline;tetracycline;tetracycline;tetracycline	tetracycline;tetracycline;tetracycline;tetracycline;tetracycline;tetracycline	0	0	0	0	0	0	0	0	0	0	0	0	0	0	0	0	0	0	0	0	0	0	0	0	0	0	0	0
Rep_1154_c_2	387639	388370	+	erm(A)	1-732/732	===============	0/0	100	100	ncbi	NG_047790.1	23S rRNA (adenine(2058)-N(6))-methyltransferase Erm(A)	MACROLIDE	lincosamide;macrolide;streptogramin	(MLS)erm(A)	Erythromycin;Lincomycin;Clindamycin;Quinupristin;Pristinamycin_IA;Virginiamycin_S	(MLS)	macrolide|lincosamide;macrolide;streptogramin|(mls)erm(a)|erythromycin;lincomycin;clindamycin;quinupristin;pristinamycin_ia;virginiamycin_s	macrolide;lincosamide;macrolide;streptogramin;macrolide;lincosamide;streptogramin;erythromycin;lincomycin;clindamycin;quinupristin;pristinamycin;virginiamycin	macrolide;lincosamide;macrolide;streptogramin;macrolide;lincosamide;streptogramin;macrolide;lincosamide;lincosamide;streptogramin;streptogramin;streptogramin	macrolide;lincosamide;macrolide;streptogramin;macrolide;lincosamide;streptogramin;macrolide;lincosamide;lincosamide;streptogramin;streptogramin;streptogramin	0	0	0	0	0	0	0	0	0	0	0	0	0	0	0	0	0	0	0	0	0	0	0	0	0	0	1	0
Rep_1154_c_3	61165	62100	+	mre(A)_1	1-936/936	===============	0/0	100	100	resfinder	U92073	mre(A)	NA	NA	NA	Erythromycin;Azithromycin;Spiramycin	NA	NA|NA|NA|erythromycin;azithromycin;spiramycin	erythromycin;azithromycin;spiramycin	macrolide;macrolide;spiramycin	macrolide;macrolide;spiramycin	0	0	0	0	0	0	0	0	1	0	0	0	0	0	0	0	0	0	0	0	0	0	0	0	0	0	0	0
Rep_1154_c_5	77063	79606	+	Streptococcus_agalactiae_mprF	1-2544/2544	===============	0/0	100	99.57	card	AE009948.1:2113820-2111276	MprF is a integral membrane protein that modifies the negatively-charged phosphatidylglycerol on the membrane surface. This confers resistance to cationic peptides that disrupt the cell membrane including defensins.	NA	peptide	NA	NA	NA	NA|peptide|NA|NA	peptide	peptide	peptide	0	0	0	0	0	0	0	0	0	0	0	0	0	0	0	0	0	0	0	0	0	0	0	0	0	0	0	0
Rep_1155_c_202	5809	7028	+	lmrP	1-1220/1221	===============	0/0	99.92	93.93	card	CP000259.1:1770310-1769089	lmrP is a proton motive force-dependent drug transporter that is part of the MFS efflux pump family.	NA	lincosamide;macrolide;streptogramin;tetracycline	NA	NA	NA	NA|lincosamide;macrolide;streptogramin;tetracycline|NA|NA	lincosamide;macrolide;streptogramin;tetracycline	lincosamide;macrolide;streptogramin;tetracycline	lincosamide;macrolide;streptogramin;tetracycline	0	0	0	0	0	0	0	0	0	0	0	0	0	0	0	0	0	0	0	0	0	0	0	0	0	0	0	0
Rep_1157_c_16	9603	11411	+	(Bla)PBP1a	82-1881/2160	========/=====.	14/35	82.73	71.46	argannot	JN645776:1-2160	(Bla)PBP1a	NA	NA	(Bla)PBP1a	NA	(Bla)	NA|NA|(bla)pbp1a|NA	beta-lactam	beta-lactam	beta-lactam	0	0	0	0	0	0	0	0	0	0	0	1	0	0	0	0	0	0	0	0	0	0	0	0	0	0	0	0
Rep_1157_c_3	42128	43328	+	mefE	1-1201/1212	===============	0/0	99.09	85.01	card	AE007317.1:953382-954594	mefE is a proton motive efflux pump in Streptococcus pneumoniae that confers resistance to macrolides. It is found on the same operon as mefA and the ABC-efflux pump mel.	NA	macrolide	NA	NA	NA	NA|macrolide|NA|NA	macrolide	macrolide	macrolide	0	0	0	0	0	0	0	0	0	0	0	0	0	0	0	0	0	0	0	0	0	0	0	0	0	0	0	0
Rep_1158_c_9	49683	51493	+	(Bla)PBP1a	82-1883/2160	========/=====.	2027-10-01	83.01	72.91	argannot	JN645776:1-2160	(Bla)PBP1a	NA	NA	(Bla)PBP1a	NA	(Bla)	NA|NA|(bla)pbp1a|NA	beta-lactam	beta-lactam	beta-lactam	0	0	0	0	0	0	0	0	0	0	0	1	0	0	0	0	0	0	0	0	0	0	0	0	0	0	0	0
Rep_1159_c_7	18500	20308	-	(Bla)PBP1a	82-1881/2160	========/=====.	2027-10-01	82.92	72.66	argannot	JN645776:1-2160	(Bla)PBP1a	NA	NA	(Bla)PBP1a	NA	(Bla)	NA|NA|(bla)pbp1a|NA	beta-lactam	beta-lactam	beta-lactam	0	0	0	0	0	0	0	0	0	0	0	1	0	0	0	0	0	0	0	0	0	0	0	0	0	0	0	0
Rep_116_c_11	6748	7211	+	nimD	1-464/495	===============	0/0	93.74	82.11	ncbi	NG_048014.1	nitroimidazole resistance protein NimD	NITROIMIDAZOLE	NA	(Ntmdz)nimD_Nitroimidazole_Gene	nim	(Ntmdz)	nitroimidazole|NA|(ntmdz)nimd_nitroimidazole_gene|nim	nitroimidazole;nitroimidazole;nitroimidazole	nitroimidazole;nitroimidazole;nitroimidazole	nitroimidazole;nitroimidazole;nitroimidazole	0	0	0	0	0	0	0	0	0	0	0	0	0	0	0	0	0	0	0	0	0	0	0	0	0	0	0	0
Rep_116_c_4	54071	54845	+	cfxA6	123-899/963	.=======/======	2022-02-01	80.48	70.14	ncbi	NG_064793.1	class A broad-spectrum beta-lactamase CfxA6	BETA-LACTAM	cephamycin	(Bla)cfxA6	cfx	(Bla)	beta-lactam|cephamycin|(bla)cfxa6|cfx	beta-lactam;cephamycin;beta-lactam;cephamycin	beta-lactam;cephamycin;beta-lactam;cephamycin	beta-lactam;beta-lactam;beta-lactam;beta-lactam	0	0	0	0	0	0	0	0	0	0	0	1	0	0	0	0	0	0	0	0	0	0	1	0	0	0	0	0
Rep_1160_c_0	21436	22544	+	emeA	9-1145/1182	========/======	1940-08-01	93.32	72.88	card	AB091338:173-1355	A multidrug efflux pump from Enterococcus faecalis. There exist efflux activity of several antimicrobial agents such as DAPI Hoechst 33342 and acriflavine. Efflux of DAPI via EmeA was strongly inhibited by reserpine.	NA	acridine_dye	NA	NA	NA	NA|acridine_dye|NA|NA	acridine_dye	disinfecting_agents_and_intercalating_dyes	disinfecting_agents_and_intercalating_dyes	1	0	0	0	0	0	0	0	0	0	0	0	0	0	0	0	0	0	0	0	0	0	0	0	0	0	0	0
Rep_1160_c_10	73731	74987	+	mdt(A)_1	1-1257/1257	===============	0/0	100	89.1	resfinder	X92946	mdt(A)	NA	NA	NA	Erythromycin;Azithromycin;Tetracycline	NA	NA|NA|NA|erythromycin;azithromycin;tetracycline	erythromycin;azithromycin;tetracycline	macrolide;macrolide;tetracycline	macrolide;macrolide;tetracycline	0	0	0	0	0	0	0	0	1	0	0	0	0	0	0	0	0	0	0	0	0	0	0	0	0	0	0	0
Rep_1160_c_7	39501	41015	-	lmrD	481-1995/1995	...=====/======	2022-08-01	75.39	75.95	card	CP033607.1:310893-312888	lmrD is a chromosomally-encoded efflux pump that confers resistance to lincosamides in Streptomyces lincolnensis and Lactococcus lactis. It can dimerize with lmrC	NA	lincosamide	NA	NA	NA	NA|lincosamide|NA|NA	lincosamide	lincosamide	lincosamide	0	0	0	0	0	0	0	0	0	0	0	0	0	0	0	0	0	0	0	0	0	0	0	0	0	0	0	0
Rep_1161_c_11	164232	165746	-	lmrD	481-1995/1995	...=====/======	2022-11-01	75.39	75.75	card	CP033607.1:310893-312888	lmrD is a chromosomally-encoded efflux pump that confers resistance to lincosamides in Streptomyces lincolnensis and Lactococcus lactis. It can dimerize with lmrC	NA	lincosamide	NA	NA	NA	NA|lincosamide|NA|NA	lincosamide	lincosamide	lincosamide	0	0	0	0	0	0	0	0	0	0	0	0	0	0	0	0	0	0	0	0	0	0	0	0	0	0	0	0
Rep_1161_c_14	82358	83614	-	mdt(A)_1	1-1257/1257	===============	0/0	100	99.12	resfinder	X92946	mdt(A)	NA	NA	NA	Erythromycin;Azithromycin;Tetracycline	NA	NA|NA|NA|erythromycin;azithromycin;tetracycline	erythromycin;azithromycin;tetracycline	macrolide;macrolide;tetracycline	macrolide;macrolide;tetracycline	0	0	0	0	0	0	0	0	1	0	0	0	0	0	0	0	0	0	0	0	0	0	0	0	0	0	0	0
Rep_1161_c_15	104360	105468	-	emeA	9-1145/1182	========/======	1938-06-01	93.4	71.98	card	AB091338:173-1355	A multidrug efflux pump from Enterococcus faecalis. There exist efflux activity of several antimicrobial agents such as DAPI Hoechst 33342 and acriflavine. Efflux of DAPI via EmeA was strongly inhibited by reserpine.	NA	acridine_dye	NA	NA	NA	NA|acridine_dye|NA|NA	acridine_dye	disinfecting_agents_and_intercalating_dyes	disinfecting_agents_and_intercalating_dyes	1	0	0	0	0	0	0	0	0	0	0	0	0	0	0	0	0	0	0	0	0	0	0	0	0	0	0	0
Rep_1161_c_7	16558	17052	-	lnu(D)	1-495/495	===============	0/0	100	83.43	ncbi	NG_047925.1	lincosamide nucleotidyltransferase Lnu(D)	LINCOSAMIDE	lincosamide	(MLS)lnu(D)	Lincomycin	(MLS)	lincosamide|lincosamide|(mls)lnu(d)|lincomycin	lincosamide;lincosamide;macrolide;lincosamide;streptogramin;lincomycin	lincosamide;lincosamide;macrolide;lincosamide;streptogramin;lincosamide	lincosamide;lincosamide;macrolide;lincosamide;streptogramin;lincosamide	0	0	0	0	0	0	0	0	0	0	0	0	0	0	0	0	0	0	0	0	0	0	0	0	0	0	0	0
Rep_1161_c_8	3097	4536	+	AAC(6')-Ie-APH(2'')-Ia	1-1440/1440	===============	0/0	100	100	card	GU565967.1:26419-24979	AAC(6')-Ie-APH(2'')-Ia is an aminoglycoside acetyltransferase encoded by plasmids and transposons in S. aureus E. faecalis E. faecium and Staphylococcus warneri	AMIKACIN;GENTAMICIN;KANAMYCIN;TOBRAMYCIN	aminoglycoside	(AGly)aac6-Aph2	Amikacin;Gentamicin;Tobramycin	(AGly)	amikacin;gentamicin;kanamycin;tobramycin|aminoglycoside|(agly)aac6-aph2|amikacin;gentamicin;tobramycin	amikacin;gentamicin;kanamycin;tobramycin;aminoglycoside;aminoglycoside;amikacin;gentamicin;tobramycin	aminoglycoside;aminoglycoside;aminoglycoside;aminoglycoside;aminoglycoside;aminoglycoside;aminoglycoside;aminoglycoside;aminoglycoside	aminoglycoside;aminoglycoside;aminoglycoside;aminoglycoside;aminoglycoside;aminoglycoside;aminoglycoside;aminoglycoside;aminoglycoside	0	0	1	0	1	0	0	0	0	0	0	0	0	0	0	0	0	0	0	0	0	0	0	0	0	0	0	0
Rep_1161_c_8	5329	6192	+	ant(6)-Ia	1-864/864	===============	0/0	100	100	ncbi	NG_050582.1	aminoglycoside nucleotidyltransferase ANT(6)-Ia	STREPTOMYCIN	aminoglycoside	(AGly)ant6-Ia	Streptomycin	(AGly)	streptomycin|aminoglycoside|(agly)ant6-ia|streptomycin	streptomycin;aminoglycoside;aminoglycoside;streptomycin	aminoglycoside;aminoglycoside;aminoglycoside;aminoglycoside	aminoglycoside;aminoglycoside;aminoglycoside;aminoglycoside	0	0	0	0	1	0	0	0	0	0	0	0	0	0	0	0	0	0	0	0	0	0	0	0	0	0	0	0
Rep_1161_c_8	6895	7704	+	spw	1-810/810	===============	0/0	100	100	ncbi	NG_048075.1	ANT(9) family aminoglycoside nucleotidyltransferase Spw	AMINOGLYCOSIDE	NA	(AGly)spw	ant	(AGly)	aminoglycoside|NA|(agly)spw|ant	aminoglycoside;aminoglycoside;aminoglycoside	aminoglycoside;aminoglycoside;aminoglycoside	aminoglycoside;aminoglycoside;aminoglycoside	0	0	0	0	1	0	0	0	0	0	0	0	0	0	0	0	0	0	0	0	0	0	0	0	0	0	0	0
Rep_1162_c_5	109212	111206	+	lmrD	1-1995/1995	===============	0/0	100	99.05	card	CP033607.1:310893-312888	lmrD is a chromosomally-encoded efflux pump that confers resistance to lincosamides in Streptomyces lincolnensis and Lactococcus lactis. It can dimerize with lmrC	NA	lincosamide	NA	NA	NA	NA|lincosamide|NA|NA	lincosamide	lincosamide	lincosamide	0	0	0	0	0	0	0	0	0	0	0	0	0	0	0	0	0	0	0	0	0	0	0	0	0	0	0	0
Rep_1162_c_6	112295	113442	+	emeA	1-1175/1182	========/======	1931-04-01	96.95	73.58	card	AB091338:173-1355	A multidrug efflux pump from Enterococcus faecalis. There exist efflux activity of several antimicrobial agents such as DAPI Hoechst 33342 and acriflavine. Efflux of DAPI via EmeA was strongly inhibited by reserpine.	NA	acridine_dye	NA	NA	NA	NA|acridine_dye|NA|NA	acridine_dye	disinfecting_agents_and_intercalating_dyes	disinfecting_agents_and_intercalating_dyes	1	0	0	0	0	0	0	0	0	0	0	0	0	0	0	0	0	0	0	0	0	0	0	0	0	0	0	0
Rep_1163_c_197	1845	3839	+	lmrD	1-1995/1995	===============	0/0	100	91.88	card	CP033607.1:310893-312888	lmrD is a chromosomally-encoded efflux pump that confers resistance to lincosamides in Streptomyces lincolnensis and Lactococcus lactis. It can dimerize with lmrC	NA	lincosamide	NA	NA	NA	NA|lincosamide|NA|NA	lincosamide	lincosamide	lincosamide	0	0	0	0	0	0	0	0	0	0	0	0	0	0	0	0	0	0	0	0	0	0	0	0	0	0	0	0
Rep_1163_c_244	42	905	+	aadS	1-864/864	===============	0/0	100	99.88	ncbi	NG_047380.1	aminoglycoside 6-adenylyltransferase AadS	STREPTOMYCIN	aminoglycoside	(AGly)aadS	NA	(AGly)	streptomycin|aminoglycoside|(agly)aads|NA	streptomycin;aminoglycoside;aminoglycoside	aminoglycoside;aminoglycoside;aminoglycoside	aminoglycoside;aminoglycoside;aminoglycoside	0	0	0	0	1	0	0	0	0	0	0	0	0	0	0	0	0	0	0	0	0	0	0	0	0	0	0	0
Rep_1163_c_92	3236	4383	+	emeA	1-1175/1182	========/======	1937-05-01	96.7	73.47	card	AB091338:173-1355	A multidrug efflux pump from Enterococcus faecalis. There exist efflux activity of several antimicrobial agents such as DAPI Hoechst 33342 and acriflavine. Efflux of DAPI via EmeA was strongly inhibited by reserpine.	NA	acridine_dye	NA	NA	NA	NA|acridine_dye|NA|NA	acridine_dye	disinfecting_agents_and_intercalating_dyes	disinfecting_agents_and_intercalating_dyes	1	0	0	0	0	0	0	0	0	0	0	0	0	0	0	0	0	0	0	0	0	0	0	0	0	0	0	0
Rep_1165_c_2	1	1445	-	lmrD	475-1922/1995	...=====/======	2013-06-01	72.18	71.64	card	CP033607.1:310893-312888	lmrD is a chromosomally-encoded efflux pump that confers resistance to lincosamides in Streptomyces lincolnensis and Lactococcus lactis. It can dimerize with lmrC	NA	lincosamide	NA	NA	NA	NA|lincosamide|NA|NA	lincosamide	lincosamide	lincosamide	0	0	0	0	0	0	0	0	0	0	0	0	0	0	0	0	0	0	0	0	0	0	0	0	0	0	0	0
Rep_1166_c_5	99264	100121	-	ant(6)-Ib	1-858/858	===============	0/0	100	100	ncbi	NG_047396.1	aminoglycoside nucleotidyltransferase ANT(6)-Ib	STREPTOMYCIN	aminoglycoside	(AGly)ant6-Ib	Streptomycin	(AGly)	streptomycin|aminoglycoside|(agly)ant6-ib|streptomycin	streptomycin;aminoglycoside;aminoglycoside;streptomycin	aminoglycoside;aminoglycoside;aminoglycoside;aminoglycoside	aminoglycoside;aminoglycoside;aminoglycoside;aminoglycoside	0	0	0	0	1	0	0	0	0	0	0	0	0	0	0	0	0	0	0	0	0	0	0	0	0	0	0	0
Rep_1166_c_5	100436	102358	-	tet(44)	1-1923/1923	===============	0/0	100	99.22	ncbi	NG_048146.1	tetracycline resistance ribosomal protection protein Tet(44)	TETRACYCLINE	tetracycline	(Tet)tet(44)	Doxycycline;Tetracycline;Minocycline	(Tet)	tetracycline|tetracycline|(tet)tet(44)|doxycycline;tetracycline;minocycline	tetracycline;tetracycline;tetracycline;doxycycline;tetracycline;minocycline	tetracycline;tetracycline;tetracycline;tetracycline;tetracycline;tetracycline	tetracycline;tetracycline;tetracycline;tetracycline;tetracycline;tetracycline	0	0	0	0	0	0	0	0	0	0	0	0	0	0	0	0	0	0	0	0	0	0	0	0	0	0	0	0
Rep_1166_c_5	115831	117047	-	tetA(P)	1-1217/1263	===============	0/0	96.36	99.26	ncbi	NG_048314.1	tetracycline efflux MFS transporter TetA(P)	TETRACYCLINE	tetracycline	(Tet)tetA-P	Doxycycline;Tetracycline	(Tet)	tetracycline|tetracycline|(tet)teta-p|doxycycline;tetracycline	tetracycline;tetracycline;tetracycline;doxycycline;tetracycline	tetracycline;tetracycline;tetracycline;tetracycline;tetracycline	tetracycline;tetracycline;tetracycline;tetracycline;tetracycline	0	0	0	0	0	0	0	0	0	0	0	0	0	0	0	0	0	0	0	0	0	0	0	0	0	0	0	0
Rep_1167_c_1	95039	96523	-	lsa(E)	1-1485/1485	===============	0/0	100	98.38	ncbi	NG_047935.1	ABC-F type ribosomal protection protein Lsa(E)	LINCOSAMIDE;STREPTOGRAMIN	NA	NA	Lincomycin;Clindamycin;Dalfopristin;Pristinamycin_IIA;Virginiamycin_M;Tiamulin	NA	lincosamide;streptogramin|NA|NA|lincomycin;clindamycin;dalfopristin;pristinamycin_iia;virginiamycin_m;tiamulin	lincosamide;streptogramin;lincomycin;clindamycin;dalfopristin;pristinamycin;virginiamycin;tiamulin	lincosamide;streptogramin;lincosamide;lincosamide;streptogramin;streptogramin;streptogramin;pleuromutilin	lincosamide;streptogramin;lincosamide;lincosamide;streptogramin;streptogramin;streptogramin;pleuromutilin	0	0	0	0	0	0	0	0	0	0	0	0	0	0	0	0	0	0	0	0	0	0	0	0	0	0	1	0
Rep_1167_c_1	98585	99394	-	spw	1-810/810	===============	0/0	100	99.88	ncbi	NG_048075.1	ANT(9) family aminoglycoside nucleotidyltransferase Spw	AMINOGLYCOSIDE	NA	(AGly)spw	ant	(AGly)	aminoglycoside|NA|(agly)spw|ant	aminoglycoside;aminoglycoside;aminoglycoside	aminoglycoside;aminoglycoside;aminoglycoside	aminoglycoside;aminoglycoside;aminoglycoside	0	0	0	0	1	0	0	0	0	0	0	0	0	0	0	0	0	0	0	0	0	0	0	0	0	0	0	0
Rep_1167_c_1	100097	100960	-	ant(6)-Ia	1-864/864	===============	0/0	100	100	ncbi	NG_050582.1	aminoglycoside nucleotidyltransferase ANT(6)-Ia	STREPTOMYCIN	aminoglycoside	(AGly)ant6-Ia	Streptomycin	(AGly)	streptomycin|aminoglycoside|(agly)ant6-ia|streptomycin	streptomycin;aminoglycoside;aminoglycoside;streptomycin	aminoglycoside;aminoglycoside;aminoglycoside;aminoglycoside	aminoglycoside;aminoglycoside;aminoglycoside;aminoglycoside	0	0	0	0	1	0	0	0	0	0	0	0	0	0	0	0	0	0	0	0	0	0	0	0	0	0	0	0
Rep_1167_c_1	181789	183708	-	tet(M)	1-1920/1920	===============	0/0	100	99.53	ncbi	NG_048236.1	tetracycline resistance ribosomal protection protein Tet(M)	TETRACYCLINE	tetracycline	(Tet)tetM	Doxycycline;Tetracycline;Minocycline	(Tet)	tetracycline|tetracycline|(tet)tetm|doxycycline;tetracycline;minocycline	tetracycline;tetracycline;tetracycline;doxycycline;tetracycline;minocycline	tetracycline;tetracycline;tetracycline;tetracycline;tetracycline;tetracycline	tetracycline;tetracycline;tetracycline;tetracycline;tetracycline;tetracycline	0	0	0	0	0	0	0	0	0	0	0	0	0	0	0	0	0	0	0	0	0	0	0	0	0	0	0	0
Rep_1167_c_1	184759	186021	-	tetA(P)	1-1263/1263	===============	0/0	100	99.92	ncbi	NG_048316.1	tetracycline efflux MFS transporter TetA(P)	TETRACYCLINE	tetracycline	(Tet)tetA-P	Doxycycline;Tetracycline	(Tet)	tetracycline|tetracycline|(tet)teta-p|doxycycline;tetracycline	tetracycline;tetracycline;tetracycline;doxycycline;tetracycline	tetracycline;tetracycline;tetracycline;tetracycline;tetracycline	tetracycline;tetracycline;tetracycline;tetracycline;tetracycline	0	0	0	0	0	0	0	0	0	0	0	0	0	0	0	0	0	0	0	0	0	0	0	0	0	0	0	0
Rep_1167_c_41	3051	3824	-	erm(Q)	1-774/774	===============	0/0	100	99.74	ncbi	NG_047835.1	23S rRNA (adenine(2058)-N(6))-methyltransferase Erm(Q)	MACROLIDE	lincosamide;macrolide;streptogramin	(MLS)erm(Q)	Erythromycin;Lincomycin;Clindamycin;Quinupristin;Pristinamycin_IA;Virginiamycin_S	(MLS)	macrolide|lincosamide;macrolide;streptogramin|(mls)erm(q)|erythromycin;lincomycin;clindamycin;quinupristin;pristinamycin_ia;virginiamycin_s	macrolide;lincosamide;macrolide;streptogramin;macrolide;lincosamide;streptogramin;erythromycin;lincomycin;clindamycin;quinupristin;pristinamycin;virginiamycin	macrolide;lincosamide;macrolide;streptogramin;macrolide;lincosamide;streptogramin;macrolide;lincosamide;lincosamide;streptogramin;streptogramin;streptogramin	macrolide;lincosamide;macrolide;streptogramin;macrolide;lincosamide;streptogramin;macrolide;lincosamide;lincosamide;streptogramin;streptogramin;streptogramin	0	0	0	0	0	0	0	0	0	0	0	0	0	0	0	0	0	0	0	0	0	0	0	0	0	0	1	0
Rep_1168_c_55	1804	2549	-	ErmB	1-747/747	========/======	2022-01-01	99.87	99.47	card	AF242872.1:2131-2878	ErmB confers the MLSb phenotype. Similar to ErmC expression of ErmB is inducible by erythromycin. The leader peptide causes attenuation of the mRNA and stabilizes the structure preventing further translation. When erythromycin is present it binds the leader peptide causing a change in conformation allowing for the expression of ErmB.	MACROLIDE	lincosamide;macrolide;streptogramin	(MLS)erm(B)	Erythromycin;Lincomycin;Clindamycin;Quinupristin;Pristinamycin_IA;Virginiamycin_S	(MLS)	macrolide|lincosamide;macrolide;streptogramin|(mls)erm(b)|erythromycin;lincomycin;clindamycin;quinupristin;pristinamycin_ia;virginiamycin_s	macrolide;lincosamide;macrolide;streptogramin;macrolide;lincosamide;streptogramin;erythromycin;lincomycin;clindamycin;quinupristin;pristinamycin;virginiamycin	macrolide;lincosamide;macrolide;streptogramin;macrolide;lincosamide;streptogramin;macrolide;lincosamide;lincosamide;streptogramin;streptogramin;streptogramin	macrolide;lincosamide;macrolide;streptogramin;macrolide;lincosamide;streptogramin;macrolide;lincosamide;lincosamide;streptogramin;streptogramin;streptogramin	0	0	0	0	0	0	0	0	0	0	0	0	0	0	0	0	0	0	0	0	0	0	0	0	0	0	1	0
Rep_1169_c_116	949	2871	+	tet(44)	1-1923/1923	===============	0/0	100	99.22	ncbi	NG_048146.1	tetracycline resistance ribosomal protection protein Tet(44)	TETRACYCLINE	tetracycline	(Tet)tet(44)	Doxycycline;Tetracycline;Minocycline	(Tet)	tetracycline|tetracycline|(tet)tet(44)|doxycycline;tetracycline;minocycline	tetracycline;tetracycline;tetracycline;doxycycline;tetracycline;minocycline	tetracycline;tetracycline;tetracycline;tetracycline;tetracycline;tetracycline	tetracycline;tetracycline;tetracycline;tetracycline;tetracycline;tetracycline	0	0	0	0	0	0	0	0	0	0	0	0	0	0	0	0	0	0	0	0	0	0	0	0	0	0	0	0
Rep_1169_c_3	68410	69859	+	lsa(B)	1-1450/1479	========/======	2022-02-02	97.97	76.84	ncbi	NG_047933.1	ABC-F type ribosomal protection protein Lsa(B)	LINCOSAMIDE;STREPTOGRAMIN	lincosamide;macrolide;oxazolidinone;phenicol;pleuromutilin;streptogramin;tetracycline	(MLS)lsa(B)	Lincomycin;Clindamycin;Dalfopristin;Pristinamycin_IIA;Virginiamycin_M	(MLS)	lincosamide;streptogramin|lincosamide;macrolide;oxazolidinone;phenicol;pleuromutilin;streptogramin;tetracycline|(mls)lsa(b)|lincomycin;clindamycin;dalfopristin;pristinamycin_iia;virginiamycin_m	lincosamide;streptogramin;lincosamide;macrolide;oxazolidinone;phenicol;pleuromutilin;streptogramin;tetracycline;macrolide;lincosamide;streptogramin;lincomycin;clindamycin;dalfopristin;pristinamycin;virginiamycin	lincosamide;streptogramin;lincosamide;macrolide;oxazolidinone;phenicol;pleuromutilin;streptogramin;tetracycline;macrolide;lincosamide;streptogramin;lincosamide;lincosamide;streptogramin;streptogramin;streptogramin	lincosamide;streptogramin;lincosamide;macrolide;oxazolidinone;phenicol;pleuromutilin;streptogramin;tetracycline;macrolide;lincosamide;streptogramin;lincosamide;lincosamide;streptogramin;streptogramin;streptogramin	0	0	0	0	0	0	0	0	0	0	0	0	0	0	0	0	0	0	0	0	0	0	0	0	0	0	1	0
Rep_1169_c_69	14800	15205	-	fosBx1	10-415/417	========/======	2022-10-08	96.16	70.56	ncbi	NG_050591.1	fosfomycin resistance bacillithiol transferase FosBx1	FOSFOMYCIN	fosfomycin	(Fcyn)fosBx1	Fosfomycin	(Fcyn)	fosfomycin|fosfomycin|(fcyn)fosbx1|fosfomycin	fosfomycin;fosfomycin;fosfomycin;fosfomycin	fosfomycin;fosfomycin;fosfomycin;fosfomycin	fosfomycin;fosfomycin;fosfomycin;fosfomycin	0	0	0	0	0	0	0	0	0	0	0	0	0	0	0	0	0	0	0	0	0	0	0	0	0	0	0	0
Rep_117_c_0	1269469	1270434	+	cfxA3	1-966/966	===============	0/0	100	100	ncbi	NG_047641.1	class A extended-spectrum beta-lactamase CfxA3	BETA-LACTAM	cephamycin	(Bla)cfxA4	cfx	(Bla)	beta-lactam|cephamycin|(bla)cfxa4|cfx	beta-lactam;cephamycin;beta-lactam;cephamycin	beta-lactam;cephamycin;beta-lactam;cephamycin	beta-lactam;beta-lactam;beta-lactam;beta-lactam	0	0	0	0	0	0	0	0	0	0	0	1	0	0	0	0	0	0	0	0	0	0	1	0	0	0	0	0
Rep_1170_c_16	18417	19240	+	ugd	217-1040/1167	..======/=====.	2022-02-02	70.52	72.61	card	U00096:2099613-2098446	PmrE is required for the synthesis and transfer of 4-amino-4-deoxy-L-arabinose (Ara4N) to Lipid A which allows gram-negative bacteria to resist the antimicrobial activity of cationic antimicrobial peptides and antibiotics such as polymyxin	NA	peptide	NA	NA	NA	NA|peptide|NA|NA	peptide	peptide	peptide	0	0	0	0	0	0	0	0	0	0	0	0	0	0	0	0	0	0	0	0	0	0	0	0	0	0	0	0
Rep_1171_c_43	168740	169957	+	mef(A)	1-1218/1218	===============	0/0	100	96.22	ncbi	NG_047972.1	macrolide efflux MFS transporter Mef(A)	MACROLIDE	lincosamide;macrolide;oxazolidinone;phenicol;pleuromutilin;streptogramin;tetracycline	(MLS)mef(A)	Erythromycin;Azithromycin	(MLS)	macrolide|lincosamide;macrolide;oxazolidinone;phenicol;pleuromutilin;streptogramin;tetracycline|(mls)mef(a)|erythromycin;azithromycin	macrolide;lincosamide;macrolide;oxazolidinone;phenicol;pleuromutilin;streptogramin;tetracycline;macrolide;lincosamide;streptogramin;erythromycin;azithromycin	macrolide;lincosamide;macrolide;oxazolidinone;phenicol;pleuromutilin;streptogramin;tetracycline;macrolide;lincosamide;streptogramin;macrolide;macrolide	macrolide;lincosamide;macrolide;oxazolidinone;phenicol;pleuromutilin;streptogramin;tetracycline;macrolide;lincosamide;streptogramin;macrolide;macrolide	0	0	0	0	0	0	0	0	1	0	0	0	0	0	0	0	0	0	0	0	0	0	0	0	0	0	0	0
Rep_1171_c_43	170078	171541	+	msr(D)	1-1464/1464	===============	0/0	100	92.35	ncbi	NG_048006.1	ABC-F type ribosomal protection protein Msr(D)	MACROLIDE	NA	(MLS)msr(D)	Erythromycin;Azithromycin;Telithromycin;Quinupristin;Pristinamycin_IA;Virginiamycin_S	(MLS)	macrolide|NA|(mls)msr(d)|erythromycin;azithromycin;telithromycin;quinupristin;pristinamycin_ia;virginiamycin_s	macrolide;macrolide;lincosamide;streptogramin;erythromycin;azithromycin;telithromycin;quinupristin;pristinamycin;virginiamycin	macrolide;macrolide;lincosamide;streptogramin;macrolide;macrolide;macrolide;streptogramin;streptogramin;streptogramin	macrolide;macrolide;lincosamide;streptogramin;macrolide;macrolide;macrolide;streptogramin;streptogramin;streptogramin	0	0	0	0	0	0	0	0	1	0	0	0	0	0	0	0	0	0	0	0	0	0	0	0	0	0	0	0
Rep_1171_c_43	172185	172749	+	vat(B)	31-592/639	========/=====.	2015-06-01	87.01	70.05	ncbi	NG_048538.1	streptogramin A O-acetyltransferase Vat(B)	STREPTOGRAMIN	streptogramin	(MLS)vat(B)	Dalfopristin;Pristinamycin_IIA;Virginiamycin_M	(MLS)	streptogramin|streptogramin|(mls)vat(b)|dalfopristin;pristinamycin_iia;virginiamycin_m	streptogramin;streptogramin;macrolide;lincosamide;streptogramin;dalfopristin;pristinamycin;virginiamycin	streptogramin;streptogramin;macrolide;lincosamide;streptogramin;streptogramin;streptogramin;streptogramin	streptogramin;streptogramin;macrolide;lincosamide;streptogramin;streptogramin;streptogramin;streptogramin	0	0	0	0	0	0	0	0	0	0	0	0	0	0	0	0	0	0	0	0	0	0	0	0	0	0	0	0
Rep_1171_c_43	172993	173487	+	lnu(D)	1-495/495	===============	0/0	100	83.64	ncbi	NG_047925.1	lincosamide nucleotidyltransferase Lnu(D)	LINCOSAMIDE	lincosamide	(MLS)lnu(D)	Lincomycin	(MLS)	lincosamide|lincosamide|(mls)lnu(d)|lincomycin	lincosamide;lincosamide;macrolide;lincosamide;streptogramin;lincomycin	lincosamide;lincosamide;macrolide;lincosamide;streptogramin;lincosamide	lincosamide;lincosamide;macrolide;lincosamide;streptogramin;lincosamide	0	0	0	0	0	0	0	0	0	0	0	0	0	0	0	0	0	0	0	0	0	0	0	0	0	0	0	0
Rep_1171_c_8	20337	21227	-	mphN	1-891/891	===============	0/0	100	97.31	ncbi	NG_065848.1	macrolide 2'-phosphotransferase MphN	MACROLIDE	macrolide	NA	NA	NA	macrolide|macrolide|NA|NA	macrolide;macrolide	macrolide;macrolide	macrolide;macrolide	0	0	0	0	0	0	0	0	0	0	0	0	0	0	0	0	0	0	0	0	0	0	0	0	0	0	0	0
Rep_1173_c_1	76938	77711	+	BcII	1-774/774	===============	0/0	100	93.15	ncbi	NG_056058.1	BcII family subclass B1 metallo-beta-lactamase	CARBAPENEM	carbapenem;cephalosporin;penam	(Bla)bla2	NA	(Bla)	carbapenem|carbapenem;cephalosporin;penam|(bla)bla2|NA	carbapenem;carbapenem;cephalosporin;penam;beta-lactam	carbapenem;carbapenem;cephalosporin;penam;beta-lactam	beta-lactam;beta-lactam;beta-lactam;beta-lactam;beta-lactam	0	0	0	0	0	0	0	0	0	0	0	1	0	0	1	0	0	0	0	0	0	1	0	0	0	0	0	0
Rep_1173_c_106	2911	3498	+	vanZ-F	21-596/621	========/======	2022-12-01	92.75	81.8	ncbi	NG_048535.1	glycopeptide resistance protein VanZ-F	VANCOMYCIN	glycopeptide	(Gly)vanZF-Pp	NA	(Gly)	vancomycin|glycopeptide|(gly)vanzf-pp|NA	vancomycin;glycopeptide;glycopeptide	glycopeptide;glycopeptide;glycopeptide	glycopeptide;glycopeptide;glycopeptide	0	0	0	0	0	0	0	0	0	0	0	0	0	0	0	0	0	0	0	0	0	0	0	0	0	0	0	0
Rep_1173_c_11	67271	67822	-	satA_Ba	1-546/555	========/======	2022-06-01	98.38	92.57	ncbi	NG_064661.1	streptothricin N-acetyltransferase SatA	STREPTOTHRICIN	NA	NA	NA	NA	streptothricin|NA|NA|NA	streptothricin	nucleoside	nucleoside	0	0	0	0	0	0	0	0	0	0	0	0	0	0	0	0	0	0	0	0	0	0	0	0	0	0	0	0
Rep_1173_c_11	41310	42260	+	blaZ_12	1-951/951	========/======	2022-02-02	99.89	79.31	resfinder	M15195	blaZ	BETA-LACTAM	NA	NA	Amoxicillin;Ampicillin;Penicillin;Piperacillin	NA	beta-lactam|NA|NA|amoxicillin;ampicillin;penicillin;piperacillin	beta-lactam;amoxicillin;ampicillin;penicillin;piperacillin	beta-lactam;penam;penam;penam;penam	beta-lactam;beta-lactam;beta-lactam;beta-lactam;beta-lactam	0	0	0	0	0	1	1	0	0	0	0	1	0	0	0	0	0	0	0	0	0	0	0	0	0	0	0	0
Rep_1173_c_11	128745	131352	+	rphB	1-2653/2655	========/======	1951-07-01	98.12	73.38	card	KX531052.1:0-2655	rphB is a rifampin phosphotransferase protein found in Paenibacillus sp. LC231 a strain of Paenibacillus isolated from Lechuguilla Cave NM USA. Confers resistance to rifamycin antibiotics specifically rifampin through rifampin inactivation. Described by Pawlowski et al. 2016.	RIFAMYCIN	rifamycin	(Rif)rphD	NA	(Rif)	rifamycin|rifamycin|(rif)rphd|NA	rifamycin;rifamycin;rifamycin	rifamycin;rifamycin;rifamycin	rifamycin;rifamycin;rifamycin	0	0	0	0	0	0	0	0	0	0	0	0	0	0	0	0	0	0	0	0	0	0	0	0	0	0	0	0
Rep_1173_c_12	70878	72055	-	blt	2-1179/1203	========/======	2022-02-02	97.84	71.25	card	L32599:1236-2439	blt is an MFS efflux pump that confers resistance to multiple drugs such as rhodamine and acridine dyes and fluoroquinolone antibiotics	NA	acridine_dye;fluoroquinolone	NA	NA	NA	NA|acridine_dye;fluoroquinolone|NA|NA	acridine_dye;fluoroquinolone	disinfecting_agents_and_intercalating_dyes;fluoroquinolone	disinfecting_agents_and_intercalating_dyes;fluoroquinolone	1	0	0	0	0	0	0	0	0	0	0	0	0	0	0	0	0	0	0	0	0	0	0	0	0	0	0	0
Rep_1173_c_123	2348	3262	+	bcrA	7-921/921	===============	0/0	99.35	70.93	card	L20573:297-1218	bcrA is an ABC transporter found in Bacillus licheniformis that confers bacitracin resistance	NA	peptide	NA	NA	NA	NA|peptide|NA|NA	peptide	peptide	peptide	0	0	0	0	0	0	0	0	0	0	0	0	0	0	0	0	0	0	0	0	0	0	0	0	0	0	0	0
Rep_1173_c_19	76917	77402	-	dfrG	1-485/498	========/======	2022-03-03	97.19	72.69	ncbi	NG_047756.1	trimethoprim-resistant dihydrofolate reductase DfrG	TRIMETHOPRIM	diaminopyrimidine	(Tmt)dfrG	Trimethoprim	(Tmt)	trimethoprim|diaminopyrimidine|(tmt)dfrg|trimethoprim	trimethoprim;diaminopyrimidine;trimethoprim;trimethoprim	diaminopyrimidine;diaminopyrimidine;diaminopyrimidine;diaminopyrimidine	diaminopyrimidine;diaminopyrimidine;diaminopyrimidine;diaminopyrimidine	0	0	0	0	0	0	0	0	0	0	0	0	0	0	0	0	0	0	0	0	0	0	0	0	0	0	0	0
Rep_1173_c_34	5563	6138	+	(MLS)vat(C)	25-597/639	========/======	2022-09-07	89.2	72.37	argannot	AF015628:1307-1945	(MLS)vat(C)	STREPTOGRAMIN	streptogramin	(MLS)vat(C)	Dalfopristin;Pristinamycin_IIA;Virginiamycin_M	(MLS)	streptogramin|streptogramin|(mls)vat(c)|dalfopristin;pristinamycin_iia;virginiamycin_m	streptogramin;streptogramin;macrolide;lincosamide;streptogramin;dalfopristin;pristinamycin;virginiamycin	streptogramin;streptogramin;macrolide;lincosamide;streptogramin;streptogramin;streptogramin;streptogramin	streptogramin;streptogramin;macrolide;lincosamide;streptogramin;streptogramin;streptogramin;streptogramin	0	0	0	0	0	0	0	0	0	0	0	0	0	0	0	0	0	0	0	0	0	0	0	0	0	0	0	0
Rep_1173_c_45	2481	3437	+	blaZ_12	1-948/951	========/======	2027-03-01	98.74	87.68	resfinder	M15195	blaZ	BETA-LACTAM	NA	NA	Amoxicillin;Ampicillin;Penicillin;Piperacillin	NA	beta-lactam|NA|NA|amoxicillin;ampicillin;penicillin;piperacillin	beta-lactam;amoxicillin;ampicillin;penicillin;piperacillin	beta-lactam;penam;penam;penam;penam	beta-lactam;beta-lactam;beta-lactam;beta-lactam;beta-lactam	0	0	0	0	0	1	1	0	0	0	0	1	0	0	0	0	0	0	0	0	0	0	0	0	0	0	0	0
Rep_1173_c_48	17664	18584	-	bla1	1-921/921	===============	0/0	100	97.5	ncbi	NG_047482.1	class A beta-lactamase Bla1	BETA-LACTAM	cephalosporin;penam	(Bla)BLA-1	NA	(Bla)	beta-lactam|cephalosporin;penam|(bla)bla-1|NA	beta-lactam;cephalosporin;penam;beta-lactam	beta-lactam;cephalosporin;penam;beta-lactam	beta-lactam;beta-lactam;beta-lactam;beta-lactam	0	0	0	0	0	0	0	0	0	0	0	1	0	0	0	0	0	0	0	0	0	1	0	0	0	0	0	0
Rep_1173_c_69	5428	5844	+	fosB_gen	1-417/417	===============	0/0	100	99.28	ncbi	NG_055636.1	FosB/FosD family fosfomycin resistance bacillithiol transferase	FOSFOMYCIN	fosfomycin	(Fcyn)fosBx1	Fosfomycin	(Fcyn)	fosfomycin|fosfomycin|(fcyn)fosbx1|fosfomycin	fosfomycin;fosfomycin;fosfomycin;fosfomycin	fosfomycin;fosfomycin;fosfomycin;fosfomycin	fosfomycin;fosfomycin;fosfomycin;fosfomycin	0	0	0	0	0	0	0	0	0	0	0	0	0	0	0	0	0	0	0	0	0	0	0	0	0	0	0	0
Rep_1173_c_74	13331	14029	+	vanR-M	1-699/699	===============	0/0	100	76.11	ncbi	NG_048421.1	VanM-type vancomycin resistance DNA-binding response regulator VanR	VANCOMYCIN	glycopeptide	(Gly)vanR-M	NA	(Gly)	vancomycin|glycopeptide|(gly)vanr-m|NA	vancomycin;glycopeptide;glycopeptide	glycopeptide;glycopeptide;glycopeptide	glycopeptide;glycopeptide;glycopeptide	0	0	0	0	0	0	0	0	0	0	0	0	0	0	0	0	0	0	0	0	0	0	0	0	0	0	0	0
Rep_1173_c_74	14194	15105	+	vanS-F	173-1084/1098	..======/======	2022-06-02	82.79	71.37	ncbi	NG_048437.1	VanF-type vancomycin resistance histidine kinase VanS	VANCOMYCIN	glycopeptide	(Gly)vanS-F	NA	(Gly)	vancomycin|glycopeptide|(gly)vans-f|NA	vancomycin;glycopeptide;glycopeptide	glycopeptide;glycopeptide;glycopeptide	glycopeptide;glycopeptide;glycopeptide	0	0	0	0	0	0	0	0	0	0	0	0	0	0	0	0	0	0	0	0	0	0	0	0	0	0	0	0
Rep_1173_c_74	15353	16061	+	vanY-Pt	154-863/885	..======/======	2022-01-01	80.11	70.28	ncbi	NG_048530.1	D-Ala-D-Ala carboxypeptidase VanY-Pt	VANCOMYCIN	NA	NA	NA	NA	vancomycin|NA|NA|NA	vancomycin	glycopeptide	glycopeptide	0	0	0	0	0	0	0	0	0	0	0	0	0	0	0	0	0	0	0	0	0	0	0	0	0	0	0	0
Rep_1173_c_9	1938	3402	+	lsa(B)	1-1465/1479	========/======	2022-06-02	98.85	77.45	ncbi	NG_047933.1	ABC-F type ribosomal protection protein Lsa(B)	LINCOSAMIDE;STREPTOGRAMIN	lincosamide;macrolide;oxazolidinone;phenicol;pleuromutilin;streptogramin;tetracycline	(MLS)lsa(B)	Lincomycin;Clindamycin;Dalfopristin;Pristinamycin_IIA;Virginiamycin_M	(MLS)	lincosamide;streptogramin|lincosamide;macrolide;oxazolidinone;phenicol;pleuromutilin;streptogramin;tetracycline|(mls)lsa(b)|lincomycin;clindamycin;dalfopristin;pristinamycin_iia;virginiamycin_m	lincosamide;streptogramin;lincosamide;macrolide;oxazolidinone;phenicol;pleuromutilin;streptogramin;tetracycline;macrolide;lincosamide;streptogramin;lincomycin;clindamycin;dalfopristin;pristinamycin;virginiamycin	lincosamide;streptogramin;lincosamide;macrolide;oxazolidinone;phenicol;pleuromutilin;streptogramin;tetracycline;macrolide;lincosamide;streptogramin;lincosamide;lincosamide;streptogramin;streptogramin;streptogramin	lincosamide;streptogramin;lincosamide;macrolide;oxazolidinone;phenicol;pleuromutilin;streptogramin;tetracycline;macrolide;lincosamide;streptogramin;lincosamide;lincosamide;streptogramin;streptogramin;streptogramin	0	0	0	0	0	0	0	0	0	0	0	0	0	0	0	0	0	0	0	0	0	0	0	0	0	0	1	0
Rep_1174_c_0	501630	502541	-	mphL	1-912/912	===============	0/0	100	91.12	ncbi	NG_055768.1	macrolide 2'-phosphotransferase MphL	MACROLIDE	macrolide	NA	NA	NA	macrolide|macrolide|NA|NA	macrolide;macrolide	macrolide;macrolide	macrolide;macrolide	0	0	0	0	0	0	0	0	0	0	0	0	0	0	0	0	0	0	0	0	0	0	0	0	0	0	0	0
Rep_1174_c_0	1830672	1833279	-	rphB	1-2653/2655	========/======	1951-10-01	98.12	72.7	card	KX531052.1:0-2655	rphB is a rifampin phosphotransferase protein found in Paenibacillus sp. LC231 a strain of Paenibacillus isolated from Lechuguilla Cave NM USA. Confers resistance to rifamycin antibiotics specifically rifampin through rifampin inactivation. Described by Pawlowski et al. 2016.	RIFAMYCIN	rifamycin	(Rif)rphD	NA	(Rif)	rifamycin|rifamycin|(rif)rphd|NA	rifamycin;rifamycin;rifamycin	rifamycin;rifamycin;rifamycin	rifamycin;rifamycin;rifamycin	0	0	0	0	0	0	0	0	0	0	0	0	0	0	0	0	0	0	0	0	0	0	0	0	0	0	0	0
Rep_1174_c_0	2098845	2099615	-	BcII	1-771/771	===============	0/0	100	99.22	ncbi	NG_055630.1	BcII family subclass B1 metallo-beta-lactamase	CARBAPENEM	cephalosporin;penam	(Bla)bla2	NA	(Bla)	carbapenem|cephalosporin;penam|(bla)bla2|NA	carbapenem;cephalosporin;penam;beta-lactam	carbapenem;cephalosporin;penam;beta-lactam	beta-lactam;beta-lactam;beta-lactam;beta-lactam	0	0	0	0	0	0	0	0	0	0	0	1	0	0	1	0	0	0	0	0	0	1	0	0	0	0	0	0
Rep_1174_c_0	928650	929065	+	fosB_gen	1-416/417	===============	0/0	99.76	88.46	ncbi	NG_055636.1	FosB/FosD family fosfomycin resistance bacillithiol transferase	FOSFOMYCIN	fosfomycin	(Fcyn)fosBx1	Fosfomycin	(Fcyn)	fosfomycin|fosfomycin|(fcyn)fosbx1|fosfomycin	fosfomycin;fosfomycin;fosfomycin;fosfomycin	fosfomycin;fosfomycin;fosfomycin;fosfomycin	fosfomycin;fosfomycin;fosfomycin;fosfomycin	0	0	0	0	0	0	0	0	0	0	0	0	0	0	0	0	0	0	0	0	0	0	0	0	0	0	0	0
Rep_1174_c_0	1100674	1101151	+	dfrG	1-478/498	========/======	2022-02-02	95.78	73.9	ncbi	NG_047756.1	trimethoprim-resistant dihydrofolate reductase DfrG	TRIMETHOPRIM	diaminopyrimidine	(Tmt)dfrG	Trimethoprim	(Tmt)	trimethoprim|diaminopyrimidine|(tmt)dfrg|trimethoprim	trimethoprim;diaminopyrimidine;trimethoprim;trimethoprim	diaminopyrimidine;diaminopyrimidine;diaminopyrimidine;diaminopyrimidine	diaminopyrimidine;diaminopyrimidine;diaminopyrimidine;diaminopyrimidine	0	0	0	0	0	0	0	0	0	0	0	0	0	0	0	0	0	0	0	0	0	0	0	0	0	0	0	0
Rep_1174_c_0	1332328	1333252	+	bla1	1-925/930	===============	0/0	99.46	94.38	ncbi	NG_055637.1	class A beta-lactamase Bla1	BETA-LACTAM	penam	(Bla)BLA-1	NA	(Bla)	beta-lactam|penam|(bla)bla-1|NA	beta-lactam;penam;beta-lactam	beta-lactam;penam;beta-lactam	beta-lactam;beta-lactam;beta-lactam	0	0	0	0	0	0	0	0	0	0	0	1	0	0	0	0	0	0	0	0	0	0	0	0	0	0	0	0
Rep_1174_c_0	1422703	1423274	+	(MLS)vat(C)	25-593/639	========/=====.	2022-05-03	88.89	71.2	argannot	AF015628:1307-1945	(MLS)vat(C)	STREPTOGRAMIN	streptogramin	(MLS)vat(C)	Dalfopristin;Pristinamycin_IIA;Virginiamycin_M	(MLS)	streptogramin|streptogramin|(mls)vat(c)|dalfopristin;pristinamycin_iia;virginiamycin_m	streptogramin;streptogramin;macrolide;lincosamide;streptogramin;dalfopristin;pristinamycin;virginiamycin	streptogramin;streptogramin;macrolide;lincosamide;streptogramin;streptogramin;streptogramin;streptogramin	streptogramin;streptogramin;macrolide;lincosamide;streptogramin;streptogramin;streptogramin;streptogramin	0	0	0	0	0	0	0	0	0	0	0	0	0	0	0	0	0	0	0	0	0	0	0	0	0	0	0	0
Rep_1174_c_12	90946	92123	+	blt	2-1179/1203	========/======	2022-02-02	97.84	70.57	card	L32599:1236-2439	blt is an MFS efflux pump that confers resistance to multiple drugs such as rhodamine and acridine dyes and fluoroquinolone antibiotics	NA	acridine_dye;fluoroquinolone	NA	NA	NA	NA|acridine_dye;fluoroquinolone|NA|NA	acridine_dye;fluoroquinolone	disinfecting_agents_and_intercalating_dyes;fluoroquinolone	disinfecting_agents_and_intercalating_dyes;fluoroquinolone	1	0	0	0	0	0	0	0	0	0	0	0	0	0	0	0	0	0	0	0	0	0	0	0	0	0	0	0
Rep_1174_c_12	230510	231109	+	vanZ-F	21-605/621	========/======	2015-01-01	94.2	81.67	ncbi	NG_048535.1	glycopeptide resistance protein VanZ-F	VANCOMYCIN	glycopeptide	(Gly)vanZF-Pp	NA	(Gly)	vancomycin|glycopeptide|(gly)vanzf-pp|NA	vancomycin;glycopeptide;glycopeptide	glycopeptide;glycopeptide;glycopeptide	glycopeptide;glycopeptide;glycopeptide	0	0	0	0	0	0	0	0	0	0	0	0	0	0	0	0	0	0	0	0	0	0	0	0	0	0	0	0
Rep_1174_c_16	124958	125656	-	vanR-M	1-699/699	===============	0/0	100	77.11	ncbi	NG_048421.1	VanM-type vancomycin resistance DNA-binding response regulator VanR	VANCOMYCIN	glycopeptide	(Gly)vanR-M	NA	(Gly)	vancomycin|glycopeptide|(gly)vanr-m|NA	vancomycin;glycopeptide;glycopeptide	glycopeptide;glycopeptide;glycopeptide	glycopeptide;glycopeptide;glycopeptide	0	0	0	0	0	0	0	0	0	0	0	0	0	0	0	0	0	0	0	0	0	0	0	0	0	0	0	0
Rep_1174_c_5	2156	3070	+	bcrA	7-921/921	========/======	2022-04-04	99.13	70.01	card	L20573:297-1218	bcrA is an ABC transporter found in Bacillus licheniformis that confers bacitracin resistance	NA	peptide	NA	NA	NA	NA|peptide|NA|NA	peptide	peptide	peptide	0	0	0	0	0	0	0	0	0	0	0	0	0	0	0	0	0	0	0	0	0	0	0	0	0	0	0	0
Rep_1175_c_110	17469	17946	-	dfrK	1-477/492	========/======	2022-05-05	96.54	73.54	ncbi	NG_047760.1	trimethoprim-resistant dihydrofolate reductase DfrK	TRIMETHOPRIM	diaminopyrimidine	(Tmt)dfrK	Trimethoprim	(Tmt)	trimethoprim|diaminopyrimidine|(tmt)dfrk|trimethoprim	trimethoprim;diaminopyrimidine;trimethoprim;trimethoprim	diaminopyrimidine;diaminopyrimidine;diaminopyrimidine;diaminopyrimidine	diaminopyrimidine;diaminopyrimidine;diaminopyrimidine;diaminopyrimidine	0	0	0	0	0	0	0	0	0	0	0	0	0	0	0	0	0	0	0	0	0	0	0	0	0	0	0	0
Rep_1175_c_12	100159	101333	+	blt	1-1175/1203	========/======	2022-02-02	97.59	70.49	card	L32599:1236-2439	blt is an MFS efflux pump that confers resistance to multiple drugs such as rhodamine and acridine dyes and fluoroquinolone antibiotics	NA	acridine_dye;fluoroquinolone	NA	NA	NA	NA|acridine_dye;fluoroquinolone|NA|NA	acridine_dye;fluoroquinolone	disinfecting_agents_and_intercalating_dyes;fluoroquinolone	disinfecting_agents_and_intercalating_dyes;fluoroquinolone	1	0	0	0	0	0	0	0	0	0	0	0	0	0	0	0	0	0	0	0	0	0	0	0	0	0	0	0
Rep_1175_c_125	97683	98594	-	mphL	1-912/912	===============	0/0	100	91.45	ncbi	NG_055768.1	macrolide 2'-phosphotransferase MphL	MACROLIDE	macrolide	NA	NA	NA	macrolide|macrolide|NA|NA	macrolide;macrolide	macrolide;macrolide	macrolide;macrolide	0	0	0	0	0	0	0	0	0	0	0	0	0	0	0	0	0	0	0	0	0	0	0	0	0	0	0	0
Rep_1175_c_129	5088	5665	+	vat(H)	29-603/651	========/=====.	2015-05-01	87.4	71.23	ncbi	NG_048551.1	streptogramin A O-acetyltransferase Vat(H)	STREPTOGRAMIN	streptogramin	NA	Dalfopristin;Pristinamycin_IIA;Virginiamycin_M	NA	streptogramin|streptogramin|NA|dalfopristin;pristinamycin_iia;virginiamycin_m	streptogramin;streptogramin;dalfopristin;pristinamycin;virginiamycin	streptogramin;streptogramin;streptogramin;streptogramin;streptogramin	streptogramin;streptogramin;streptogramin;streptogramin;streptogramin	0	0	0	0	0	0	0	0	0	0	0	0	0	0	0	0	0	0	0	0	0	0	0	0	0	0	0	0
Rep_1175_c_158	64812	67418	-	rphC	1-2607/2607	========/======	2022-08-01	99.58	76.7	ncbi	NG_063825.1	rifamycin-inactivating phosphotransferase RphC	RIFAMYCIN	rifamycin	(Rif)rphD	NA	(Rif)	rifamycin|rifamycin|(rif)rphd|NA	rifamycin;rifamycin;rifamycin	rifamycin;rifamycin;rifamycin	rifamycin;rifamycin;rifamycin	0	0	0	0	0	0	0	0	0	0	0	0	0	0	0	0	0	0	0	0	0	0	0	0	0	0	0	0
Rep_1175_c_56	24691	25106	+	fosBx1	1-416/417	===============	0/0	99.76	89.18	ncbi	NG_050591.1	fosfomycin resistance bacillithiol transferase FosBx1	FOSFOMYCIN	fosfomycin	(Fcyn)fosBx1	Fosfomycin	(Fcyn)	fosfomycin|fosfomycin|(fcyn)fosbx1|fosfomycin	fosfomycin;fosfomycin;fosfomycin;fosfomycin	fosfomycin;fosfomycin;fosfomycin;fosfomycin	fosfomycin;fosfomycin;fosfomycin;fosfomycin	0	0	0	0	0	0	0	0	0	0	0	0	0	0	0	0	0	0	0	0	0	0	0	0	0	0	0	0
Rep_1175_c_56	99369	99956	+	vanZ-F	21-605/621	========/======	2022-03-01	94.2	83.33	ncbi	NG_048535.1	glycopeptide resistance protein VanZ-F	VANCOMYCIN	glycopeptide	(Gly)vanZF-Pp	NA	(Gly)	vancomycin|glycopeptide|(gly)vanzf-pp|NA	vancomycin;glycopeptide;glycopeptide	glycopeptide;glycopeptide;glycopeptide	glycopeptide;glycopeptide;glycopeptide	0	0	0	0	0	0	0	0	0	0	0	0	0	0	0	0	0	0	0	0	0	0	0	0	0	0	0	0
Rep_1175_c_78	22387	23085	+	vanR-M	1-699/699	===============	0/0	100	75.39	ncbi	NG_048421.1	VanM-type vancomycin resistance DNA-binding response regulator VanR	VANCOMYCIN	glycopeptide	(Gly)vanR-M	NA	(Gly)	vancomycin|glycopeptide|(gly)vanr-m|NA	vancomycin;glycopeptide;glycopeptide	glycopeptide;glycopeptide;glycopeptide	glycopeptide;glycopeptide;glycopeptide	0	0	0	0	0	0	0	0	0	0	0	0	0	0	0	0	0	0	0	0	0	0	0	0	0	0	0	0
Rep_1175_c_78	23185	24161	+	vanS-F	111-1084/1098	.=======/======	2022-09-04	88.43	71.12	ncbi	NG_048437.1	VanF-type vancomycin resistance histidine kinase VanS	VANCOMYCIN	glycopeptide	(Gly)vanS-F	NA	(Gly)	vancomycin|glycopeptide|(gly)vans-f|NA	vancomycin;glycopeptide;glycopeptide	glycopeptide;glycopeptide;glycopeptide	glycopeptide;glycopeptide;glycopeptide	0	0	0	0	0	0	0	0	0	0	0	0	0	0	0	0	0	0	0	0	0	0	0	0	0	0	0	0
Rep_1175_c_91	52269	53194	+	bla1	1-926/930	===============	0/0	99.57	91.36	ncbi	NG_055637.1	class A beta-lactamase Bla1	BETA-LACTAM	penam	(Bla)BLA-1	NA	(Bla)	beta-lactam|penam|(bla)bla-1|NA	beta-lactam;penam;beta-lactam	beta-lactam;penam;beta-lactam	beta-lactam;beta-lactam;beta-lactam	0	0	0	0	0	0	0	0	0	0	0	1	0	0	0	0	0	0	0	0	0	0	0	0	0	0	0	0
Rep_1175_c_99	11348	12655	-	vmlR	297-1604/1644	..======/======	2022-04-03	79.44	70.31	ncbi	NG_063831.1	ABC-F type ribosomal protection protein VmlR	LINCOSAMIDE;STREPTOGRAMIN;TIAMULIN	lincosamide;macrolide;oxazolidinone;phenicol;pleuromutilin;streptogramin;tetracycline	NA	NA	NA	lincosamide;streptogramin;tiamulin|lincosamide;macrolide;oxazolidinone;phenicol;pleuromutilin;streptogramin;tetracycline|NA|NA	lincosamide;streptogramin;tiamulin;lincosamide;macrolide;oxazolidinone;phenicol;pleuromutilin;streptogramin;tetracycline	lincosamide;streptogramin;pleuromutilin;lincosamide;macrolide;oxazolidinone;phenicol;pleuromutilin;streptogramin;tetracycline	lincosamide;streptogramin;pleuromutilin;lincosamide;macrolide;oxazolidinone;phenicol;pleuromutilin;streptogramin;tetracycline	0	0	0	0	0	0	0	0	0	0	0	0	0	0	0	0	0	0	0	0	0	0	0	0	0	0	0	0
Rep_1176_c_0	433699	434018	+	ykkC	1-320/339	========/======	2022-04-04	93.81	70.19	card	AL009126:1376516-1376855	ykkC is an SMR-type protein that is a subunit of the ykkCD efflux pump	NA	aminoglycoside;phenicol;tetracycline	NA	NA	NA	NA|aminoglycoside;phenicol;tetracycline|NA|NA	aminoglycoside;phenicol;tetracycline	aminoglycoside;phenicol;tetracycline	aminoglycoside;phenicol;tetracycline	0	0	0	0	1	0	0	0	0	0	0	0	0	0	0	0	0	0	0	0	0	0	0	0	0	0	0	0
Rep_1176_c_0	434064	434323	+	ykkD	40-299/318	.==============	0/0	81.76	73.46	card	AL009126:1376854-1377172	ykkD is an SMR-type protein that is a subunit of the ykkCD efflux pump	NA	aminoglycoside;phenicol;tetracycline	NA	NA	NA	NA|aminoglycoside;phenicol;tetracycline|NA|NA	aminoglycoside;phenicol;tetracycline	aminoglycoside;phenicol;tetracycline	aminoglycoside;phenicol;tetracycline	0	0	0	0	1	0	0	0	0	0	0	0	0	0	0	0	0	0	0	0	0	0	0	0	0	0	0	0
Rep_1176_c_2	427622	428485	-	erm(D)	1-864/864	===============	0/0	100	98.5	ncbi	NG_047820.1	23S rRNA (adenine(2058)-N(6))-methyltransferase Erm(D)	MACROLIDE	lincosamide;macrolide;streptogramin	(MLS)erm(D)	Erythromycin;Lincomycin;Clindamycin;Quinupristin;Pristinamycin_IA;Virginiamycin_S	(MLS)	macrolide|lincosamide;macrolide;streptogramin|(mls)erm(d)|erythromycin;lincomycin;clindamycin;quinupristin;pristinamycin_ia;virginiamycin_s	macrolide;lincosamide;macrolide;streptogramin;macrolide;lincosamide;streptogramin;erythromycin;lincomycin;clindamycin;quinupristin;pristinamycin;virginiamycin	macrolide;lincosamide;macrolide;streptogramin;macrolide;lincosamide;streptogramin;macrolide;lincosamide;lincosamide;streptogramin;streptogramin;streptogramin	macrolide;lincosamide;macrolide;streptogramin;macrolide;lincosamide;streptogramin;macrolide;lincosamide;lincosamide;streptogramin;streptogramin;streptogramin	0	0	0	0	0	0	0	0	0	0	0	0	0	0	0	0	0	0	0	0	0	0	0	0	0	0	1	0
Rep_1176_c_2	719856	720776	+	bcrA	1-921/921	===============	0/0	100	100	card	L20573:297-1218	bcrA is an ABC transporter found in Bacillus licheniformis that confers bacitracin resistance	NA	peptide	NA	NA	NA	NA|peptide|NA|NA	peptide	peptide	peptide	0	0	0	0	0	0	0	0	0	0	0	0	0	0	0	0	0	0	0	0	0	0	0	0	0	0	0	0
Rep_1176_c_2	720877	721503	+	bcrB	1-627/627	===============	0/0	100	99.84	card	L20573:1317-1944	bcrB is an ABC transporter found in Bacillus licheniformis that confers bacitracin resistance	NA	peptide	NA	NA	NA	NA|peptide|NA|NA	peptide	peptide	peptide	0	0	0	0	0	0	0	0	0	0	0	0	0	0	0	0	0	0	0	0	0	0	0	0	0	0	0	0
Rep_1176_c_2	721624	722235	+	bcrC	1-612/612	===============	0/0	100	100	card	L20573:2064-2676	The bcrC gene product (BcrC) is an undecaprenyl pyrophosphate phosphatase originally isolated from Bacillus subtilis. When overexpressed it can confer resistance to bacitracin.	NA	peptide	NA	NA	NA	NA|peptide|NA|NA	peptide	peptide	peptide	0	0	0	0	0	0	0	0	0	0	0	0	0	0	0	0	0	0	0	0	0	0	0	0	0	0	0	0
Rep_1176_c_3	132166	133089	+	blaP	1-924/924	===============	0/0	100	99.67	ncbi	NG_051161.1	class A beta-lactamase BlaP	BETA-LACTAM	NA	NA	Amoxicillin;Ampicillin;Penicillin;Piperacillin	NA	beta-lactam|NA|NA|amoxicillin;ampicillin;penicillin;piperacillin	beta-lactam;amoxicillin;ampicillin;penicillin;piperacillin	beta-lactam;penam;penam;penam;penam	beta-lactam;beta-lactam;beta-lactam;beta-lactam;beta-lactam	0	0	0	0	0	1	1	0	0	0	0	1	0	0	0	0	0	0	0	0	0	0	0	0	0	0	0	0
Rep_1176_c_4	38801	41395	+	(Rif)rphD	1-2619/2619	========/======	15/38	98.82	78.22	argannot	NG_063826:1-2619	(Rif)rphD	RIFAMYCIN	rifamycin	(Rif)rphD	NA	(Rif)	rifamycin|rifamycin|(rif)rphd|NA	rifamycin;rifamycin;rifamycin	rifamycin;rifamycin;rifamycin	rifamycin;rifamycin;rifamycin	0	0	0	0	0	0	0	0	0	0	0	0	0	0	0	0	0	0	0	0	0	0	0	0	0	0	0	0
Rep_1177_c_0	859253	861839	-	rphB	10-2653/2655	========/======	1961-06-01	97.36	80.46	card	KX531052.1:0-2655	rphB is a rifampin phosphotransferase protein found in Paenibacillus sp. LC231 a strain of Paenibacillus isolated from Lechuguilla Cave NM USA. Confers resistance to rifamycin antibiotics specifically rifampin through rifampin inactivation. Described by Pawlowski et al. 2016.	RIFAMYCIN	rifamycin	(Rif)rphD	NA	(Rif)	rifamycin|rifamycin|(rif)rphd|NA	rifamycin;rifamycin;rifamycin	rifamycin;rifamycin;rifamycin	rifamycin;rifamycin;rifamycin	0	0	0	0	0	0	0	0	0	0	0	0	0	0	0	0	0	0	0	0	0	0	0	0	0	0	0	0
Rep_1177_c_11	393666	394589	+	blaP	1-924/924	===============	0/0	100	100	ncbi	NG_051162.1	class A beta-lactamase BlaP	BETA-LACTAM	NA	NA	Amoxicillin;Ampicillin;Penicillin;Piperacillin	NA	beta-lactam|NA|NA|amoxicillin;ampicillin;penicillin;piperacillin	beta-lactam;amoxicillin;ampicillin;penicillin;piperacillin	beta-lactam;penam;penam;penam;penam	beta-lactam;beta-lactam;beta-lactam;beta-lactam;beta-lactam	0	0	0	0	0	1	1	0	0	0	0	1	0	0	0	0	0	0	0	0	0	0	0	0	0	0	0	0
Rep_1177_c_12	357745	357989	-	ykkD	40-284/318	.=============.	0/0	77.04	73.88	card	AL009126:1376854-1377172	ykkD is an SMR-type protein that is a subunit of the ykkCD efflux pump	NA	aminoglycoside;phenicol;tetracycline	NA	NA	NA	NA|aminoglycoside;phenicol;tetracycline|NA|NA	aminoglycoside;phenicol;tetracycline	aminoglycoside;phenicol;tetracycline	aminoglycoside;phenicol;tetracycline	0	0	0	0	1	0	0	0	0	0	0	0	0	0	0	0	0	0	0	0	0	0	0	0	0	0	0	0
Rep_1178_c_0	442979	443253	-	ykkD	10-284/318	========/=====.	2022-06-02	85.53	71.58	card	AL009126:1376854-1377172	ykkD is an SMR-type protein that is a subunit of the ykkCD efflux pump	NA	aminoglycoside;phenicol;tetracycline	NA	NA	NA	NA|aminoglycoside;phenicol;tetracycline|NA|NA	aminoglycoside;phenicol;tetracycline	aminoglycoside;phenicol;tetracycline	aminoglycoside;phenicol;tetracycline	0	0	0	0	1	0	0	0	0	0	0	0	0	0	0	0	0	0	0	0	0	0	0	0	0	0	0	0
Rep_1178_c_1	43617	44076	-	vat(H)	52-521/651	.=======/====..	2016-09-01	70.2	70.19	ncbi	NG_048551.1	streptogramin A O-acetyltransferase Vat(H)	STREPTOGRAMIN	streptogramin	NA	Dalfopristin;Pristinamycin_IIA;Virginiamycin_M	NA	streptogramin|streptogramin|NA|dalfopristin;pristinamycin_iia;virginiamycin_m	streptogramin;streptogramin;dalfopristin;pristinamycin;virginiamycin	streptogramin;streptogramin;streptogramin;streptogramin;streptogramin	streptogramin;streptogramin;streptogramin;streptogramin;streptogramin	0	0	0	0	0	0	0	0	0	0	0	0	0	0	0	0	0	0	0	0	0	0	0	0	0	0	0	0
Rep_1178_c_22	146255	147091	+	erm(D)	6-843/864	========/======	2022-03-02	96.76	87.6	ncbi	NG_047818.1	23S rRNA (adenine(2058)-N(6))-methyltransferase Erm(D)	MACROLIDE	lincosamide;macrolide;streptogramin	(MLS)erm(D)	Erythromycin;Lincomycin;Clindamycin;Quinupristin;Pristinamycin_IA;Virginiamycin_S	(MLS)	macrolide|lincosamide;macrolide;streptogramin|(mls)erm(d)|erythromycin;lincomycin;clindamycin;quinupristin;pristinamycin_ia;virginiamycin_s	macrolide;lincosamide;macrolide;streptogramin;macrolide;lincosamide;streptogramin;erythromycin;lincomycin;clindamycin;quinupristin;pristinamycin;virginiamycin	macrolide;lincosamide;macrolide;streptogramin;macrolide;lincosamide;streptogramin;macrolide;lincosamide;lincosamide;streptogramin;streptogramin;streptogramin	macrolide;lincosamide;macrolide;streptogramin;macrolide;lincosamide;streptogramin;macrolide;lincosamide;lincosamide;streptogramin;streptogramin;streptogramin	0	0	0	0	0	0	0	0	0	0	0	0	0	0	0	0	0	0	0	0	0	0	0	0	0	0	1	0
Rep_1178_c_33	18236	19156	+	bcrA	1-921/921	===============	0/0	100	88.06	card	L20573:297-1218	bcrA is an ABC transporter found in Bacillus licheniformis that confers bacitracin resistance	NA	peptide	NA	NA	NA	NA|peptide|NA|NA	peptide	peptide	peptide	0	0	0	0	0	0	0	0	0	0	0	0	0	0	0	0	0	0	0	0	0	0	0	0	0	0	0	0
Rep_1178_c_33	19257	19883	+	bcrB	1-627/627	===============	0/0	100	83.41	card	L20573:1317-1944	bcrB is an ABC transporter found in Bacillus licheniformis that confers bacitracin resistance	NA	peptide	NA	NA	NA	NA|peptide|NA|NA	peptide	peptide	peptide	0	0	0	0	0	0	0	0	0	0	0	0	0	0	0	0	0	0	0	0	0	0	0	0	0	0	0	0
Rep_1178_c_33	20039	20650	+	bcrC	1-612/612	===============	0/0	100	82.03	card	L20573:2064-2676	The bcrC gene product (BcrC) is an undecaprenyl pyrophosphate phosphatase originally isolated from Bacillus subtilis. When overexpressed it can confer resistance to bacitracin.	NA	peptide	NA	NA	NA	NA|peptide|NA|NA	peptide	peptide	peptide	0	0	0	0	0	0	0	0	0	0	0	0	0	0	0	0	0	0	0	0	0	0	0	0	0	0	0	0
Rep_1178_c_33	38775	39527	+	blaP	137-889/924	..======/======	2022-02-02	81.39	76.26	ncbi	NG_051161.1	class A beta-lactamase BlaP	BETA-LACTAM	NA	NA	Amoxicillin;Ampicillin;Penicillin;Piperacillin	NA	beta-lactam|NA|NA|amoxicillin;ampicillin;penicillin;piperacillin	beta-lactam;amoxicillin;ampicillin;penicillin;piperacillin	beta-lactam;penam;penam;penam;penam	beta-lactam;beta-lactam;beta-lactam;beta-lactam;beta-lactam	0	0	0	0	0	1	1	0	0	0	0	1	0	0	0	0	0	0	0	0	0	0	0	0	0	0	0	0
Rep_1178_c_33	453961	454544	+	tmrB	1-584/594	========/======	2022-06-05	97.81	75.13	card	AL009126.3:339749-339155	tmrB is an ATP-binding tunicamycin resistance protein found in Bacillus subtilis	NA	nucleoside	NA	NA	NA	NA|nucleoside|NA|NA	nucleoside	nucleoside	nucleoside	0	0	0	0	0	0	0	0	0	0	0	0	0	0	0	0	0	0	0	0	0	0	0	0	0	0	0	0
Rep_1178_c_56	32200	33401	+	blt	1-1202/1203	===============	0/0	99.92	87.11	card	L32599:1236-2439	blt is an MFS efflux pump that confers resistance to multiple drugs such as rhodamine and acridine dyes and fluoroquinolone antibiotics	NA	acridine_dye;fluoroquinolone	NA	NA	NA	NA|acridine_dye;fluoroquinolone|NA|NA	acridine_dye;fluoroquinolone	disinfecting_agents_and_intercalating_dyes;fluoroquinolone	disinfecting_agents_and_intercalating_dyes;fluoroquinolone	1	0	0	0	0	0	0	0	0	0	0	0	0	0	0	0	0	0	0	0	0	0	0	0	0	0	0	0
Rep_1178_c_57	12983	15579	+	rphB	6-2653/2655	========/======	1951-04-01	97.82	81.83	card	KX531052.1:0-2655	rphB is a rifampin phosphotransferase protein found in Paenibacillus sp. LC231 a strain of Paenibacillus isolated from Lechuguilla Cave NM USA. Confers resistance to rifamycin antibiotics specifically rifampin through rifampin inactivation. Described by Pawlowski et al. 2016.	RIFAMYCIN	rifamycin	(Rif)rphD	NA	(Rif)	rifamycin|rifamycin|(rif)rphd|NA	rifamycin;rifamycin;rifamycin	rifamycin;rifamycin;rifamycin	rifamycin;rifamycin;rifamycin	0	0	0	0	0	0	0	0	0	0	0	0	0	0	0	0	0	0	0	0	0	0	0	0	0	0	0	0
Rep_1179_c_0	484570	484908	+	ykkC	1-339/339	===============	0/0	100	94.1	card	AL009126:1376516-1376855	ykkC is an SMR-type protein that is a subunit of the ykkCD efflux pump	NA	aminoglycoside;phenicol;tetracycline	NA	NA	NA	NA|aminoglycoside;phenicol;tetracycline|NA|NA	aminoglycoside;phenicol;tetracycline	aminoglycoside;phenicol;tetracycline	aminoglycoside;phenicol;tetracycline	0	0	0	0	1	0	0	0	0	0	0	0	0	0	0	0	0	0	0	0	0	0	0	0	0	0	0	0
Rep_1179_c_0	484908	485225	+	ykkD	1-318/318	===============	0/0	100	97.48	card	AL009126:1376854-1377172	ykkD is an SMR-type protein that is a subunit of the ykkCD efflux pump	NA	aminoglycoside;phenicol;tetracycline	NA	NA	NA	NA|aminoglycoside;phenicol;tetracycline|NA|NA	aminoglycoside;phenicol;tetracycline	aminoglycoside;phenicol;tetracycline	aminoglycoside;phenicol;tetracycline	0	0	0	0	1	0	0	0	0	0	0	0	0	0	0	0	0	0	0	0	0	0	0	0	0	0	0	0
Rep_1179_c_0	573111	573943	+	vgb(A)	40-869/900	========/======	2022-07-05	92	73.53	ncbi	NG_048563.1	streptogramin B lyase Vgb(A)	STREPTOGRAMIN	streptogramin	(MLS)vgb(A)	Quinupristin;Pristinamycin_IA;Virginiamycin_S	(MLS)	streptogramin|streptogramin|(mls)vgb(a)|quinupristin;pristinamycin_ia;virginiamycin_s	streptogramin;streptogramin;macrolide;lincosamide;streptogramin;quinupristin;pristinamycin;virginiamycin	streptogramin;streptogramin;macrolide;lincosamide;streptogramin;streptogramin;streptogramin;streptogramin	streptogramin;streptogramin;macrolide;lincosamide;streptogramin;streptogramin;streptogramin;streptogramin	0	0	0	0	0	0	0	0	0	0	0	0	0	0	0	0	0	0	0	0	0	0	0	0	0	0	0	0
Rep_1179_c_1	1041504	1042025	-	satA_Bs	1-522/522	===============	0/0	100	99.04	ncbi	NG_064662.1	streptothricin N-acetyltransferase SatA	STREPTOTHRICIN	NA	(AGly)satA	NA	(AGly)	streptothricin|NA|(agly)sata|NA	streptothricin;aminoglycoside	nucleoside;aminoglycoside	nucleoside;aminoglycoside	0	0	0	0	1	0	0	0	0	0	0	0	0	0	0	0	0	0	0	0	0	0	0	0	0	0	0	0
Rep_1179_c_2	453794	454996	-	blt	1-1203/1203	===============	0/0	100	96.51	card	L32599:1236-2439	blt is an MFS efflux pump that confers resistance to multiple drugs such as rhodamine and acridine dyes and fluoroquinolone antibiotics	NA	acridine_dye;fluoroquinolone	NA	NA	NA	NA|acridine_dye;fluoroquinolone|NA|NA	acridine_dye;fluoroquinolone	disinfecting_agents_and_intercalating_dyes;fluoroquinolone	disinfecting_agents_and_intercalating_dyes;fluoroquinolone	1	0	0	0	0	0	0	0	0	0	0	0	0	0	0	0	0	0	0	0	0	0	0	0	0	0	0	0
Rep_1179_c_2	649243	650412	-	bmr	1-1170/1170	===============	0/0	100	94.87	card	M33768:194-1364	bmr is an MFS antibiotic efflux pump that confers resistance to multiple drugs including acridine dyes fluoroquinolone antibiotics chloramphenicol and puromycin	NA	acridine_dye;fluoroquinolone;nucleoside;phenicol	NA	NA	NA	NA|acridine_dye;fluoroquinolone;nucleoside;phenicol|NA|NA	acridine_dye;fluoroquinolone;nucleoside;phenicol	disinfecting_agents_and_intercalating_dyes;fluoroquinolone;nucleoside;phenicol	disinfecting_agents_and_intercalating_dyes;fluoroquinolone;nucleoside;phenicol	1	0	0	0	0	0	0	0	0	0	0	0	0	0	0	0	0	0	0	0	0	0	0	0	0	0	0	0
Rep_1179_c_2	437790	438659	+	(AGly)aadK-Pm	12-879/888	========/======	2022-02-02	97.75	80.11	argannot	CP002869:c4442322-4441435	(AGly)aadK-Pm	STREPTOMYCIN	aminoglycoside	(AGly)aadK-Pm	Streptomycin	(AGly)	streptomycin|aminoglycoside|(agly)aadk-pm|streptomycin	streptomycin;aminoglycoside;aminoglycoside;streptomycin	aminoglycoside;aminoglycoside;aminoglycoside;aminoglycoside	aminoglycoside;aminoglycoside;aminoglycoside;aminoglycoside	0	0	0	0	1	0	0	0	0	0	0	0	0	0	0	0	0	0	0	0	0	0	0	0	0	0	0	0
Rep_1179_c_2	957053	959647	+	rphC	1-2601/2607	========/======	2026-07-01	99.16	81.73	ncbi	NG_063825.1	rifamycin-inactivating phosphotransferase RphC	RIFAMYCIN	rifamycin	(Rif)rphD	NA	(Rif)	rifamycin|rifamycin|(rif)rphd|NA	rifamycin;rifamycin;rifamycin	rifamycin;rifamycin;rifamycin	rifamycin;rifamycin;rifamycin	0	0	0	0	0	0	0	0	0	0	0	0	0	0	0	0	0	0	0	0	0	0	0	0	0	0	0	0
Rep_1179_c_3	297055	299625	+	Bacillus_subtilis_mprF	1-2571/2571	===============	0/0	100	96.03	card	AL009126:916777-919348	MprF is a integral membrane protein that modifies the negatively-charged phosphatidylglycerol on the membrane surface. This confers resistance to cationic peptides that disrupt the cell membrane including defensins. Additionally large-scale mutations causing loss of function of the gene result in increased susceptibility to daptomycin.	NA	peptide	NA	NA	NA	NA|peptide|NA|NA	peptide	peptide	peptide	0	0	0	0	0	0	0	0	0	0	0	0	0	0	0	0	0	0	0	0	0	0	0	0	0	0	0	0
Rep_1179_c_4	28420	30063	+	vmlR	1-1644/1644	===============	0/0	100	95.5	ncbi	NG_063831.1	ABC-F type ribosomal protection protein VmlR	LINCOSAMIDE;STREPTOGRAMIN;TIAMULIN	lincosamide;macrolide;oxazolidinone;phenicol;pleuromutilin;streptogramin;tetracycline	NA	NA	NA	lincosamide;streptogramin;tiamulin|lincosamide;macrolide;oxazolidinone;phenicol;pleuromutilin;streptogramin;tetracycline|NA|NA	lincosamide;streptogramin;tiamulin;lincosamide;macrolide;oxazolidinone;phenicol;pleuromutilin;streptogramin;tetracycline	lincosamide;streptogramin;pleuromutilin;lincosamide;macrolide;oxazolidinone;phenicol;pleuromutilin;streptogramin;tetracycline	lincosamide;streptogramin;pleuromutilin;lincosamide;macrolide;oxazolidinone;phenicol;pleuromutilin;streptogramin;tetracycline	0	0	0	0	0	0	0	0	0	0	0	0	0	0	0	0	0	0	0	0	0	0	0	0	0	0	0	0
Rep_1179_c_5	107712	108632	-	mphK	1-921/921	===============	0/0	100	91.64	ncbi	NG_065846.1	macrolide 2'-phosphotransferase MphK	MACROLIDE	macrolide	NA	Spiramycin;Telithromycin	NA	macrolide|macrolide|NA|spiramycin;telithromycin	macrolide;macrolide;spiramycin;telithromycin	macrolide;macrolide;spiramycin;macrolide	macrolide;macrolide;spiramycin;macrolide	0	0	0	0	0	0	0	0	0	0	0	0	0	0	0	0	0	0	0	0	0	0	0	0	0	0	0	0
Rep_1179_c_5	45011	45604	+	tmrB	1-594/594	===============	0/0	100	94.11	card	AL009126.3:339749-339155	tmrB is an ATP-binding tunicamycin resistance protein found in Bacillus subtilis	NA	nucleoside	NA	NA	NA	NA|nucleoside|NA|NA	nucleoside	nucleoside	nucleoside	0	0	0	0	0	0	0	0	0	0	0	0	0	0	0	0	0	0	0	0	0	0	0	0	0	0	0	0
Rep_1179_c_5	94431	95870	+	(MLS)Lmr(B)	1-1440/1440	===============	0/0	100	96.81	argannot	NG_047912101-1540:1440	(MLS)Lmr(B)	NA	lincosamide	(MLS)Lmr(B)	NA	(MLS)	NA|lincosamide|(mls)lmr(b)|NA	lincosamide;macrolide;lincosamide;streptogramin	lincosamide;macrolide;lincosamide;streptogramin	lincosamide;macrolide;lincosamide;streptogramin	0	0	0	0	0	0	0	0	0	0	0	0	0	0	0	0	0	0	0	0	0	0	0	0	0	0	0	0
Rep_1181_c_0	173057	173846	-	blaBAT-1	2-794/807	========/======	2022-09-03	97.52	78.14	ncbi	NG_050940.1	class D beta-lactamase BAT-1	BETA-LACTAM	cephalosporin	(Bla)blaBAT-1	NA	(Bla)	beta-lactam|cephalosporin|(bla)blabat-1|NA	beta-lactam;cephalosporin;beta-lactam	beta-lactam;cephalosporin;beta-lactam	beta-lactam;beta-lactam;beta-lactam	0	0	0	0	0	0	0	0	0	0	0	1	0	0	0	0	0	0	0	0	0	1	0	0	0	0	0	0
Rep_1181_c_0	175543	177167	+	vmlR	1-1619/1644	========/======	2022-08-02	98.42	74.35	ncbi	NG_063831.1	ABC-F type ribosomal protection protein VmlR	LINCOSAMIDE;STREPTOGRAMIN;TIAMULIN	lincosamide;macrolide;oxazolidinone;phenicol;pleuromutilin;streptogramin;tetracycline	NA	NA	NA	lincosamide;streptogramin;tiamulin|lincosamide;macrolide;oxazolidinone;phenicol;pleuromutilin;streptogramin;tetracycline|NA|NA	lincosamide;streptogramin;tiamulin;lincosamide;macrolide;oxazolidinone;phenicol;pleuromutilin;streptogramin;tetracycline	lincosamide;streptogramin;pleuromutilin;lincosamide;macrolide;oxazolidinone;phenicol;pleuromutilin;streptogramin;tetracycline	lincosamide;streptogramin;pleuromutilin;lincosamide;macrolide;oxazolidinone;phenicol;pleuromutilin;streptogramin;tetracycline	0	0	0	0	0	0	0	0	0	0	0	0	0	0	0	0	0	0	0	0	0	0	0	0	0	0	0	0
Rep_1181_c_1	494402	494931	-	vat(H)	40-566/651	========/=====.	2022-03-01	80.95	71.7	ncbi	NG_048551.1	streptogramin A O-acetyltransferase Vat(H)	STREPTOGRAMIN	streptogramin	(MLS)vat(C)	Dalfopristin;Pristinamycin_IIA;Virginiamycin_M	(MLS)	streptogramin|streptogramin|(mls)vat(c)|dalfopristin;pristinamycin_iia;virginiamycin_m	streptogramin;streptogramin;macrolide;lincosamide;streptogramin;dalfopristin;pristinamycin;virginiamycin	streptogramin;streptogramin;macrolide;lincosamide;streptogramin;streptogramin;streptogramin;streptogramin	streptogramin;streptogramin;macrolide;lincosamide;streptogramin;streptogramin;streptogramin;streptogramin	0	0	0	0	0	0	0	0	0	0	0	0	0	0	0	0	0	0	0	0	0	0	0	0	0	0	0	0
Rep_1181_c_1	781542	781927	-	fosB2	28-412/420	========/======	2022-09-06	90.71	70.51	ncbi	NG_050411.1	fosfomycin resistance bacillithiol transferase FosB2	FOSFOMYCIN	NA	(Fcyn)FosB2	Fosfomycin	(Fcyn)	fosfomycin|NA|(fcyn)fosb2|fosfomycin	fosfomycin;fosfomycin;fosfomycin	fosfomycin;fosfomycin;fosfomycin	fosfomycin;fosfomycin;fosfomycin	0	0	0	0	0	0	0	0	0	0	0	0	0	0	0	0	0	0	0	0	0	0	0	0	0	0	0	0
Rep_1181_c_1	845843	848459	-	rphB	1-2653/2655	========/======	1950-04-01	98.31	81.69	card	KX531052.1:0-2655	rphB is a rifampin phosphotransferase protein found in Paenibacillus sp. LC231 a strain of Paenibacillus isolated from Lechuguilla Cave NM USA. Confers resistance to rifamycin antibiotics specifically rifampin through rifampin inactivation. Described by Pawlowski et al. 2016.	RIFAMYCIN	rifamycin	(Rif)rphD	NA	(Rif)	rifamycin|rifamycin|(rif)rphd|NA	rifamycin;rifamycin;rifamycin	rifamycin;rifamycin;rifamycin	rifamycin;rifamycin;rifamycin	0	0	0	0	0	0	0	0	0	0	0	0	0	0	0	0	0	0	0	0	0	0	0	0	0	0	0	0
Rep_1181_c_12	56022	56504	+	dfrG	1-483/498	===============	0/0	96.99	87.37	ncbi	NG_047756.1	trimethoprim-resistant dihydrofolate reductase DfrG	TRIMETHOPRIM	diaminopyrimidine	(Tmt)dfrG	Trimethoprim	(Tmt)	trimethoprim|diaminopyrimidine|(tmt)dfrg|trimethoprim	trimethoprim;diaminopyrimidine;trimethoprim;trimethoprim	diaminopyrimidine;diaminopyrimidine;diaminopyrimidine;diaminopyrimidine	diaminopyrimidine;diaminopyrimidine;diaminopyrimidine;diaminopyrimidine	0	0	0	0	0	0	0	0	0	0	0	0	0	0	0	0	0	0	0	0	0	0	0	0	0	0	0	0
Rep_1181_c_5	356363	357537	-	blt	1-1175/1203	========/======	2022-08-04	97.34	71.16	card	L32599:1236-2439	blt is an MFS efflux pump that confers resistance to multiple drugs such as rhodamine and acridine dyes and fluoroquinolone antibiotics	NA	acridine_dye;fluoroquinolone	NA	NA	NA	NA|acridine_dye;fluoroquinolone|NA|NA	acridine_dye;fluoroquinolone	disinfecting_agents_and_intercalating_dyes;fluoroquinolone	disinfecting_agents_and_intercalating_dyes;fluoroquinolone	1	0	0	0	0	0	0	0	0	0	0	0	0	0	0	0	0	0	0	0	0	0	0	0	0	0	0	0
Rep_1183_c_0	60423	60894	+	dfrC	1-472/486	===============	0/0	97.12	72.46	ncbi	NG_047752.1	trimethoprim-resistant dihydrofolate reductase DfrC	TRIMETHOPRIM	diaminopyrimidine	(Tmt)dfrC	NA	(Tmt)	trimethoprim|diaminopyrimidine|(tmt)dfrc|NA	trimethoprim;diaminopyrimidine;trimethoprim	diaminopyrimidine;diaminopyrimidine;diaminopyrimidine	diaminopyrimidine;diaminopyrimidine;diaminopyrimidine	0	0	0	0	0	0	0	0	0	0	0	0	0	0	0	0	0	0	0	0	0	0	0	0	0	0	0	0
Rep_1183_c_0	67960	68612	+	arlR	1-653/660	========/======	2022-02-02	98.79	76.76	card	CP023390.1:1462248-1461588	ArlR is a response regulator that binds to the norA promoter to activate expression. ArlR must first be phosphorylated by ArlS.	NA	acridine_dye;fluoroquinolone	NA	NA	NA	NA|acridine_dye;fluoroquinolone|NA|NA	acridine_dye;fluoroquinolone	disinfecting_agents_and_intercalating_dyes;fluoroquinolone	disinfecting_agents_and_intercalating_dyes;fluoroquinolone	1	0	0	0	0	0	0	0	0	0	0	0	0	0	0	0	0	0	0	0	0	0	0	0	0	0	0	0
Rep_1183_c_1	175	618	-	mgrA	1-444/444	===============	0/0	100	78.38	card	BA000018.3:735860-735416	MgrA also known as NorR is a regulator for norA norB and tet38. It is a positive regulator for norA expression but is a direct repressor for norB and an indirect repressor of tet38.	NA	acridine_dye;cephalosporin;fluoroquinolone;penam;peptide;tetracycline	NA	NA	NA	NA|acridine_dye;cephalosporin;fluoroquinolone;penam;peptide;tetracycline|NA|NA	acridine_dye;cephalosporin;fluoroquinolone;penam;peptide;tetracycline	disinfecting_agents_and_intercalating_dyes;cephalosporin;fluoroquinolone;penam;peptide;tetracycline	disinfecting_agents_and_intercalating_dyes;beta-lactam;fluoroquinolone;beta-lactam;peptide;tetracycline	1	0	0	0	0	0	0	0	0	0	0	1	0	0	0	0	0	0	0	0	0	1	0	0	0	0	0	0
Rep_1183_c_1	6910	8003	+	(Flq)norA	2-1095/1167	========/======	2022-08-06	93.4	73.31	argannot	D90119:478-1644	(Flq)norA	NA	acridine_dye;fluoroquinolone	(Flq)norA	NA	(Flq)	NA|acridine_dye;fluoroquinolone|(flq)nora|NA	acridine_dye;fluoroquinolone;fluoroquinolone	disinfecting_agents_and_intercalating_dyes;fluoroquinolone;fluoroquinolone	disinfecting_agents_and_intercalating_dyes;fluoroquinolone;fluoroquinolone	1	0	0	0	0	0	0	0	0	0	0	0	0	0	0	0	0	0	0	0	0	0	0	0	0	0	0	0
Rep_1183_c_1	112865	113287	+	fosD	1-420/420	========/======	2022-09-03	99.29	75.12	ncbi	NG_047892.1	fosfomycin resistance bacillithiol transferase FosD	FOSFOMYCIN	fosfomycin	(Fcyn)FosD	Fosfomycin	(Fcyn)	fosfomycin|fosfomycin|(fcyn)fosd|fosfomycin	fosfomycin;fosfomycin;fosfomycin;fosfomycin	fosfomycin;fosfomycin;fosfomycin;fosfomycin	fosfomycin;fosfomycin;fosfomycin;fosfomycin	0	0	0	0	0	0	0	0	0	0	0	0	0	0	0	0	0	0	0	0	0	0	0	0	0	0	0	0
Rep_1183_c_2	170148	170931	-	(AGly)apH-Stph	1-784/801	===============	0/0	97.88	80.1	argannot	HE579073:1778413-1779213	(AGly)apH-Stph	NA	NA	(AGly)apH-Stph	NA	(AGly)	NA|NA|(agly)aph-stph|NA	aminoglycoside	aminoglycoside	aminoglycoside	0	0	0	0	1	0	0	0	0	0	0	0	0	0	0	0	0	0	0	0	0	0	0	0	0	0	0	0
Rep_1183_c_22	12071	13132	-	(Phe)dha1	1-1068/1188	========/=====.	2018-07-01	88.89	72.81	argannot	BA000018:2517801-2518988	(Phe)dha1	NA	NA	(Phe)dha1	NA	(Phe)	NA|NA|(phe)dha1|NA	phenicol	phenicol	phenicol	0	0	0	0	0	0	0	0	0	0	0	0	0	0	0	0	0	0	0	0	0	0	0	0	0	0	0	0
Rep_1183_c_6	36571	37212	+	fusD	1-642/642	========/======	2022-06-04	99.53	75.35	ncbi	NG_050585.1	FusD family fusidic acid resistance EF-G-binding protein	FUSIDIC_ACID	fusidic_acid	(Fcd)fusD	NA	(Fcd)	fusidic_acid|fusidic_acid|(fcd)fusd|NA	fusidic_acid;fusidic_acid;fusidic_acid	fusidic_acid;fusidic_acid;fusidic_acid	fusidic_acid;fusidic_acid;fusidic_acid	0	0	0	0	0	0	0	0	0	0	0	0	0	0	0	0	0	0	0	0	0	0	0	0	0	0	0	0
Rep_1184_c_0	105972	106415	-	mgrA	1-444/444	===============	0/0	100	78.83	card	BA000018.3:735860-735416	MgrA also known as NorR is a regulator for norA norB and tet38. It is a positive regulator for norA expression but is a direct repressor for norB and an indirect repressor of tet38.	NA	acridine_dye;cephalosporin;fluoroquinolone;penam;peptide;tetracycline	NA	NA	NA	NA|acridine_dye;cephalosporin;fluoroquinolone;penam;peptide;tetracycline|NA|NA	acridine_dye;cephalosporin;fluoroquinolone;penam;peptide;tetracycline	disinfecting_agents_and_intercalating_dyes;cephalosporin;fluoroquinolone;penam;peptide;tetracycline	disinfecting_agents_and_intercalating_dyes;beta-lactam;fluoroquinolone;beta-lactam;peptide;tetracycline	1	0	0	0	0	0	0	0	0	0	0	1	0	0	0	0	0	0	0	0	0	1	0	0	0	0	0	0
Rep_1184_c_0	834047	834699	-	arlR	1-653/660	===============	0/0	98.94	76.72	card	CP023390.1:1462248-1461588	ArlR is a response regulator that binds to the norA promoter to activate expression. ArlR must first be phosphorylated by ArlS.	NA	acridine_dye;fluoroquinolone	NA	NA	NA	NA|acridine_dye;fluoroquinolone|NA|NA	acridine_dye;fluoroquinolone	disinfecting_agents_and_intercalating_dyes;fluoroquinolone	disinfecting_agents_and_intercalating_dyes;fluoroquinolone	1	0	0	0	0	0	0	0	0	0	0	0	0	0	0	0	0	0	0	0	0	0	0	0	0	0	0	0
Rep_1184_c_0	841796	842259	-	dfrC	1-464/486	========/======	2022-04-02	95.06	74.25	ncbi	NG_047752.1	trimethoprim-resistant dihydrofolate reductase DfrC	TRIMETHOPRIM	diaminopyrimidine	(Tmt)dfrC	NA	(Tmt)	trimethoprim|diaminopyrimidine|(tmt)dfrc|NA	trimethoprim;diaminopyrimidine;trimethoprim	diaminopyrimidine;diaminopyrimidine;diaminopyrimidine	diaminopyrimidine;diaminopyrimidine;diaminopyrimidine	0	0	0	0	0	0	0	0	0	0	0	0	0	0	0	0	0	0	0	0	0	0	0	0	0	0	0	0
Rep_1184_c_0	112799	113886	+	(Flq)norA	2-1089/1167	========/======	2022-08-08	92.89	74.18	argannot	D90119:478-1644	(Flq)norA	NA	acridine_dye;fluoroquinolone	(Flq)norA	NA	(Flq)	NA|acridine_dye;fluoroquinolone|(flq)nora|NA	acridine_dye;fluoroquinolone;fluoroquinolone	disinfecting_agents_and_intercalating_dyes;fluoroquinolone;fluoroquinolone	disinfecting_agents_and_intercalating_dyes;fluoroquinolone;fluoroquinolone	1	0	0	0	0	0	0	0	0	0	0	0	0	0	0	0	0	0	0	0	0	0	0	0	0	0	0	0
Rep_1184_c_0	223209	223627	+	fosD	2-420/420	========/======	2022-12-06	98.33	77.65	ncbi	NG_047892.1	fosfomycin resistance bacillithiol transferase FosD	FOSFOMYCIN	fosfomycin	(Fcyn)FosD	Fosfomycin	(Fcyn)	fosfomycin|fosfomycin|(fcyn)fosd|fosfomycin	fosfomycin;fosfomycin;fosfomycin;fosfomycin	fosfomycin;fosfomycin;fosfomycin;fosfomycin	fosfomycin;fosfomycin;fosfomycin;fosfomycin	0	0	0	0	0	0	0	0	0	0	0	0	0	0	0	0	0	0	0	0	0	0	0	0	0	0	0	0
Rep_1184_c_1	316105	317165	+	(Phe)dha1	1-1067/1188	========/=====.	2020-08-01	88.72	73	argannot	BA000018:2517801-2518988	(Phe)dha1	NA	NA	(Phe)dha1	NA	(Phe)	NA|NA|(phe)dha1|NA	phenicol	phenicol	phenicol	0	0	0	0	0	0	0	0	0	0	0	0	0	0	0	0	0	0	0	0	0	0	0	0	0	0	0	0
Rep_1184_c_1	433444	433941	+	dfrG	1-498/498	===============	0/0	100	100	ncbi	NG_047756.1	trimethoprim-resistant dihydrofolate reductase DfrG	TRIMETHOPRIM	diaminopyrimidine	(Tmt)dfrG	Trimethoprim	(Tmt)	trimethoprim|diaminopyrimidine|(tmt)dfrg|trimethoprim	trimethoprim;diaminopyrimidine;trimethoprim;trimethoprim	diaminopyrimidine;diaminopyrimidine;diaminopyrimidine;diaminopyrimidine	diaminopyrimidine;diaminopyrimidine;diaminopyrimidine;diaminopyrimidine	0	0	0	0	0	0	0	0	0	0	0	0	0	0	0	0	0	0	0	0	0	0	0	0	0	0	0	0
Rep_1184_c_4	96522	97305	+	(AGly)apH-Stph	1-784/801	========/======	2022-06-04	97.5	80.94	argannot	HE579073:1778413-1779213	(AGly)apH-Stph	NA	NA	(AGly)apH-Stph	NA	(AGly)	NA|NA|(agly)aph-stph|NA	aminoglycoside	aminoglycoside	aminoglycoside	0	0	0	0	1	0	0	0	0	0	0	0	0	0	0	0	0	0	0	0	0	0	0	0	0	0	0	0
Rep_1184_c_5	31110	31751	+	fusD	1-642/642	========/======	2022-02-02	99.84	74.5	ncbi	NG_050585.1	FusD family fusidic acid resistance EF-G-binding protein	FUSIDIC_ACID	fusidic_acid	(Fcd)fusD	NA	(Fcd)	fusidic_acid|fusidic_acid|(fcd)fusd|NA	fusidic_acid;fusidic_acid;fusidic_acid	fusidic_acid;fusidic_acid;fusidic_acid	fusidic_acid;fusidic_acid;fusidic_acid	0	0	0	0	0	0	0	0	0	0	0	0	0	0	0	0	0	0	0	0	0	0	0	0	0	0	0	0
Rep_1185_c_0	173745	174805	-	(Phe)dha1	1-1067/1188	========/=====.	2022-09-01	88.64	73.49	argannot	BA000018:2517801-2518988	(Phe)dha1	NA	NA	(Phe)dha1	NA	(Phe)	NA|NA|(phe)dha1|NA	phenicol	phenicol	phenicol	0	0	0	0	0	0	0	0	0	0	0	0	0	0	0	0	0	0	0	0	0	0	0	0	0	0	0	0
Rep_1185_c_0	350474	351940	-	msr(A)	1-1467/1467	========/======	2016-10-01	99.45	72	ncbi	NG_048000.1	ABC-F type ribosomal protection protein Msr(A)	MACROLIDE	lincosamide;macrolide;oxazolidinone;phenicol;pleuromutilin;streptogramin;tetracycline	(MLS)msr(A)	Erythromycin;Azithromycin;Telithromycin;Quinupristin;Pristinamycin_IA;Virginiamycin_S	(MLS)	macrolide|lincosamide;macrolide;oxazolidinone;phenicol;pleuromutilin;streptogramin;tetracycline|(mls)msr(a)|erythromycin;azithromycin;telithromycin;quinupristin;pristinamycin_ia;virginiamycin_s	macrolide;lincosamide;macrolide;oxazolidinone;phenicol;pleuromutilin;streptogramin;tetracycline;macrolide;lincosamide;streptogramin;erythromycin;azithromycin;telithromycin;quinupristin;pristinamycin;virginiamycin	macrolide;lincosamide;macrolide;oxazolidinone;phenicol;pleuromutilin;streptogramin;tetracycline;macrolide;lincosamide;streptogramin;macrolide;macrolide;macrolide;streptogramin;streptogramin;streptogramin	macrolide;lincosamide;macrolide;oxazolidinone;phenicol;pleuromutilin;streptogramin;tetracycline;macrolide;lincosamide;streptogramin;macrolide;macrolide;macrolide;streptogramin;streptogramin;streptogramin	0	0	0	0	0	0	0	0	1	0	0	0	0	0	0	0	0	0	0	0	0	0	0	0	0	0	0	0
Rep_1185_c_1	80631	81268	-	fusF	1-638/645	========/======	2022-02-02	98.76	77.31	ncbi	NG_047903.1	fusidic acid resistance EF-G-binding protein FusF	FUSIDIC_ACID	fusidic_acid	(Fcd)fusF	NA	(Fcd)	fusidic_acid|fusidic_acid|(fcd)fusf|NA	fusidic_acid;fusidic_acid;fusidic_acid	fusidic_acid;fusidic_acid;fusidic_acid	fusidic_acid;fusidic_acid;fusidic_acid	0	0	0	0	0	0	0	0	0	0	0	0	0	0	0	0	0	0	0	0	0	0	0	0	0	0	0	0
Rep_1185_c_1	216391	216834	-	mgrA	1-444/444	========/======	2022-02-02	99.77	78.88	card	BA000018.3:735860-735416	MgrA also known as NorR is a regulator for norA norB and tet38. It is a positive regulator for norA expression but is a direct repressor for norB and an indirect repressor of tet38.	NA	acridine_dye;cephalosporin;fluoroquinolone;penam;peptide;tetracycline	NA	NA	NA	NA|acridine_dye;cephalosporin;fluoroquinolone;penam;peptide;tetracycline|NA|NA	acridine_dye;cephalosporin;fluoroquinolone;penam;peptide;tetracycline	disinfecting_agents_and_intercalating_dyes;cephalosporin;fluoroquinolone;penam;peptide;tetracycline	disinfecting_agents_and_intercalating_dyes;beta-lactam;fluoroquinolone;beta-lactam;peptide;tetracycline	1	0	0	0	0	0	0	0	0	0	0	1	0	0	0	0	0	0	0	0	0	1	0	0	0	0	0	0
Rep_1185_c_1	223104	224191	+	(Flq)norA	2-1089/1167	========/======	2022-06-06	92.97	74.24	argannot	D90119:478-1644	(Flq)norA	NA	acridine_dye;fluoroquinolone	(Flq)norA	NA	(Flq)	NA|acridine_dye;fluoroquinolone|(flq)nora|NA	acridine_dye;fluoroquinolone;fluoroquinolone	disinfecting_agents_and_intercalating_dyes;fluoroquinolone;fluoroquinolone	disinfecting_agents_and_intercalating_dyes;fluoroquinolone;fluoroquinolone	1	0	0	0	0	0	0	0	0	0	0	0	0	0	0	0	0	0	0	0	0	0	0	0	0	0	0	0
Rep_1185_c_10	14635	15435	-	(AGly)apH-Stph	1-801/801	========/======	2022-10-04	99.38	77.92	argannot	HE579073:1778413-1779213	(AGly)apH-Stph	NA	NA	(AGly)apH-Stph	NA	(AGly)	NA|NA|(agly)aph-stph|NA	aminoglycoside	aminoglycoside	aminoglycoside	0	0	0	0	1	0	0	0	0	0	0	0	0	0	0	0	0	0	0	0	0	0	0	0	0	0	0	0
Rep_1185_c_12	91174	92386	+	Staphylococcys_aureus_LmrS	32-1244/1443	========/=====.	2022-02-02	83.99	73.81	card	CP000046.1:2236817-2235374	MFS transporters are secondary active transporters with single-polypeptide chains containing 400-600 amino acids that transport small solutes across the membrane by using electrochemical gradients. LmrS has 14 transmembrane helices and when expressed in E. coli is capable of extruding a variety of antibiotics inclinding linezolid trimethoprim florfenicol chlorampheniocol erythromycin streptomycin…	NA	aminoglycoside;diaminopyrimidine;macrolide;oxazolidinone;phenicol	NA	NA	NA	NA|aminoglycoside;diaminopyrimidine;macrolide;oxazolidinone;phenicol|NA|NA	aminoglycoside;diaminopyrimidine;macrolide;oxazolidinone;phenicol	aminoglycoside;diaminopyrimidine;macrolide;oxazolidinone;phenicol	aminoglycoside;diaminopyrimidine;macrolide;oxazolidinone;phenicol	0	0	0	0	1	0	0	0	0	0	0	0	0	0	0	0	0	0	0	0	0	0	0	0	0	0	0	0
Rep_1185_c_3	273095	273751	-	arlR	1-657/660	===============	0/0	99.55	71.99	card	CP023390.1:1462248-1461588	ArlR is a response regulator that binds to the norA promoter to activate expression. ArlR must first be phosphorylated by ArlS.	NA	acridine_dye;fluoroquinolone	NA	NA	NA	NA|acridine_dye;fluoroquinolone|NA|NA	acridine_dye;fluoroquinolone	disinfecting_agents_and_intercalating_dyes;fluoroquinolone	disinfecting_agents_and_intercalating_dyes;fluoroquinolone	1	0	0	0	0	0	0	0	0	0	0	0	0	0	0	0	0	0	0	0	0	0	0	0	0	0	0	0
Rep_1185_c_3	280767	281238	-	dfrC	1-472/486	===============	0/0	97.12	75.42	ncbi	NG_047752.1	trimethoprim-resistant dihydrofolate reductase DfrC	TRIMETHOPRIM	diaminopyrimidine	(Tmt)dfrC	NA	(Tmt)	trimethoprim|diaminopyrimidine|(tmt)dfrc|NA	trimethoprim;diaminopyrimidine;trimethoprim	diaminopyrimidine;diaminopyrimidine;diaminopyrimidine	diaminopyrimidine;diaminopyrimidine;diaminopyrimidine	0	0	0	0	0	0	0	0	0	0	0	0	0	0	0	0	0	0	0	0	0	0	0	0	0	0	0	0
Rep_1186_c_0	116025	116468	-	mgrA	1-444/444	===============	0/0	100	100	card	BA000018.3:735860-735416	MgrA also known as NorR is a regulator for norA norB and tet38. It is a positive regulator for norA expression but is a direct repressor for norB and an indirect repressor of tet38.	NA	acridine_dye;cephalosporin;fluoroquinolone;penam;peptide;tetracycline	NA	NA	NA	NA|acridine_dye;cephalosporin;fluoroquinolone;penam;peptide;tetracycline|NA|NA	acridine_dye;cephalosporin;fluoroquinolone;penam;peptide;tetracycline	disinfecting_agents_and_intercalating_dyes;cephalosporin;fluoroquinolone;penam;peptide;tetracycline	disinfecting_agents_and_intercalating_dyes;beta-lactam;fluoroquinolone;beta-lactam;peptide;tetracycline	1	0	0	0	0	0	0	0	0	0	0	1	0	0	0	0	0	0	0	0	0	1	0	0	0	0	0	0
Rep_1186_c_0	124119	125285	+	Staphylococcus_aureus_norA	1-1167/1167	===============	0/0	100	99.91	card	D90119.1:477-1644	NorA gene cloned from Staphylococcus aureus conferred relatively high resistance to hydrophilic quinolones such as norfloxacin enoxacin ofloxacin and ciprofloxacin in S. aureus and Escherichia coli. Had low or no resistance at all to hydrophobic ones such as nalidixic acid oxolinic acid and sparfloxacin in S. aureus and Escherichia coli.	NA	fluoroquinolone	(Flq)norA	NA	(Flq)	NA|fluoroquinolone|(flq)nora|NA	fluoroquinolone;fluoroquinolone	fluoroquinolone;fluoroquinolone	fluoroquinolone;fluoroquinolone	0	0	0	0	0	0	0	0	0	0	0	0	0	0	0	0	0	0	0	0	0	0	0	0	0	0	0	0
Rep_1186_c_10	43039	43515	+	dfrC	1-477/486	========/======	2022-06-03	97.53	74.38	ncbi	NG_047752.1	trimethoprim-resistant dihydrofolate reductase DfrC	TRIMETHOPRIM	diaminopyrimidine	(Tmt)dfrC	NA	(Tmt)	trimethoprim|diaminopyrimidine|(tmt)dfrc|NA	trimethoprim;diaminopyrimidine;trimethoprim	diaminopyrimidine;diaminopyrimidine;diaminopyrimidine	diaminopyrimidine;diaminopyrimidine;diaminopyrimidine	0	0	0	0	0	0	0	0	0	0	0	0	0	0	0	0	0	0	0	0	0	0	0	0	0	0	0	0
Rep_1186_c_10	51238	51897	+	arlR	1-660/660	===============	0/0	100	100	card	CP023390.1:1462248-1461588	ArlR is a response regulator that binds to the norA promoter to activate expression. ArlR must first be phosphorylated by ArlS.	NA	acridine_dye;fluoroquinolone	NA	NA	NA	NA|acridine_dye;fluoroquinolone|NA|NA	acridine_dye;fluoroquinolone	disinfecting_agents_and_intercalating_dyes;fluoroquinolone	disinfecting_agents_and_intercalating_dyes;fluoroquinolone	1	0	0	0	0	0	0	0	0	0	0	0	0	0	0	0	0	0	0	0	0	0	0	0	0	0	0	0
Rep_1186_c_10	51894	53249	+	arlS	1-1356/1356	===============	0/0	100	99.85	card	CP000253.1:1361636-1360280	ArlS is a protein histidine kinase that phosphorylates ArlR a promoter for norA expression.	NA	acridine_dye;fluoroquinolone	NA	NA	NA	NA|acridine_dye;fluoroquinolone|NA|NA	acridine_dye;fluoroquinolone	disinfecting_agents_and_intercalating_dyes;fluoroquinolone	disinfecting_agents_and_intercalating_dyes;fluoroquinolone	1	0	0	0	0	0	0	0	0	0	0	0	0	0	0	0	0	0	0	0	0	0	0	0	0	0	0	0
Rep_1186_c_14	38407	39594	-	(Phe)dha1	1-1188/1188	===============	0/0	100	99.75	argannot	BA000018:2517801-2518988	(Phe)dha1	NA	NA	(Phe)dha1	NA	(Phe)	NA|NA|(phe)dha1|NA	phenicol	phenicol	phenicol	0	0	0	0	0	0	0	0	0	0	0	0	0	0	0	0	0	0	0	0	0	0	0	0	0	0	0	0
Rep_1186_c_19	30999	32351	+	tet(38)	1-1353/1353	===============	0/0	100	99.7	ncbi	NG_055984.1	tetracycline efflux MFS transporter Tet(38)	TETRACYCLINE	tetracycline	(Tet)tet(38)	NA	(Tet)	tetracycline|tetracycline|(tet)tet(38)|NA	tetracycline;tetracycline;tetracycline	tetracycline;tetracycline;tetracycline	tetracycline;tetracycline;tetracycline	0	0	0	0	0	0	0	0	0	0	0	0	0	0	0	0	0	0	0	0	0	0	0	0	0	0	0	0
Rep_1186_c_2	83921	84340	-	fosB-Saur	1-420/420	===============	0/0	100	99.52	ncbi	NG_065844.1	FosB1/FosB3 family fosfomycin resistance bacillithiol transferase	FOSFOMYCIN	fosfomycin	(Fcyn)FosB	Fosfomycin	(Fcyn)	fosfomycin|fosfomycin|(fcyn)fosb|fosfomycin	fosfomycin;fosfomycin;fosfomycin;fosfomycin	fosfomycin;fosfomycin;fosfomycin;fosfomycin	fosfomycin;fosfomycin;fosfomycin;fosfomycin	0	0	0	0	0	0	0	0	0	0	0	0	0	0	0	0	0	0	0	0	0	0	0	0	0	0	0	0
Rep_1186_c_29	1661	3103	-	Staphylococcys_aureus_LmrS	1-1443/1443	===============	0/0	100	99.17	card	CP000046.1:2236817-2235374	MFS transporters are secondary active transporters with single-polypeptide chains containing 400-600 amino acids that transport small solutes across the membrane by using electrochemical gradients. LmrS has 14 transmembrane helices and when expressed in E. coli is capable of extruding a variety of antibiotics inclinding linezolid trimethoprim florfenicol chlorampheniocol erythromycin streptomycin…	NA	aminoglycoside;diaminopyrimidine;macrolide;oxazolidinone;phenicol	NA	NA	NA	NA|aminoglycoside;diaminopyrimidine;macrolide;oxazolidinone;phenicol|NA|NA	aminoglycoside;diaminopyrimidine;macrolide;oxazolidinone;phenicol	aminoglycoside;diaminopyrimidine;macrolide;oxazolidinone;phenicol	aminoglycoside;diaminopyrimidine;macrolide;oxazolidinone;phenicol	0	0	0	0	1	0	0	0	0	0	0	0	0	0	0	0	0	0	0	0	0	0	0	0	0	0	0	0
Rep_1186_c_6	54643	55443	+	(AGly)apH-Stph	1-801/801	===============	0/0	100	99.13	argannot	HE579073:1778413-1779213	(AGly)apH-Stph	NA	NA	(AGly)apH-Stph	NA	(AGly)	NA|NA|(agly)aph-stph|NA	aminoglycoside	aminoglycoside	aminoglycoside	0	0	0	0	1	0	0	0	0	0	0	0	0	0	0	0	0	0	0	0	0	0	0	0	0	0	0	0
Rep_1186_c_8	38778	39197	+	mepR	1-420/420	===============	0/0	100	100	card	BA000017.4:379931-380351	MepR is an upstream repressor of MepA in Staphylococcus aureus. It is part of the mepRAB operon.	NA	glycylcycline;tetracycline	NA	NA	NA	NA|glycylcycline;tetracycline|NA|NA	glycylcycline;tetracycline	tetracycline;tetracycline	tetracycline;tetracycline	0	0	0	0	0	0	0	0	0	0	0	0	0	0	0	0	0	0	0	0	0	0	0	0	0	0	0	0
Rep_1186_c_8	39304	40659	+	mepA	1-1356/1356	===============	0/0	100	98.75	card	AY661734.1:839-2195	MepA is an efflux protein regulated by MepR and part of the MepRAB cluster. Its presence in Staphylococcus aureus led to multidrug resistance while it has also been shown to decrease tigecycline susceptibility.	NA	glycylcycline;tetracycline	NA	NA	NA	NA|glycylcycline;tetracycline|NA|NA	glycylcycline;tetracycline	tetracycline;tetracycline	tetracycline;tetracycline	0	0	0	0	0	0	0	0	0	0	0	0	0	0	0	0	0	0	0	0	0	0	0	0	0	0	0	0
Rep_1187_c_0	112802	113268	+	dfrC	1-467/486	========/======	2022-06-02	95.47	74.68	ncbi	NG_047752.1	trimethoprim-resistant dihydrofolate reductase DfrC	TRIMETHOPRIM	diaminopyrimidine	(Tmt)dfrC	NA	(Tmt)	trimethoprim|diaminopyrimidine|(tmt)dfrc|NA	trimethoprim;diaminopyrimidine;trimethoprim	diaminopyrimidine;diaminopyrimidine;diaminopyrimidine	diaminopyrimidine;diaminopyrimidine;diaminopyrimidine	0	0	0	0	0	0	0	0	0	0	0	0	0	0	0	0	0	0	0	0	0	0	0	0	0	0	0	0
Rep_1187_c_0	120928	121578	+	arlR	10-660/660	========/======	2022-04-04	98.33	78.25	card	CP023390.1:1462248-1461588	ArlR is a response regulator that binds to the norA promoter to activate expression. ArlR must first be phosphorylated by ArlS.	NA	acridine_dye;fluoroquinolone	NA	NA	NA	NA|acridine_dye;fluoroquinolone|NA|NA	acridine_dye;fluoroquinolone	disinfecting_agents_and_intercalating_dyes;fluoroquinolone	disinfecting_agents_and_intercalating_dyes;fluoroquinolone	1	0	0	0	0	0	0	0	0	0	0	0	0	0	0	0	0	0	0	0	0	0	0	0	0	0	0	0
Rep_1187_c_0	121600	122855	+	arlS	23-1278/1356	========/======	2024-10-01	91.74	70.66	card	CP000253.1:1361636-1360280	ArlS is a protein histidine kinase that phosphorylates ArlR a promoter for norA expression.	NA	acridine_dye;fluoroquinolone	NA	NA	NA	NA|acridine_dye;fluoroquinolone|NA|NA	acridine_dye;fluoroquinolone	disinfecting_agents_and_intercalating_dyes;fluoroquinolone	disinfecting_agents_and_intercalating_dyes;fluoroquinolone	1	0	0	0	0	0	0	0	0	0	0	0	0	0	0	0	0	0	0	0	0	0	0	0	0	0	0	0
Rep_1187_c_1	180261	180702	-	mgrA	1-442/444	===============	0/0	99.55	79.41	card	BA000018.3:735860-735416	MgrA also known as NorR is a regulator for norA norB and tet38. It is a positive regulator for norA expression but is a direct repressor for norB and an indirect repressor of tet38.	NA	acridine_dye;cephalosporin;fluoroquinolone;penam;peptide;tetracycline	NA	NA	NA	NA|acridine_dye;cephalosporin;fluoroquinolone;penam;peptide;tetracycline|NA|NA	acridine_dye;cephalosporin;fluoroquinolone;penam;peptide;tetracycline	disinfecting_agents_and_intercalating_dyes;cephalosporin;fluoroquinolone;penam;peptide;tetracycline	disinfecting_agents_and_intercalating_dyes;beta-lactam;fluoroquinolone;beta-lactam;peptide;tetracycline	1	0	0	0	0	0	0	0	0	0	0	1	0	0	0	0	0	0	0	0	0	1	0	0	0	0	0	0
Rep_1187_c_1	188405	189539	+	norA	2-1133/1164	========/======	2022-03-01	97.25	75.24	card	AY566250:391-1555	NorA is a multidrug efflux pump in Staphylococcus aureus that confers resistance to fluoroquinolones and other structurally unrelated antibiotics like acriflavine. It shares 30% similarity with NorA and is a structural homolog of Bmr of Bacillus subtilis. It is regulated by arlRS and mgrA the latter also known as NorR.	NA	acridine_dye;fluoroquinolone	(Flq)norA	NA	(Flq)	NA|acridine_dye;fluoroquinolone|(flq)nora|NA	acridine_dye;fluoroquinolone;fluoroquinolone	disinfecting_agents_and_intercalating_dyes;fluoroquinolone;fluoroquinolone	disinfecting_agents_and_intercalating_dyes;fluoroquinolone;fluoroquinolone	1	0	0	0	0	0	0	0	0	0	0	0	0	0	0	0	0	0	0	0	0	0	0	0	0	0	0	0
Rep_1187_c_13	9818	10886	-	(Phe)dha1	2-1067/1188	========/=====.	2022-03-02	89.73	70.72	argannot	BA000018:2517801-2518988	(Phe)dha1	NA	NA	(Phe)dha1	NA	(Phe)	NA|NA|(phe)dha1|NA	phenicol	phenicol	phenicol	0	0	0	0	0	0	0	0	0	0	0	0	0	0	0	0	0	0	0	0	0	0	0	0	0	0	0	0
Rep_1187_c_16	4991	5410	+	FosB5	1-420/420	========/======	2022-02-02	99.76	71.97	card	KT032253.1:2339-2759	Fosfomycin resistance gene. High homology with FosB1 and FosB3	FOSFOMYCIN	fosfomycin	(Fcyn)FosB5	Fosfomycin	(Fcyn)	fosfomycin|fosfomycin|(fcyn)fosb5|fosfomycin	fosfomycin;fosfomycin;fosfomycin;fosfomycin	fosfomycin;fosfomycin;fosfomycin;fosfomycin	fosfomycin;fosfomycin;fosfomycin;fosfomycin	0	0	0	0	0	0	0	0	0	0	0	0	0	0	0	0	0	0	0	0	0	0	0	0	0	0	0	0
Rep_1187_c_17	57223	58459	+	Staphylococcys_aureus_LmrS	30-1266/1443	========/=====.	2022-12-06	85.31	72.65	card	CP000046.1:2236817-2235374	MFS transporters are secondary active transporters with single-polypeptide chains containing 400-600 amino acids that transport small solutes across the membrane by using electrochemical gradients. LmrS has 14 transmembrane helices and when expressed in E. coli is capable of extruding a variety of antibiotics inclinding linezolid trimethoprim florfenicol chlorampheniocol erythromycin streptomycin…	NA	aminoglycoside;diaminopyrimidine;macrolide;oxazolidinone;phenicol	NA	NA	NA	NA|aminoglycoside;diaminopyrimidine;macrolide;oxazolidinone;phenicol|NA|NA	aminoglycoside;diaminopyrimidine;macrolide;oxazolidinone;phenicol	aminoglycoside;diaminopyrimidine;macrolide;oxazolidinone;phenicol	aminoglycoside;diaminopyrimidine;macrolide;oxazolidinone;phenicol	0	0	0	0	1	0	0	0	0	0	0	0	0	0	0	0	0	0	0	0	0	0	0	0	0	0	0	0
Rep_1187_c_2	29556	30906	+	mepA	1-1351/1356	========/======	2022-09-01	98.82	74.16	card	AY661734.1:839-2195	MepA is an efflux protein regulated by MepR and part of the MepRAB cluster. Its presence in Staphylococcus aureus led to multidrug resistance while it has also been shown to decrease tigecycline susceptibility.	NA	glycylcycline;tetracycline	NA	NA	NA	NA|glycylcycline;tetracycline|NA|NA	glycylcycline;tetracycline	tetracycline;tetracycline	tetracycline;tetracycline	0	0	0	0	0	0	0	0	0	0	0	0	0	0	0	0	0	0	0	0	0	0	0	0	0	0	0	0
Rep_1187_c_8	61226	62026	-	(AGly)apH-Stph	1-801/801	========/======	2022-02-02	99.88	80.42	argannot	HE579073:1778413-1779213	(AGly)apH-Stph	NA	NA	(AGly)apH-Stph	NA	(AGly)	NA|NA|(agly)aph-stph|NA	aminoglycoside	aminoglycoside	aminoglycoside	0	0	0	0	1	0	0	0	0	0	0	0	0	0	0	0	0	0	0	0	0	0	0	0	0	0	0	0
Rep_1188_c_0	178679	179122	-	mgrA	1-444/444	===============	0/0	100	86.26	card	BA000018.3:735860-735416	MgrA also known as NorR is a regulator for norA norB and tet38. It is a positive regulator for norA expression but is a direct repressor for norB and an indirect repressor of tet38.	NA	acridine_dye;cephalosporin;fluoroquinolone;penam;peptide;tetracycline	NA	NA	NA	NA|acridine_dye;cephalosporin;fluoroquinolone;penam;peptide;tetracycline|NA|NA	acridine_dye;cephalosporin;fluoroquinolone;penam;peptide;tetracycline	disinfecting_agents_and_intercalating_dyes;cephalosporin;fluoroquinolone;penam;peptide;tetracycline	disinfecting_agents_and_intercalating_dyes;beta-lactam;fluoroquinolone;beta-lactam;peptide;tetracycline	1	0	0	0	0	0	0	0	0	0	0	1	0	0	0	0	0	0	0	0	0	1	0	0	0	0	0	0
Rep_1188_c_0	842549	843882	-	arlS	23-1356/1356	========/======	14/30	97.27	71.68	card	CP000253.1:1361636-1360280	ArlS is a protein histidine kinase that phosphorylates ArlR a promoter for norA expression.	NA	acridine_dye;fluoroquinolone	NA	NA	NA	NA|acridine_dye;fluoroquinolone|NA|NA	acridine_dye;fluoroquinolone	disinfecting_agents_and_intercalating_dyes;fluoroquinolone	disinfecting_agents_and_intercalating_dyes;fluoroquinolone	1	0	0	0	0	0	0	0	0	0	0	0	0	0	0	0	0	0	0	0	0	0	0	0	0	0	0	0
Rep_1188_c_0	843904	844563	-	arlR	1-660/660	===============	0/0	100	74.55	card	CP023390.1:1462248-1461588	ArlR is a response regulator that binds to the norA promoter to activate expression. ArlR must first be phosphorylated by ArlS.	NA	acridine_dye;fluoroquinolone	NA	NA	NA	NA|acridine_dye;fluoroquinolone|NA|NA	acridine_dye;fluoroquinolone	disinfecting_agents_and_intercalating_dyes;fluoroquinolone	disinfecting_agents_and_intercalating_dyes;fluoroquinolone	1	0	0	0	0	0	0	0	0	0	0	0	0	0	0	0	0	0	0	0	0	0	0	0	0	0	0	0
Rep_1188_c_0	852088	852552	-	dfrC	1-465/486	===============	0/0	95.68	76.56	ncbi	NG_047752.1	trimethoprim-resistant dihydrofolate reductase DfrC	TRIMETHOPRIM	diaminopyrimidine	(Tmt)dfrC	NA	(Tmt)	trimethoprim|diaminopyrimidine|(tmt)dfrc|NA	trimethoprim;diaminopyrimidine;trimethoprim	diaminopyrimidine;diaminopyrimidine;diaminopyrimidine	diaminopyrimidine;diaminopyrimidine;diaminopyrimidine	0	0	0	0	0	0	0	0	0	0	0	0	0	0	0	0	0	0	0	0	0	0	0	0	0	0	0	0
Rep_1188_c_0	1183207	1184007	-	(AGly)apH-Stph	1-801/801	===============	0/0	100	82.52	argannot	HE579073:1778413-1779213	(AGly)apH-Stph	NA	NA	(AGly)apH-Stph	NA	(AGly)	NA|NA|(agly)aph-stph|NA	aminoglycoside	aminoglycoside	aminoglycoside	0	0	0	0	1	0	0	0	0	0	0	0	0	0	0	0	0	0	0	0	0	0	0	0	0	0	0	0
Rep_1188_c_0	187185	188315	+	norA	1-1131/1164	===============	0/0	97.16	79.13	card	AY566250:391-1555	NorA is a multidrug efflux pump in Staphylococcus aureus that confers resistance to fluoroquinolones and other structurally unrelated antibiotics like acriflavine. It shares 30% similarity with NorA and is a structural homolog of Bmr of Bacillus subtilis. It is regulated by arlRS and mgrA the latter also known as NorR.	NA	acridine_dye;fluoroquinolone	(Flq)norA	NA	(Flq)	NA|acridine_dye;fluoroquinolone|(flq)nora|NA	acridine_dye;fluoroquinolone;fluoroquinolone	disinfecting_agents_and_intercalating_dyes;fluoroquinolone;fluoroquinolone	disinfecting_agents_and_intercalating_dyes;fluoroquinolone;fluoroquinolone	1	0	0	0	0	0	0	0	0	0	0	0	0	0	0	0	0	0	0	0	0	0	0	0	0	0	0	0
Rep_1188_c_11	1611	3003	-	Staphylococcys_aureus_LmrS	28-1419/1443	========/======	2019-08-01	95.84	73.82	card	CP000046.1:2236817-2235374	MFS transporters are secondary active transporters with single-polypeptide chains containing 400-600 amino acids that transport small solutes across the membrane by using electrochemical gradients. LmrS has 14 transmembrane helices and when expressed in E. coli is capable of extruding a variety of antibiotics inclinding linezolid trimethoprim florfenicol chlorampheniocol erythromycin streptomycin…	NA	aminoglycoside;diaminopyrimidine;macrolide;oxazolidinone;phenicol	NA	NA	NA	NA|aminoglycoside;diaminopyrimidine;macrolide;oxazolidinone;phenicol|NA|NA	aminoglycoside;diaminopyrimidine;macrolide;oxazolidinone;phenicol	aminoglycoside;diaminopyrimidine;macrolide;oxazolidinone;phenicol	aminoglycoside;diaminopyrimidine;macrolide;oxazolidinone;phenicol	0	0	0	0	1	0	0	0	0	0	0	0	0	0	0	0	0	0	0	0	0	0	0	0	0	0	0	0
Rep_1188_c_11	197255	198565	-	mepA	1-1311/1356	========/======	2022-06-05	96.46	78.77	card	AY661734.1:839-2195	MepA is an efflux protein regulated by MepR and part of the MepRAB cluster. Its presence in Staphylococcus aureus led to multidrug resistance while it has also been shown to decrease tigecycline susceptibility.	NA	glycylcycline;tetracycline	NA	NA	NA	NA|glycylcycline;tetracycline|NA|NA	glycylcycline;tetracycline	tetracycline;tetracycline	tetracycline;tetracycline	0	0	0	0	0	0	0	0	0	0	0	0	0	0	0	0	0	0	0	0	0	0	0	0	0	0	0	0
Rep_1188_c_11	280561	281725	-	(Phe)dha1	1-1171/1188	========/======	2018-08-01	97.56	75.11	argannot	BA000018:2517801-2518988	(Phe)dha1	NA	NA	(Phe)dha1	NA	(Phe)	NA|NA|(phe)dha1|NA	phenicol	phenicol	phenicol	0	0	0	0	0	0	0	0	0	0	0	0	0	0	0	0	0	0	0	0	0	0	0	0	0	0	0	0
Rep_1188_c_12	1700	3166	-	msr(A)	1-1467/1467	===============	0/0	100	100	ncbi	NG_048001.1	ABC-F type ribosomal protection protein Msr(A)	MACROLIDE	lincosamide;macrolide;oxazolidinone;phenicol;pleuromutilin;streptogramin;tetracycline	(MLS)msr(A)	Erythromycin;Azithromycin;Telithromycin;Quinupristin;Pristinamycin_IA;Virginiamycin_S	(MLS)	macrolide|lincosamide;macrolide;oxazolidinone;phenicol;pleuromutilin;streptogramin;tetracycline|(mls)msr(a)|erythromycin;azithromycin;telithromycin;quinupristin;pristinamycin_ia;virginiamycin_s	macrolide;lincosamide;macrolide;oxazolidinone;phenicol;pleuromutilin;streptogramin;tetracycline;macrolide;lincosamide;streptogramin;erythromycin;azithromycin;telithromycin;quinupristin;pristinamycin;virginiamycin	macrolide;lincosamide;macrolide;oxazolidinone;phenicol;pleuromutilin;streptogramin;tetracycline;macrolide;lincosamide;streptogramin;macrolide;macrolide;macrolide;streptogramin;streptogramin;streptogramin	macrolide;lincosamide;macrolide;oxazolidinone;phenicol;pleuromutilin;streptogramin;tetracycline;macrolide;lincosamide;streptogramin;macrolide;macrolide;macrolide;streptogramin;streptogramin;streptogramin	0	0	0	0	0	0	0	0	1	0	0	0	0	0	0	0	0	0	0	0	0	0	0	0	0	0	0	0
Rep_1188_c_13	1651	2298	-	catA7	1-648/648	===============	0/0	100	98.3	ncbi	NG_047566.1	type A-7 chloramphenicol O-acetyltransferase	CHLORAMPHENICOL	phenicol	(Phe)cat-pC221	Chloramphenicol	(Phe)	chloramphenicol|phenicol|(phe)cat-pc221|chloramphenicol	chloramphenicol;phenicol;phenicol;chloramphenicol	phenicol;phenicol;phenicol;phenicol	phenicol;phenicol;phenicol;phenicol	0	0	0	0	0	0	0	0	0	0	0	0	0	0	0	0	0	0	0	0	0	0	0	1	0	0	0	0
Rep_1188_c_15	41	526	-	lnu(A)	1-486/486	===============	0/0	100	99.79	ncbi	NG_047917.1	lincosamide nucleotidyltransferase Lnu(A)	LINCOSAMIDE	lincosamide	(MLS)lin(A)	Lincomycin	(MLS)	lincosamide|lincosamide|(mls)lin(a)|lincomycin	lincosamide;lincosamide;macrolide;lincosamide;streptogramin;lincomycin	lincosamide;lincosamide;macrolide;lincosamide;streptogramin;lincosamide	lincosamide;lincosamide;macrolide;lincosamide;streptogramin;lincosamide	0	0	0	0	0	0	0	0	0	0	0	0	0	0	0	0	0	0	0	0	0	0	0	0	0	0	0	0
Rep_1188_c_5	17167	18066	-	blaZ_29	1-900/900	===============	0/0	100	98.78	resfinder	JDXN01000019	blaZ	BETA-LACTAM	penam	(Bla)blaZ	Amoxicillin;Ampicillin;Penicillin;Piperacillin	(Bla)	beta-lactam|penam|(bla)blaz|amoxicillin;ampicillin;penicillin;piperacillin	beta-lactam;penam;beta-lactam;amoxicillin;ampicillin;penicillin;piperacillin	beta-lactam;penam;beta-lactam;penam;penam;penam;penam	beta-lactam;beta-lactam;beta-lactam;beta-lactam;beta-lactam;beta-lactam;beta-lactam	0	0	0	0	0	1	1	0	0	0	0	1	0	0	0	0	0	0	0	0	0	0	0	0	0	0	0	0
Rep_1188_c_5	18119	19876	+	blaR1-2	1-1758/1758	===============	0/0	100	100	ncbi	NG_047537.1	beta-lactam sensor/signal transducer BlaR1	BETA-LACTAM	NA	(Bla)blaR1_Bacilli	NA	(Bla)	beta-lactam|NA|(bla)blar1_bacilli|NA	beta-lactam;beta-lactam	beta-lactam;beta-lactam	beta-lactam;beta-lactam	0	0	0	0	0	0	0	0	0	0	0	1	0	0	0	0	0	0	0	0	0	0	0	0	0	0	0	0
Rep_1188_c_5	19866	20246	+	blaI_of_Z	1-381/381	===============	0/0	100	99.74	ncbi	NG_047499.1	penicillinase repressor BlaI	BETA-LACTAM	NA	(Bla)blaI	NA	(Bla)	beta-lactam|NA|(bla)blai|NA	beta-lactam;beta-lactam	beta-lactam;beta-lactam	beta-lactam;beta-lactam	0	0	0	0	0	0	0	0	0	0	0	1	0	0	0	0	0	0	0	0	0	0	0	0	0	0	0	0
Rep_1189_c_16	48971	49771	+	(AGly)apH-Stph	1-801/801	===============	0/0	100	82.9	argannot	HE579073:1778413-1779213	(AGly)apH-Stph	NA	NA	(AGly)apH-Stph	NA	(AGly)	NA|NA|(agly)aph-stph|NA	aminoglycoside	aminoglycoside	aminoglycoside	0	0	0	0	1	0	0	0	0	0	0	0	0	0	0	0	0	0	0	0	0	0	0	0	0	0	0	0
Rep_1189_c_24	70215	70625	-	fosB5	4-414/420	========/======	2022-06-02	97.14	74.16	ncbi	NG_054663.1	fosfomycin resistance bacillithiol transferase FosB5	FOSFOMYCIN	fosfomycin	(Fcyn)FosB5	Fosfomycin	(Fcyn)	fosfomycin|fosfomycin|(fcyn)fosb5|fosfomycin	fosfomycin;fosfomycin;fosfomycin;fosfomycin	fosfomycin;fosfomycin;fosfomycin;fosfomycin	fosfomycin;fosfomycin;fosfomycin;fosfomycin	0	0	0	0	0	0	0	0	0	0	0	0	0	0	0	0	0	0	0	0	0	0	0	0	0	0	0	0
Rep_1189_c_26	2465	3362	-	blaZ_29	3-900/900	===============	0/0	99.78	98.78	resfinder	JDXN01000019	blaZ	BETA-LACTAM	penam	(Bla)blaZ	Amoxicillin;Ampicillin;Penicillin;Piperacillin	(Bla)	beta-lactam|penam|(bla)blaz|amoxicillin;ampicillin;penicillin;piperacillin	beta-lactam;penam;beta-lactam;amoxicillin;ampicillin;penicillin;piperacillin	beta-lactam;penam;beta-lactam;penam;penam;penam;penam	beta-lactam;beta-lactam;beta-lactam;beta-lactam;beta-lactam;beta-lactam;beta-lactam	0	0	0	0	0	1	1	0	0	0	0	1	0	0	0	0	0	0	0	0	0	0	0	0	0	0	0	0
Rep_1189_c_26	3417	5174	+	blaR1	1-1758/1758	===============	0/0	100	100	ncbi	NG_051774.1	beta-lactam sensor/signal transducer BlaR1	BETA-LACTAM	NA	(Bla)blaR1_Bacilli	NA	(Bla)	beta-lactam|NA|(bla)blar1_bacilli|NA	beta-lactam;beta-lactam	beta-lactam;beta-lactam	beta-lactam;beta-lactam	0	0	0	0	0	0	0	0	0	0	0	1	0	0	0	0	0	0	0	0	0	0	0	0	0	0	0	0
Rep_1189_c_26	5164	5544	+	blaI_of_Z	1-381/381	===============	0/0	100	98.95	ncbi	NG_047499.1	penicillinase repressor BlaI	BETA-LACTAM	NA	(Bla)blaI	NA	(Bla)	beta-lactam|NA|(bla)blai|NA	beta-lactam;beta-lactam	beta-lactam;beta-lactam	beta-lactam;beta-lactam	0	0	0	0	0	0	0	0	0	0	0	1	0	0	0	0	0	0	0	0	0	0	0	0	0	0	0	0
Rep_1189_c_27	1915	3150	-	Staphylococcys_aureus_LmrS	31-1266/1443	========/=====.	2022-02-02	85.59	77.12	card	CP000046.1:2236817-2235374	MFS transporters are secondary active transporters with single-polypeptide chains containing 400-600 amino acids that transport small solutes across the membrane by using electrochemical gradients. LmrS has 14 transmembrane helices and when expressed in E. coli is capable of extruding a variety of antibiotics inclinding linezolid trimethoprim florfenicol chlorampheniocol erythromycin streptomycin…	NA	aminoglycoside;diaminopyrimidine;macrolide;oxazolidinone;phenicol	NA	NA	NA	NA|aminoglycoside;diaminopyrimidine;macrolide;oxazolidinone;phenicol|NA|NA	aminoglycoside;diaminopyrimidine;macrolide;oxazolidinone;phenicol	aminoglycoside;diaminopyrimidine;macrolide;oxazolidinone;phenicol	aminoglycoside;diaminopyrimidine;macrolide;oxazolidinone;phenicol	0	0	0	0	1	0	0	0	0	0	0	0	0	0	0	0	0	0	0	0	0	0	0	0	0	0	0	0
Rep_1189_c_27	268219	269396	-	(Phe)dha1	1-1179/1188	========/======	18/37	97.64	72.01	argannot	BA000018:2517801-2518988	(Phe)dha1	NA	NA	(Phe)dha1	NA	(Phe)	NA|NA|(phe)dha1|NA	phenicol	phenicol	phenicol	0	0	0	0	0	0	0	0	0	0	0	0	0	0	0	0	0	0	0	0	0	0	0	0	0	0	0	0
Rep_1189_c_28	91396	91838	-	mgrA	1-443/444	===============	0/0	99.77	88.04	card	BA000018.3:735860-735416	MgrA also known as NorR is a regulator for norA norB and tet38. It is a positive regulator for norA expression but is a direct repressor for norB and an indirect repressor of tet38.	NA	acridine_dye;cephalosporin;fluoroquinolone;penam;peptide;tetracycline	NA	NA	NA	NA|acridine_dye;cephalosporin;fluoroquinolone;penam;peptide;tetracycline|NA|NA	acridine_dye;cephalosporin;fluoroquinolone;penam;peptide;tetracycline	disinfecting_agents_and_intercalating_dyes;cephalosporin;fluoroquinolone;penam;peptide;tetracycline	disinfecting_agents_and_intercalating_dyes;beta-lactam;fluoroquinolone;beta-lactam;peptide;tetracycline	1	0	0	0	0	0	0	0	0	0	0	1	0	0	0	0	0	0	0	0	0	1	0	0	0	0	0	0
Rep_1189_c_28	99437	100566	+	norA	1-1130/1164	===============	0/0	97.08	80.53	card	AY566250:391-1555	NorA is a multidrug efflux pump in Staphylococcus aureus that confers resistance to fluoroquinolones and other structurally unrelated antibiotics like acriflavine. It shares 30% similarity with NorA and is a structural homolog of Bmr of Bacillus subtilis. It is regulated by arlRS and mgrA the latter also known as NorR.	NA	acridine_dye;fluoroquinolone	(Flq)norA	NA	(Flq)	NA|acridine_dye;fluoroquinolone|(flq)nora|NA	acridine_dye;fluoroquinolone;fluoroquinolone	disinfecting_agents_and_intercalating_dyes;fluoroquinolone;fluoroquinolone	disinfecting_agents_and_intercalating_dyes;fluoroquinolone;fluoroquinolone	1	0	0	0	0	0	0	0	0	0	0	0	0	0	0	0	0	0	0	0	0	0	0	0	0	0	0	0
Rep_1189_c_5	23658	24133	+	dfrC	1-476/486	===============	0/0	97.94	78.78	ncbi	NG_047752.1	trimethoprim-resistant dihydrofolate reductase DfrC	TRIMETHOPRIM	diaminopyrimidine	(Tmt)dfrC	NA	(Tmt)	trimethoprim|diaminopyrimidine|(tmt)dfrc|NA	trimethoprim;diaminopyrimidine;trimethoprim	diaminopyrimidine;diaminopyrimidine;diaminopyrimidine	diaminopyrimidine;diaminopyrimidine;diaminopyrimidine	0	0	0	0	0	0	0	0	0	0	0	0	0	0	0	0	0	0	0	0	0	0	0	0	0	0	0	0
Rep_1189_c_5	39596	40255	+	arlR	1-660/660	===============	0/0	100	75.15	card	CP023390.1:1462248-1461588	ArlR is a response regulator that binds to the norA promoter to activate expression. ArlR must first be phosphorylated by ArlS.	NA	acridine_dye;fluoroquinolone	NA	NA	NA	NA|acridine_dye;fluoroquinolone|NA|NA	acridine_dye;fluoroquinolone	disinfecting_agents_and_intercalating_dyes;fluoroquinolone	disinfecting_agents_and_intercalating_dyes;fluoroquinolone	1	0	0	0	0	0	0	0	0	0	0	0	0	0	0	0	0	0	0	0	0	0	0	0	0	0	0	0
Rep_1189_c_5	40264	41600	+	arlS	10-1346/1356	========/======	2026-12-01	97.64	70.81	card	CP000253.1:1361636-1360280	ArlS is a protein histidine kinase that phosphorylates ArlR a promoter for norA expression.	NA	acridine_dye;fluoroquinolone	NA	NA	NA	NA|acridine_dye;fluoroquinolone|NA|NA	acridine_dye;fluoroquinolone	disinfecting_agents_and_intercalating_dyes;fluoroquinolone	disinfecting_agents_and_intercalating_dyes;fluoroquinolone	1	0	0	0	0	0	0	0	0	0	0	0	0	0	0	0	0	0	0	0	0	0	0	0	0	0	0	0
Rep_1190_c_0	25533	26858	-	arlS	23-1348/1356	========/======	2016-10-01	97.2	71.66	card	CP000253.1:1361636-1360280	ArlS is a protein histidine kinase that phosphorylates ArlR a promoter for norA expression.	NA	acridine_dye;fluoroquinolone	NA	NA	NA	NA|acridine_dye;fluoroquinolone|NA|NA	acridine_dye;fluoroquinolone	disinfecting_agents_and_intercalating_dyes;fluoroquinolone	disinfecting_agents_and_intercalating_dyes;fluoroquinolone	1	0	0	0	0	0	0	0	0	0	0	0	0	0	0	0	0	0	0	0	0	0	0	0	0	0	0	0
Rep_1190_c_0	26880	27539	-	arlR	1-660/660	========/======	2022-10-04	99.24	75.64	card	CP023390.1:1462248-1461588	ArlR is a response regulator that binds to the norA promoter to activate expression. ArlR must first be phosphorylated by ArlS.	NA	acridine_dye;fluoroquinolone	NA	NA	NA	NA|acridine_dye;fluoroquinolone|NA|NA	acridine_dye;fluoroquinolone	disinfecting_agents_and_intercalating_dyes;fluoroquinolone	disinfecting_agents_and_intercalating_dyes;fluoroquinolone	1	0	0	0	0	0	0	0	0	0	0	0	0	0	0	0	0	0	0	0	0	0	0	0	0	0	0	0
Rep_1190_c_0	43082	43567	-	dfrC	1-486/486	===============	0/0	100	99.59	ncbi	NG_047752.1	trimethoprim-resistant dihydrofolate reductase DfrC	TRIMETHOPRIM	diaminopyrimidine	(Tmt)dfrC	NA	(Tmt)	trimethoprim|diaminopyrimidine|(tmt)dfrc|NA	trimethoprim;diaminopyrimidine;trimethoprim	diaminopyrimidine;diaminopyrimidine;diaminopyrimidine	diaminopyrimidine;diaminopyrimidine;diaminopyrimidine	0	0	0	0	0	0	0	0	0	0	0	0	0	0	0	0	0	0	0	0	0	0	0	0	0	0	0	0
Rep_1190_c_1	172139	172582	-	mgrA	1-444/444	===============	0/0	100	88.51	card	BA000018.3:735860-735416	MgrA also known as NorR is a regulator for norA norB and tet38. It is a positive regulator for norA expression but is a direct repressor for norB and an indirect repressor of tet38.	NA	acridine_dye;cephalosporin;fluoroquinolone;penam;peptide;tetracycline	NA	NA	NA	NA|acridine_dye;cephalosporin;fluoroquinolone;penam;peptide;tetracycline|NA|NA	acridine_dye;cephalosporin;fluoroquinolone;penam;peptide;tetracycline	disinfecting_agents_and_intercalating_dyes;cephalosporin;fluoroquinolone;penam;peptide;tetracycline	disinfecting_agents_and_intercalating_dyes;beta-lactam;fluoroquinolone;beta-lactam;peptide;tetracycline	1	0	0	0	0	0	0	0	0	0	0	1	0	0	0	0	0	0	0	0	0	1	0	0	0	0	0	0
Rep_1190_c_1	179719	180882	+	norA	1-1164/1164	===============	0/0	100	100	card	AY566250:391-1555	NorA is a multidrug efflux pump in Staphylococcus aureus that confers resistance to fluoroquinolones and other structurally unrelated antibiotics like acriflavine. It shares 30% similarity with NorA and is a structural homolog of Bmr of Bacillus subtilis. It is regulated by arlRS and mgrA the latter also known as NorR.	NA	acridine_dye;fluoroquinolone	(Flq)norA	NA	(Flq)	NA|acridine_dye;fluoroquinolone|(flq)nora|NA	acridine_dye;fluoroquinolone;fluoroquinolone	disinfecting_agents_and_intercalating_dyes;fluoroquinolone;fluoroquinolone	disinfecting_agents_and_intercalating_dyes;fluoroquinolone;fluoroquinolone	1	0	0	0	0	0	0	0	0	0	0	0	0	0	0	0	0	0	0	0	0	0	0	0	0	0	0	0
Rep_1190_c_11	39405	40205	+	(AGly)apH-Stph	1-801/801	===============	0/0	100	83.15	argannot	HE579073:1778413-1779213	(AGly)apH-Stph	NA	NA	(AGly)apH-Stph	NA	(AGly)	NA|NA|(agly)aph-stph|NA	aminoglycoside	aminoglycoside	aminoglycoside	0	0	0	0	1	0	0	0	0	0	0	0	0	0	0	0	0	0	0	0	0	0	0	0	0	0	0	0
Rep_1190_c_3	123665	124819	-	(Phe)dha1	22-1177/1188	========/======	2022-07-05	96.97	73.68	argannot	BA000018:2517801-2518988	(Phe)dha1	NA	NA	(Phe)dha1	NA	(Phe)	NA|NA|(phe)dha1|NA	phenicol	phenicol	phenicol	0	0	0	0	0	0	0	0	0	0	0	0	0	0	0	0	0	0	0	0	0	0	0	0	0	0	0	0
Rep_1190_c_4	111697	112125	+	fosB-251804940	1-429/429	===============	0/0	100	99.3	ncbi	NG_047889.1	FosB family fosfomycin resistance bacillithiol transferase	FOSFOMYCIN	fosfomycin	(Fcyn)FosD	Fosfomycin	(Fcyn)	fosfomycin|fosfomycin|(fcyn)fosd|fosfomycin	fosfomycin;fosfomycin;fosfomycin;fosfomycin	fosfomycin;fosfomycin;fosfomycin;fosfomycin	fosfomycin;fosfomycin;fosfomycin;fosfomycin	0	0	0	0	0	0	0	0	0	0	0	0	0	0	0	0	0	0	0	0	0	0	0	0	0	0	0	0
Rep_1190_c_7	62751	63131	-	blaI_of_Z	1-381/381	===============	0/0	100	95.54	ncbi	NG_047499.1	penicillinase repressor BlaI	BETA-LACTAM	NA	(Bla)blaI	NA	(Bla)	beta-lactam|NA|(bla)blai|NA	beta-lactam;beta-lactam	beta-lactam;beta-lactam	beta-lactam;beta-lactam	0	0	0	0	0	0	0	0	0	0	0	1	0	0	0	0	0	0	0	0	0	0	0	0	0	0	0	0
Rep_1190_c_7	63121	64878	-	blaR1	1-1758/1758	===============	0/0	100	92.89	ncbi	NG_047539.1	beta-lactam sensor/signal transducer BlaR1	BETA-LACTAM	NA	(Bla)blaR1_Bacilli	NA	(Bla)	beta-lactam|NA|(bla)blar1_bacilli|NA	beta-lactam;beta-lactam	beta-lactam;beta-lactam	beta-lactam;beta-lactam	0	0	0	0	0	0	0	0	0	0	0	1	0	0	0	0	0	0	0	0	0	0	0	0	0	0	0	0
Rep_1190_c_7	64943	65830	+	blaZ_138	1-888/888	===============	0/0	100	100	resfinder	CP003979	blaZ	BETA-LACTAM	penam	(Bla)blaZ	Amoxicillin;Ampicillin;Penicillin;Piperacillin	(Bla)	beta-lactam|penam|(bla)blaz|amoxicillin;ampicillin;penicillin;piperacillin	beta-lactam;penam;beta-lactam;amoxicillin;ampicillin;penicillin;piperacillin	beta-lactam;penam;beta-lactam;penam;penam;penam;penam	beta-lactam;beta-lactam;beta-lactam;beta-lactam;beta-lactam;beta-lactam;beta-lactam	0	0	0	0	0	1	1	0	0	0	0	1	0	0	0	0	0	0	0	0	0	0	0	0	0	0	0	0
Rep_1190_c_8	2289	3520	-	Staphylococcys_aureus_LmrS	31-1262/1443	========/=====.	2014-06-01	84.89	74.5	card	CP000046.1:2236817-2235374	MFS transporters are secondary active transporters with single-polypeptide chains containing 400-600 amino acids that transport small solutes across the membrane by using electrochemical gradients. LmrS has 14 transmembrane helices and when expressed in E. coli is capable of extruding a variety of antibiotics inclinding linezolid trimethoprim florfenicol chlorampheniocol erythromycin streptomycin…	NA	aminoglycoside;diaminopyrimidine;macrolide;oxazolidinone;phenicol	NA	NA	NA	NA|aminoglycoside;diaminopyrimidine;macrolide;oxazolidinone;phenicol|NA|NA	aminoglycoside;diaminopyrimidine;macrolide;oxazolidinone;phenicol	aminoglycoside;diaminopyrimidine;macrolide;oxazolidinone;phenicol	aminoglycoside;diaminopyrimidine;macrolide;oxazolidinone;phenicol	0	0	0	0	1	0	0	0	0	0	0	0	0	0	0	0	0	0	0	0	0	0	0	0	0	0	0	0
Rep_1192_c_12	473	1852	+	tet(K)	1-1380/1380	===============	0/0	100	100	ncbi	NG_048200.1	tetracycline efflux MFS transporter Tet(K)	TETRACYCLINE	tetracycline	(Tet)tetK	Doxycycline;Tetracycline	(Tet)	tetracycline|tetracycline|(tet)tetk|doxycycline;tetracycline	tetracycline;tetracycline;tetracycline;doxycycline;tetracycline	tetracycline;tetracycline;tetracycline;tetracycline;tetracycline	tetracycline;tetracycline;tetracycline;tetracycline;tetracycline	0	0	0	0	0	0	0	0	0	0	0	0	0	0	0	0	0	0	0	0	0	0	0	0	0	0	0	0
Rep_1192_c_20	4884	5355	+	dfrC	1-472/486	===============	0/0	97.12	71.61	ncbi	NG_047752.1	trimethoprim-resistant dihydrofolate reductase DfrC	TRIMETHOPRIM	diaminopyrimidine	(Tmt)dfrC	NA	(Tmt)	trimethoprim|diaminopyrimidine|(tmt)dfrc|NA	trimethoprim;diaminopyrimidine;trimethoprim	diaminopyrimidine;diaminopyrimidine;diaminopyrimidine	diaminopyrimidine;diaminopyrimidine;diaminopyrimidine	0	0	0	0	0	0	0	0	0	0	0	0	0	0	0	0	0	0	0	0	0	0	0	0	0	0	0	0
Rep_1192_c_20	12581	13225	+	arlR	16-660/660	===============	0/0	97.73	76.28	card	CP023390.1:1462248-1461588	ArlR is a response regulator that binds to the norA promoter to activate expression. ArlR must first be phosphorylated by ArlS.	NA	acridine_dye;fluoroquinolone	NA	NA	NA	NA|acridine_dye;fluoroquinolone|NA|NA	acridine_dye;fluoroquinolone	disinfecting_agents_and_intercalating_dyes;fluoroquinolone	disinfecting_agents_and_intercalating_dyes;fluoroquinolone	1	0	0	0	0	0	0	0	0	0	0	0	0	0	0	0	0	0	0	0	0	0	0	0	0	0	0	0
Rep_1192_c_20	13247	14580	+	arlS	23-1356/1356	========/======	16/34	97.12	70.24	card	CP000253.1:1361636-1360280	ArlS is a protein histidine kinase that phosphorylates ArlR a promoter for norA expression.	NA	acridine_dye;fluoroquinolone	NA	NA	NA	NA|acridine_dye;fluoroquinolone|NA|NA	acridine_dye;fluoroquinolone	disinfecting_agents_and_intercalating_dyes;fluoroquinolone	disinfecting_agents_and_intercalating_dyes;fluoroquinolone	1	0	0	0	0	0	0	0	0	0	0	0	0	0	0	0	0	0	0	0	0	0	0	0	0	0	0	0
Rep_1192_c_32	89161	89961	-	(AGly)apH-Stph	1-801/801	========/======	2022-02-02	99.88	82.79	argannot	HE579073:1778413-1779213	(AGly)apH-Stph	NA	NA	(AGly)apH-Stph	NA	(AGly)	NA|NA|(agly)aph-stph|NA	aminoglycoside	aminoglycoside	aminoglycoside	0	0	0	0	1	0	0	0	0	0	0	0	0	0	0	0	0	0	0	0	0	0	0	0	0	0	0	0
Rep_1192_c_35	926	1567	+	ant(6)-Ia	269-909/909	....====/======	2022-01-01	70.52	99.84	ncbi	NG_047393.1	aminoglycoside nucleotidyltransferase ANT(6)-Ia	STREPTOMYCIN	aminoglycoside	(AGly)ant6-Ia	Streptomycin	(AGly)	streptomycin|aminoglycoside|(agly)ant6-ia|streptomycin	streptomycin;aminoglycoside;aminoglycoside;streptomycin	aminoglycoside;aminoglycoside;aminoglycoside;aminoglycoside	aminoglycoside;aminoglycoside;aminoglycoside;aminoglycoside	0	0	0	0	1	0	0	0	0	0	0	0	0	0	0	0	0	0	0	0	0	0	0	0	0	0	0	0
Rep_1192_c_35	1564	2106	+	sat4	1-543/543	===============	0/0	100	99.82	ncbi	NG_048072.1	streptothricin N-acetyltransferase Sat4	STREPTOTHRICIN	nucleoside	(AGly)sat4A	NA	(AGly)	streptothricin|nucleoside|(agly)sat4a|NA	streptothricin;nucleoside;aminoglycoside	nucleoside;nucleoside;aminoglycoside	nucleoside;nucleoside;aminoglycoside	0	0	0	0	1	0	0	0	0	0	0	0	0	0	0	0	0	0	0	0	0	0	0	0	0	0	0	0
Rep_1192_c_35	2199	2993	+	aph(3')-IIIa	1-795/795	===============	0/0	100	100	ncbi	NG_047418.1	aminoglycoside O-phosphotransferase APH(3')-IIIa	AMIKACIN;KANAMYCIN	aminoglycoside	(AGly)aph(3'')-III	Amikacin	(AGly)	amikacin;kanamycin|aminoglycoside|(agly)aph(3'')-iii|amikacin	amikacin;kanamycin;aminoglycoside;aminoglycoside;amikacin	aminoglycoside;aminoglycoside;aminoglycoside;aminoglycoside;aminoglycoside	aminoglycoside;aminoglycoside;aminoglycoside;aminoglycoside;aminoglycoside	0	0	1	0	1	0	0	0	0	0	0	0	0	0	0	0	0	0	0	0	0	0	0	0	0	0	0	0
Rep_1192_c_41	4433	5071	-	fusC	1-639/639	===============	0/0	100	99.84	ncbi	NG_050413.1	fusidic acid resistance EF-G-binding protein FusC	FUSIDIC_ACID	fusidic_acid	(Fcd)fusC	Fusidic_acid	(Fcd)	fusidic_acid|fusidic_acid|(fcd)fusc|fusidic_acid	fusidic_acid;fusidic_acid;fusidic_acid;fusidic_acid	fusidic_acid;fusidic_acid;fusidic_acid;fusidic_acid	fusidic_acid;fusidic_acid;fusidic_acid;fusidic_acid	0	0	0	0	0	0	0	0	0	0	0	0	0	0	0	0	0	0	0	0	0	0	0	0	0	0	0	0
Rep_1192_c_51	25217	25714	-	dfrG	1-498/498	===============	0/0	100	100	ncbi	NG_047756.1	trimethoprim-resistant dihydrofolate reductase DfrG	TRIMETHOPRIM	diaminopyrimidine	(Tmt)dfrG	Trimethoprim	(Tmt)	trimethoprim|diaminopyrimidine|(tmt)dfrg|trimethoprim	trimethoprim;diaminopyrimidine;trimethoprim;trimethoprim	diaminopyrimidine;diaminopyrimidine;diaminopyrimidine;diaminopyrimidine	diaminopyrimidine;diaminopyrimidine;diaminopyrimidine;diaminopyrimidine	0	0	0	0	0	0	0	0	0	0	0	0	0	0	0	0	0	0	0	0	0	0	0	0	0	0	0	0
Rep_1192_c_59	2275	3741	+	msr(A)	1-1467/1467	===============	0/0	100	99.93	ncbi	NG_055998.1	ABC-F type ribosomal protection protein Msr(A)	MACROLIDE	lincosamide;macrolide;oxazolidinone;phenicol;pleuromutilin;streptogramin;tetracycline	(MLS)msr(A)	Erythromycin;Azithromycin;Telithromycin;Quinupristin;Pristinamycin_IA;Virginiamycin_S	(MLS)	macrolide|lincosamide;macrolide;oxazolidinone;phenicol;pleuromutilin;streptogramin;tetracycline|(mls)msr(a)|erythromycin;azithromycin;telithromycin;quinupristin;pristinamycin_ia;virginiamycin_s	macrolide;lincosamide;macrolide;oxazolidinone;phenicol;pleuromutilin;streptogramin;tetracycline;macrolide;lincosamide;streptogramin;erythromycin;azithromycin;telithromycin;quinupristin;pristinamycin;virginiamycin	macrolide;lincosamide;macrolide;oxazolidinone;phenicol;pleuromutilin;streptogramin;tetracycline;macrolide;lincosamide;streptogramin;macrolide;macrolide;macrolide;streptogramin;streptogramin;streptogramin	macrolide;lincosamide;macrolide;oxazolidinone;phenicol;pleuromutilin;streptogramin;tetracycline;macrolide;lincosamide;streptogramin;macrolide;macrolide;macrolide;streptogramin;streptogramin;streptogramin	0	0	0	0	0	0	0	0	1	0	0	0	0	0	0	0	0	0	0	0	0	0	0	0	0	0	0	0
Rep_1192_c_59	3840	4739	+	mph(C)	1-900/900	===============	0/0	100	100	ncbi	NG_047991.1	Mph(C) family macrolide 2'-phosphotransferase	MACROLIDE	macrolide	(MLS)mph(C)	Erythromycin;Spiramycin;Telithromycin	(MLS)	macrolide|macrolide|(mls)mph(c)|erythromycin;spiramycin;telithromycin	macrolide;macrolide;macrolide;lincosamide;streptogramin;erythromycin;spiramycin;telithromycin	macrolide;macrolide;macrolide;lincosamide;streptogramin;macrolide;spiramycin;macrolide	macrolide;macrolide;macrolide;lincosamide;streptogramin;macrolide;spiramycin;macrolide	0	0	0	0	0	0	0	0	0	0	0	0	0	0	0	0	0	0	0	0	0	0	0	0	0	0	0	0
Rep_1192_c_74	3534	4884	+	mepA	1-1351/1356	========/======	2014-08-01	99.12	74.74	card	AY661734.1:839-2195	MepA is an efflux protein regulated by MepR and part of the MepRAB cluster. Its presence in Staphylococcus aureus led to multidrug resistance while it has also been shown to decrease tigecycline susceptibility.	NA	glycylcycline;tetracycline	NA	NA	NA	NA|glycylcycline;tetracycline|NA|NA	glycylcycline;tetracycline	tetracycline;tetracycline	tetracycline;tetracycline	0	0	0	0	0	0	0	0	0	0	0	0	0	0	0	0	0	0	0	0	0	0	0	0	0	0	0	0
Rep_1192_c_80	85165	85604	-	mgrA	1-440/444	===============	0/0	99.1	81.82	card	BA000018.3:735860-735416	MgrA also known as NorR is a regulator for norA norB and tet38. It is a positive regulator for norA expression but is a direct repressor for norB and an indirect repressor of tet38.	NA	acridine_dye;cephalosporin;fluoroquinolone;penam;peptide;tetracycline	NA	NA	NA	NA|acridine_dye;cephalosporin;fluoroquinolone;penam;peptide;tetracycline|NA|NA	acridine_dye;cephalosporin;fluoroquinolone;penam;peptide;tetracycline	disinfecting_agents_and_intercalating_dyes;cephalosporin;fluoroquinolone;penam;peptide;tetracycline	disinfecting_agents_and_intercalating_dyes;beta-lactam;fluoroquinolone;beta-lactam;peptide;tetracycline	1	0	0	0	0	0	0	0	0	0	0	1	0	0	0	0	0	0	0	0	0	1	0	0	0	0	0	0
Rep_1192_c_82	127	1312	-	(Phe)dha1	1-1188/1188	========/======	2022-08-06	99.58	71.79	argannot	BA000018:2517801-2518988	(Phe)dha1	NA	NA	(Phe)dha1	NA	(Phe)	NA|NA|(phe)dha1|NA	phenicol	phenicol	phenicol	0	0	0	0	0	0	0	0	0	0	0	0	0	0	0	0	0	0	0	0	0	0	0	0	0	0	0	0
Rep_1192_c_86	257	1392	+	norA	1-1136/1164	========/======	2022-04-04	97.42	77.15	card	AY566250:391-1555	NorA is a multidrug efflux pump in Staphylococcus aureus that confers resistance to fluoroquinolones and other structurally unrelated antibiotics like acriflavine. It shares 30% similarity with NorA and is a structural homolog of Bmr of Bacillus subtilis. It is regulated by arlRS and mgrA the latter also known as NorR.	NA	acridine_dye;fluoroquinolone	(Flq)norA	NA	(Flq)	NA|acridine_dye;fluoroquinolone|(flq)nora|NA	acridine_dye;fluoroquinolone;fluoroquinolone	disinfecting_agents_and_intercalating_dyes;fluoroquinolone;fluoroquinolone	disinfecting_agents_and_intercalating_dyes;fluoroquinolone;fluoroquinolone	1	0	0	0	0	0	0	0	0	0	0	0	0	0	0	0	0	0	0	0	0	0	0	0	0	0	0	0
Rep_1192_c_9	16658	17897	+	Staphylococcys_aureus_LmrS	30-1269/1443	========/=====.	2014-09-01	85.45	72.57	card	CP000046.1:2236817-2235374	MFS transporters are secondary active transporters with single-polypeptide chains containing 400-600 amino acids that transport small solutes across the membrane by using electrochemical gradients. LmrS has 14 transmembrane helices and when expressed in E. coli is capable of extruding a variety of antibiotics inclinding linezolid trimethoprim florfenicol chlorampheniocol erythromycin streptomycin…	NA	aminoglycoside;diaminopyrimidine;macrolide;oxazolidinone;phenicol	NA	NA	NA	NA|aminoglycoside;diaminopyrimidine;macrolide;oxazolidinone;phenicol|NA|NA	aminoglycoside;diaminopyrimidine;macrolide;oxazolidinone;phenicol	aminoglycoside;diaminopyrimidine;macrolide;oxazolidinone;phenicol	aminoglycoside;diaminopyrimidine;macrolide;oxazolidinone;phenicol	0	0	0	0	1	0	0	0	0	0	0	0	0	0	0	0	0	0	0	0	0	0	0	0	0	0	0	0
Rep_1193_c_0	44108	44908	+	(AGly)apH-Stph	1-801/801	===============	0/0	100	82.52	argannot	HE579073:1778413-1779213	(AGly)apH-Stph	NA	NA	(AGly)apH-Stph	NA	(AGly)	NA|NA|(agly)aph-stph|NA	aminoglycoside	aminoglycoside	aminoglycoside	0	0	0	0	1	0	0	0	0	0	0	0	0	0	0	0	0	0	0	0	0	0	0	0	0	0	0	0
Rep_1193_c_1	102654	103076	-	mgrA	1-423/444	===============	0/0	95.27	82.51	card	BA000018.3:735860-735416	MgrA also known as NorR is a regulator for norA norB and tet38. It is a positive regulator for norA expression but is a direct repressor for norB and an indirect repressor of tet38.	NA	acridine_dye;cephalosporin;fluoroquinolone;penam;peptide;tetracycline	NA	NA	NA	NA|acridine_dye;cephalosporin;fluoroquinolone;penam;peptide;tetracycline|NA|NA	acridine_dye;cephalosporin;fluoroquinolone;penam;peptide;tetracycline	disinfecting_agents_and_intercalating_dyes;cephalosporin;fluoroquinolone;penam;peptide;tetracycline	disinfecting_agents_and_intercalating_dyes;beta-lactam;fluoroquinolone;beta-lactam;peptide;tetracycline	1	0	0	0	0	0	0	0	0	0	0	1	0	0	0	0	0	0	0	0	0	1	0	0	0	0	0	0
Rep_1193_c_1	107291	108421	+	norA	1-1131/1164	========/======	2018-09-01	96.39	75.26	card	AY566250:391-1555	NorA is a multidrug efflux pump in Staphylococcus aureus that confers resistance to fluoroquinolones and other structurally unrelated antibiotics like acriflavine. It shares 30% similarity with NorA and is a structural homolog of Bmr of Bacillus subtilis. It is regulated by arlRS and mgrA the latter also known as NorR.	NA	acridine_dye;fluoroquinolone	(Flq)norA	NA	(Flq)	NA|acridine_dye;fluoroquinolone|(flq)nora|NA	acridine_dye;fluoroquinolone;fluoroquinolone	disinfecting_agents_and_intercalating_dyes;fluoroquinolone;fluoroquinolone	disinfecting_agents_and_intercalating_dyes;fluoroquinolone;fluoroquinolone	1	0	0	0	0	0	0	0	0	0	0	0	0	0	0	0	0	0	0	0	0	0	0	0	0	0	0	0
Rep_1193_c_3	84663	85759	-	(Phe)dha1	1-1097/1188	========/=====.	2020-09-01	91.5	73.17	argannot	BA000018:2517801-2518988	(Phe)dha1	NA	NA	(Phe)dha1	NA	(Phe)	NA|NA|(phe)dha1|NA	phenicol	phenicol	phenicol	0	0	0	0	0	0	0	0	0	0	0	0	0	0	0	0	0	0	0	0	0	0	0	0	0	0	0	0
Rep_1193_c_37	3951	4696	-	ErmB	1-747/747	========/======	2022-01-01	99.87	99.06	card	AF242872.1:2131-2878	ErmB confers the MLSb phenotype. Similar to ErmC expression of ErmB is inducible by erythromycin. The leader peptide causes attenuation of the mRNA and stabilizes the structure preventing further translation. When erythromycin is present it binds the leader peptide causing a change in conformation allowing for the expression of ErmB.	MACROLIDE	lincosamide;macrolide;streptogramin	(MLS)erm(B)	Erythromycin;Lincomycin;Clindamycin;Quinupristin;Pristinamycin_IA;Virginiamycin_S	(MLS)	macrolide|lincosamide;macrolide;streptogramin|(mls)erm(b)|erythromycin;lincomycin;clindamycin;quinupristin;pristinamycin_ia;virginiamycin_s	macrolide;lincosamide;macrolide;streptogramin;macrolide;lincosamide;streptogramin;erythromycin;lincomycin;clindamycin;quinupristin;pristinamycin;virginiamycin	macrolide;lincosamide;macrolide;streptogramin;macrolide;lincosamide;streptogramin;macrolide;lincosamide;lincosamide;streptogramin;streptogramin;streptogramin	macrolide;lincosamide;macrolide;streptogramin;macrolide;lincosamide;streptogramin;macrolide;lincosamide;lincosamide;streptogramin;streptogramin;streptogramin	0	0	0	0	0	0	0	0	0	0	0	0	0	0	0	0	0	0	0	0	0	0	0	0	0	0	1	0
Rep_1193_c_5	66041	67395	-	arlS	1-1356/1356	========/======	15/25	99.04	70.47	card	CP000253.1:1361636-1360280	ArlS is a protein histidine kinase that phosphorylates ArlR a promoter for norA expression.	NA	acridine_dye;fluoroquinolone	NA	NA	NA	NA|acridine_dye;fluoroquinolone|NA|NA	acridine_dye;fluoroquinolone	disinfecting_agents_and_intercalating_dyes;fluoroquinolone	disinfecting_agents_and_intercalating_dyes;fluoroquinolone	1	0	0	0	0	0	0	0	0	0	0	0	0	0	0	0	0	0	0	0	0	0	0	0	0	0	0	0
Rep_1193_c_5	67397	68054	-	arlR	1-658/660	========/======	2022-02-02	99.55	76.78	card	CP023390.1:1462248-1461588	ArlR is a response regulator that binds to the norA promoter to activate expression. ArlR must first be phosphorylated by ArlS.	NA	acridine_dye;fluoroquinolone	NA	NA	NA	NA|acridine_dye;fluoroquinolone|NA|NA	acridine_dye;fluoroquinolone	disinfecting_agents_and_intercalating_dyes;fluoroquinolone	disinfecting_agents_and_intercalating_dyes;fluoroquinolone	1	0	0	0	0	0	0	0	0	0	0	0	0	0	0	0	0	0	0	0	0	0	0	0	0	0	0	0
Rep_1193_c_5	74956	75425	-	dfrC	1-470/486	========/======	2022-06-03	96.09	74.42	ncbi	NG_047752.1	trimethoprim-resistant dihydrofolate reductase DfrC	TRIMETHOPRIM	diaminopyrimidine	(Tmt)dfrC	NA	(Tmt)	trimethoprim|diaminopyrimidine|(tmt)dfrc|NA	trimethoprim;diaminopyrimidine;trimethoprim	diaminopyrimidine;diaminopyrimidine;diaminopyrimidine	diaminopyrimidine;diaminopyrimidine;diaminopyrimidine	0	0	0	0	0	0	0	0	0	0	0	0	0	0	0	0	0	0	0	0	0	0	0	0	0	0	0	0
Rep_1194_c_0	75525	76375	+	blaZ-mecC	2-852/852	===============	0/0	99.88	82.02	ncbi	NG_047535.1	mecC-type penicillin-hydrolyzing class A beta-lactamase BlaZ	BETA-LACTAM	penam	(Bla)blaZ	Amoxicillin;Ampicillin;Penicillin;Piperacillin	(Bla)	beta-lactam|penam|(bla)blaz|amoxicillin;ampicillin;penicillin;piperacillin	beta-lactam;penam;beta-lactam;amoxicillin;ampicillin;penicillin;piperacillin	beta-lactam;penam;beta-lactam;penam;penam;penam;penam	beta-lactam;beta-lactam;beta-lactam;beta-lactam;beta-lactam;beta-lactam;beta-lactam	0	0	0	0	0	1	1	0	0	0	0	1	0	0	0	0	0	0	0	0	0	0	0	0	0	0	0	0
Rep_1194_c_15	796	1596	-	(AGly)apH-Stph	1-801/801	========/======	2022-12-10	99.25	74.23	argannot	HE579073:1778413-1779213	(AGly)apH-Stph	NA	NA	(AGly)apH-Stph	NA	(AGly)	NA|NA|(agly)aph-stph|NA	aminoglycoside	aminoglycoside	aminoglycoside	0	0	0	0	1	0	0	0	0	0	0	0	0	0	0	0	0	0	0	0	0	0	0	0	0	0	0	0
Rep_1194_c_29	10316	11215	-	mph(C)	1-900/900	===============	0/0	100	91.67	ncbi	NG_047990.1	Mph(C) family macrolide 2'-phosphotransferase	MACROLIDE	macrolide	(MLS)mph(C)	Erythromycin;Spiramycin;Telithromycin	(MLS)	macrolide|macrolide|(mls)mph(c)|erythromycin;spiramycin;telithromycin	macrolide;macrolide;macrolide;lincosamide;streptogramin;erythromycin;spiramycin;telithromycin	macrolide;macrolide;macrolide;lincosamide;streptogramin;macrolide;spiramycin;macrolide	macrolide;macrolide;macrolide;lincosamide;streptogramin;macrolide;spiramycin;macrolide	0	0	0	0	0	0	0	0	0	0	0	0	0	0	0	0	0	0	0	0	0	0	0	0	0	0	0	0
Rep_1194_c_3	70647	72272	-	sal(A)	1-1626/1626	========/======	2024-09-01	99.26	70.57	ncbi	NG_048067.1	ABC-F type ribosomal protection protein Sal(A)	LINCOSAMIDE;STREPTOGRAMIN	lincosamide;macrolide;oxazolidinone;phenicol;pleuromutilin;streptogramin;tetracycline	(MLS)sal(A)	sal	(MLS)	lincosamide;streptogramin|lincosamide;macrolide;oxazolidinone;phenicol;pleuromutilin;streptogramin;tetracycline|(mls)sal(a)|sal	lincosamide;streptogramin;lincosamide;macrolide;oxazolidinone;phenicol;pleuromutilin;streptogramin;tetracycline;macrolide;lincosamide;streptogramin;macrolide;lincosamide;streptogramin	lincosamide;streptogramin;lincosamide;macrolide;oxazolidinone;phenicol;pleuromutilin;streptogramin;tetracycline;macrolide;lincosamide;streptogramin;macrolide;lincosamide;streptogramin	lincosamide;streptogramin;lincosamide;macrolide;oxazolidinone;phenicol;pleuromutilin;streptogramin;tetracycline;macrolide;lincosamide;streptogramin;macrolide;lincosamide;streptogramin	0	0	0	0	0	0	0	0	0	0	0	0	0	0	0	0	0	0	0	0	0	0	0	0	0	0	0	0
Rep_1194_c_33	11530	12176	-	arlR	22-656/660	========/======	2022-12-02	96.21	70.17	card	CP023390.1:1462248-1461588	ArlR is a response regulator that binds to the norA promoter to activate expression. ArlR must first be phosphorylated by ArlS.	NA	acridine_dye;fluoroquinolone	NA	NA	NA	NA|acridine_dye;fluoroquinolone|NA|NA	acridine_dye;fluoroquinolone	disinfecting_agents_and_intercalating_dyes;fluoroquinolone	disinfecting_agents_and_intercalating_dyes;fluoroquinolone	1	0	0	0	0	0	0	0	0	0	0	0	0	0	0	0	0	0	0	0	0	0	0	0	0	0	0	0
Rep_1195_c_296	1	1046	+	bmr	100-1139/1170	.=======/======	2022-10-04	88.72	70.23	card	M33768:194-1364	bmr is an MFS antibiotic efflux pump that confers resistance to multiple drugs including acridine dyes fluoroquinolone antibiotics chloramphenicol and puromycin	NA	acridine_dye;fluoroquinolone;nucleoside;phenicol	NA	NA	NA	NA|acridine_dye;fluoroquinolone;nucleoside;phenicol|NA|NA	acridine_dye;fluoroquinolone;nucleoside;phenicol	disinfecting_agents_and_intercalating_dyes;fluoroquinolone;nucleoside;phenicol	disinfecting_agents_and_intercalating_dyes;fluoroquinolone;nucleoside;phenicol	1	0	0	0	0	0	0	0	0	0	0	0	0	0	0	0	0	0	0	0	0	0	0	0	0	0	0	0
Rep_1208_c_0	294310	295176	+	aadE	1-867/867	===============	0/0	100	100	ncbi	NG_047378.1	aminoglycoside 6-adenylyltransferase AadE	STREPTOMYCIN	aminoglycoside	NA	Streptomycin	NA	streptomycin|aminoglycoside|NA|streptomycin	streptomycin;aminoglycoside;streptomycin	aminoglycoside;aminoglycoside;aminoglycoside	aminoglycoside;aminoglycoside;aminoglycoside	0	0	0	0	1	0	0	0	0	0	0	0	0	0	0	0	0	0	0	0	0	0	0	0	0	0	0	0
Rep_1208_c_2	77706	79625	+	tet(32)	1-1920/1920	===============	0/0	100	100	ncbi	NG_048125.1	tetracycline resistance ribosomal protection protein Tet(32)	TETRACYCLINE	tetracycline	(Tet)tet(32)	Doxycycline;Tetracycline;Minocycline	(Tet)	tetracycline|tetracycline|(tet)tet(32)|doxycycline;tetracycline;minocycline	tetracycline;tetracycline;tetracycline;doxycycline;tetracycline;minocycline	tetracycline;tetracycline;tetracycline;tetracycline;tetracycline;tetracycline	tetracycline;tetracycline;tetracycline;tetracycline;tetracycline;tetracycline	0	0	0	0	0	0	0	0	0	0	0	0	0	0	0	0	0	0	0	0	0	0	0	0	0	0	0	0
Rep_1216_c_4	66638	67261	-	catP	1-624/624	===============	0/0	100	81.89	ncbi	NG_047623.1	type A-11 chloramphenicol O-acetyltransferase CatP	CHLORAMPHENICOL	phenicol	(Phe)catP	Chloramphenicol	(Phe)	chloramphenicol|phenicol|(phe)catp|chloramphenicol	chloramphenicol;phenicol;phenicol;chloramphenicol	phenicol;phenicol;phenicol;phenicol	phenicol;phenicol;phenicol;phenicol	0	0	0	0	0	0	0	0	0	0	0	0	0	0	0	0	0	0	0	0	0	0	0	1	0	0	0	0
Rep_122_c_2	1949	3922	-	tetQ	1-1974/1974	===============	0/0	100	97.37	card	Z21523:0-1974	TetQ is a ribosomal protection protein. Its gene is associated with a conjugative transposon and has been found in both Gram-positive and Gram-negative bacteria.	TETRACYCLINE	tetracycline	(Tet)tetQ	Doxycycline;Tetracycline;Minocycline	(Tet)	tetracycline|tetracycline|(tet)tetq|doxycycline;tetracycline;minocycline	tetracycline;tetracycline;tetracycline;doxycycline;tetracycline;minocycline	tetracycline;tetracycline;tetracycline;tetracycline;tetracycline;tetracycline	tetracycline;tetracycline;tetracycline;tetracycline;tetracycline;tetracycline	0	0	0	0	0	0	0	0	0	0	0	0	0	0	0	0	0	0	0	0	0	0	0	0	0	0	0	0
Rep_1223_c_26	26675	28411	-	tet(44)	178-1914/1923	.==============	0/0	90.33	86.24	ncbi	NG_048145.1	tetracycline resistance ribosomal protection protein Tet(44)	TETRACYCLINE	tetracycline	(Tet)tet(44)	Doxycycline;Tetracycline;Minocycline	(Tet)	tetracycline|tetracycline|(tet)tet(44)|doxycycline;tetracycline;minocycline	tetracycline;tetracycline;tetracycline;doxycycline;tetracycline;minocycline	tetracycline;tetracycline;tetracycline;tetracycline;tetracycline;tetracycline	tetracycline;tetracycline;tetracycline;tetracycline;tetracycline;tetracycline	0	0	0	0	0	0	0	0	0	0	0	0	0	0	0	0	0	0	0	0	0	0	0	0	0	0	0	0
Rep_1225_c_1	77326	78001	-	vanR-I	17-695/699	========/======	2022-09-07	96.28	71.11	ncbi	NG_055642.1	VanI-type vancomycin resistance DNA-binding response regulator VanR	VANCOMYCIN	glycopeptide	NA	NA	NA	vancomycin|glycopeptide|NA|NA	vancomycin;glycopeptide	glycopeptide;glycopeptide	glycopeptide;glycopeptide	0	0	0	0	0	0	0	0	0	0	0	0	0	0	0	0	0	0	0	0	0	0	0	0	0	0	0	0
Rep_1225_c_6	199067	199656	+	vanX-E	8-597/672	========/=====.	2022-02-02	87.65	70.22	ncbi	NG_048494.1	D-Ala-D-Ala dipeptidase VanX-E	VANCOMYCIN	glycopeptide	(Gly)vanXE-Pp	NA	(Gly)	vancomycin|glycopeptide|(gly)vanxe-pp|NA	vancomycin;glycopeptide;glycopeptide	glycopeptide;glycopeptide;glycopeptide	glycopeptide;glycopeptide;glycopeptide	0	0	0	0	0	0	0	0	0	0	0	0	0	0	0	0	0	0	0	0	0	0	0	0	0	0	0	0
Rep_1232_c_6	20281	20967	-	vanR-Cd	8-702/702	========/======	2022-10-05	97.72	74.42	ncbi	NG_061618.1	VanG-Cd-type vancomycin resistance DNA-binding response regulator VanS	VANCOMYCIN	NA	NA	NA	NA	vancomycin|NA|NA|NA	vancomycin	glycopeptide	glycopeptide	0	0	0	0	0	0	0	0	0	0	0	0	0	0	0	0	0	0	0	0	0	0	0	0	0	0	0	0
Rep_1235_c_35	345	1202	+	ant(6)-Ib	1-858/858	===============	0/0	100	100	ncbi	NG_047396.1	aminoglycoside nucleotidyltransferase ANT(6)-Ib	STREPTOMYCIN	aminoglycoside	(AGly)ant6-Ib	Streptomycin	(AGly)	streptomycin|aminoglycoside|(agly)ant6-ib|streptomycin	streptomycin;aminoglycoside;aminoglycoside;streptomycin	aminoglycoside;aminoglycoside;aminoglycoside;aminoglycoside	aminoglycoside;aminoglycoside;aminoglycoside;aminoglycoside	0	0	0	0	1	0	0	0	0	0	0	0	0	0	0	0	0	0	0	0	0	0	0	0	0	0	0	0
Rep_1236_c_0	58491	60410	+	tet(32)	1-1920/1920	===============	0/0	100	96.56	ncbi	NG_048125.1	tetracycline resistance ribosomal protection protein Tet(32)	TETRACYCLINE	tetracycline	(Tet)tet(32)	Doxycycline;Tetracycline;Minocycline	(Tet)	tetracycline|tetracycline|(tet)tet(32)|doxycycline;tetracycline;minocycline	tetracycline;tetracycline;tetracycline;doxycycline;tetracycline;minocycline	tetracycline;tetracycline;tetracycline;tetracycline;tetracycline;tetracycline	tetracycline;tetracycline;tetracycline;tetracycline;tetracycline;tetracycline	0	0	0	0	0	0	0	0	0	0	0	0	0	0	0	0	0	0	0	0	0	0	0	0	0	0	0	0
Rep_1238_c_55	8491	10410	-	tet(M)	1-1920/1920	===============	0/0	100	99.43	ncbi	NG_048246.1	tetracycline resistance ribosomal protection protein Tet(M)	TETRACYCLINE	tetracycline	(Tet)tetM	Doxycycline;Tetracycline;Minocycline	(Tet)	tetracycline|tetracycline|(tet)tetm|doxycycline;tetracycline;minocycline	tetracycline;tetracycline;tetracycline;doxycycline;tetracycline;minocycline	tetracycline;tetracycline;tetracycline;tetracycline;tetracycline;tetracycline	tetracycline;tetracycline;tetracycline;tetracycline;tetracycline;tetracycline	0	0	0	0	0	0	0	0	0	0	0	0	0	0	0	0	0	0	0	0	0	0	0	0	0	0	0	0
Rep_1239_c_103	77	1516	-	AAC(6')-Ie-APH(2'')-Ia	1-1440/1440	===============	0/0	100	100	card	GU565967.1:26419-24979	AAC(6')-Ie-APH(2'')-Ia is an aminoglycoside acetyltransferase encoded by plasmids and transposons in S. aureus E. faecalis E. faecium and Staphylococcus warneri	AMIKACIN;GENTAMICIN;KANAMYCIN;TOBRAMYCIN	aminoglycoside	(AGly)aac6-Aph2	Amikacin;Gentamicin;Tobramycin	(AGly)	amikacin;gentamicin;kanamycin;tobramycin|aminoglycoside|(agly)aac6-aph2|amikacin;gentamicin;tobramycin	amikacin;gentamicin;kanamycin;tobramycin;aminoglycoside;aminoglycoside;amikacin;gentamicin;tobramycin	aminoglycoside;aminoglycoside;aminoglycoside;aminoglycoside;aminoglycoside;aminoglycoside;aminoglycoside;aminoglycoside;aminoglycoside	aminoglycoside;aminoglycoside;aminoglycoside;aminoglycoside;aminoglycoside;aminoglycoside;aminoglycoside;aminoglycoside;aminoglycoside	0	0	1	0	1	0	0	0	0	0	0	0	0	0	0	0	0	0	0	0	0	0	0	0	0	0	0	0
Rep_1242_c_138	4809	5300	-	catS	1-492/492	========/======	2022-10-06	98.98	74.25	card	X74948:0-492	catS is a chromosome-encoded variant of the cat gene found in Streptococcus pyogenes	NA	phenicol	(Phe)catS	Chloramphenicol	(Phe)	NA|phenicol|(phe)cats|chloramphenicol	phenicol;phenicol;chloramphenicol	phenicol;phenicol;phenicol	phenicol;phenicol;phenicol	0	0	0	0	0	0	0	0	0	0	0	0	0	0	0	0	0	0	0	0	0	0	0	1	0	0	0	0
Rep_1242_c_97	9018	9698	-	vanR-Cd	10-696/702	========/======	2014-06-01	96.44	70.91	ncbi	NG_061618.1	VanG-Cd-type vancomycin resistance DNA-binding response regulator VanS	VANCOMYCIN	NA	NA	NA	NA	vancomycin|NA|NA|NA	vancomycin	glycopeptide	glycopeptide	0	0	0	0	0	0	0	0	0	0	0	0	0	0	0	0	0	0	0	0	0	0	0	0	0	0	0	0
Rep_1243_c_0	189740	190421	+	vanR-Cd	10-700/702	========/======	2025-06-01	96.01	70.67	ncbi	NG_061618.1	VanG-Cd-type vancomycin resistance DNA-binding response regulator VanS	VANCOMYCIN	NA	NA	NA	NA	vancomycin|NA|NA|NA	vancomycin	glycopeptide	glycopeptide	0	0	0	0	0	0	0	0	0	0	0	0	0	0	0	0	0	0	0	0	0	0	0	0	0	0	0	0
Rep_1243_c_11	14107	14601	-	dfrF	1-495/495	===============	0/0	100	100	ncbi	NG_047755.1	trimethoprim-resistant dihydrofolate reductase DfrF	TRIMETHOPRIM	diaminopyrimidine	(Tmt)dfrF	NA	(Tmt)	trimethoprim|diaminopyrimidine|(tmt)dfrf|NA	trimethoprim;diaminopyrimidine;trimethoprim	diaminopyrimidine;diaminopyrimidine;diaminopyrimidine	diaminopyrimidine;diaminopyrimidine;diaminopyrimidine	0	0	0	0	0	0	0	0	0	0	0	0	0	0	0	0	0	0	0	0	0	0	0	0	0	0	0	0
Rep_1243_c_25	29861	31780	-	tet(M)	1-1920/1920	===============	0/0	100	99.69	ncbi	NG_048213.1	tetracycline resistance ribosomal protection protein Tet(M)	TETRACYCLINE	tetracycline	(Tet)tetM	Doxycycline;Tetracycline;Minocycline	(Tet)	tetracycline|tetracycline|(tet)tetm|doxycycline;tetracycline;minocycline	tetracycline;tetracycline;tetracycline;doxycycline;tetracycline;minocycline	tetracycline;tetracycline;tetracycline;tetracycline;tetracycline;tetracycline	tetracycline;tetracycline;tetracycline;tetracycline;tetracycline;tetracycline	0	0	0	0	0	0	0	0	0	0	0	0	0	0	0	0	0	0	0	0	0	0	0	0	0	0	0	0
Rep_1246_c_22	156997	157736	+	ErmB	1-741/747	========/======	2022-01-01	99.06	99.46	card	AF242872.1:2131-2878	ErmB confers the MLSb phenotype. Similar to ErmC expression of ErmB is inducible by erythromycin. The leader peptide causes attenuation of the mRNA and stabilizes the structure preventing further translation. When erythromycin is present it binds the leader peptide causing a change in conformation allowing for the expression of ErmB.	MACROLIDE	lincosamide;macrolide;streptogramin	(MLS)erm(B)	Erythromycin;Lincomycin;Clindamycin;Quinupristin;Pristinamycin_IA;Virginiamycin_S	(MLS)	macrolide|lincosamide;macrolide;streptogramin|(mls)erm(b)|erythromycin;lincomycin;clindamycin;quinupristin;pristinamycin_ia;virginiamycin_s	macrolide;lincosamide;macrolide;streptogramin;macrolide;lincosamide;streptogramin;erythromycin;lincomycin;clindamycin;quinupristin;pristinamycin;virginiamycin	macrolide;lincosamide;macrolide;streptogramin;macrolide;lincosamide;streptogramin;macrolide;lincosamide;lincosamide;streptogramin;streptogramin;streptogramin	macrolide;lincosamide;macrolide;streptogramin;macrolide;lincosamide;streptogramin;macrolide;lincosamide;lincosamide;streptogramin;streptogramin;streptogramin	0	0	0	0	0	0	0	0	0	0	0	0	0	0	0	0	0	0	0	0	0	0	0	0	0	0	1	0
Rep_1247_c_1	48513	49007	-	lnu(C)	1-495/495	===============	0/0	100	94.95	ncbi	NG_047924.1	lincosamide nucleotidyltransferase Lnu(C)	LINCOSAMIDE	lincosamide	(MLS)lnu(C)	Lincomycin	(MLS)	lincosamide|lincosamide|(mls)lnu(c)|lincomycin	lincosamide;lincosamide;macrolide;lincosamide;streptogramin;lincomycin	lincosamide;lincosamide;macrolide;lincosamide;streptogramin;lincosamide	lincosamide;lincosamide;macrolide;lincosamide;streptogramin;lincosamide	0	0	0	0	0	0	0	0	0	0	0	0	0	0	0	0	0	0	0	0	0	0	0	0	0	0	0	0
Rep_1249_c_139	30089	31307	+	mef(A)	1-1219/1227	===============	0/0	99.35	96.97	ncbi	NG_047970.1	macrolide efflux MFS transporter Mef(A)	MACROLIDE	lincosamide;macrolide;oxazolidinone;phenicol;pleuromutilin;streptogramin;tetracycline	(MLS)mef(A)	Erythromycin;Azithromycin	(MLS)	macrolide|lincosamide;macrolide;oxazolidinone;phenicol;pleuromutilin;streptogramin;tetracycline|(mls)mef(a)|erythromycin;azithromycin	macrolide;lincosamide;macrolide;oxazolidinone;phenicol;pleuromutilin;streptogramin;tetracycline;macrolide;lincosamide;streptogramin;erythromycin;azithromycin	macrolide;lincosamide;macrolide;oxazolidinone;phenicol;pleuromutilin;streptogramin;tetracycline;macrolide;lincosamide;streptogramin;macrolide;macrolide	macrolide;lincosamide;macrolide;oxazolidinone;phenicol;pleuromutilin;streptogramin;tetracycline;macrolide;lincosamide;streptogramin;macrolide;macrolide	0	0	0	0	0	0	0	0	1	0	0	0	0	0	0	0	0	0	0	0	0	0	0	0	0	0	0	0
[truncated: 3,801 more rows]
[truncated: 60 more columns]
